# Supplementary material for: Drought tolerance of the grapevine, Vitis champinii cv. Ramsey, is associated with higher photosynthesis and greater transcriptomic responsiveness of abscisic acid biosynthesis and signaling
Source: BMC Plant Biol. 2020 Feb 4;20:55. doi: 10.1186/s12870-019-2012-7 (PMC7001288; doi:10.1186/s12870-019-2012-7)
Supplement: Supplementary file 2 — Statistics for the WD recovery experiment at day 6 and 8. (XLSX 13 kb) [file 12870_2019_2012_MOESM2_ESM.xlsx]

## Sheet: Additional_file_2
Additional file 2: Statistics for the WD recovery experiment at day 6 and 8. For each Genotype x Day x Variable, the number of individual plants for control and WD treatment, the mean and the SD are represented. The p-value of the Wilcoxon's test comparing control and WD treated plants for each Genotype x Day x Variable combination is represented in the last column.
Genotype	Day	Var	Cont.n	Cont.mean	Cont.SD	WD.n	WD.mean	WD.SD	Wilcoxon
Cab Sauv	6	Pot.Wt..g.	4	16.0375	0.131498	4	14.3875	0.249583	0.0147005
Ramsey	6	Pot.Wt..g.	4	15.925	0.170783	4	14.3625	0.193111	0.0147005
Riparia	6	Pot.Wt..g.	4	15.95	0.147196	4	14.6	0.484768	0.0142857
SC2	6	Pot.Wt..g.	4	15.975	0.170783	4	14.025	0.184842	0.0147005
Cab Sauv	6	Ps	4	13.575	3.46639	4	4.673	5.62836	0.0285714
Ramsey	6	Ps	4	18.95	1.87172	4	15.375	5.57756	0.342857
Riparia	6	Ps	4	13.925	2.94095	4	6.5	4.78818	0.0285714
SC2	6	Ps	4	16.95	1.12101	4	4.55	3.42588	0.0142857
Cab Sauv	6	Stom.Cond	4	0.16925	0.083188	4	0.03375	0.0476121	0.0295359
Ramsey	6	Stom.Cond	4	0.401	0.0322284	4	0.21475	0.172223	0.0285714
Riparia	6	Stom.Cond	4	0.219	0.106818	4	0.03975	0.0491825	0.0142857
SC2	6	Stom.Cond	4	0.2575	0.048816	4	0.02125	0.0227797	0.0142857
Cab Sauv	6	Sht.length..cm.	4	36.75	9.91211	4	24.25	10.1119	0.0720253
Ramsey	6	Sht.length..cm.	4	60	7.61577	4	47.25	27.4393	0.342857
Riparia	6	Sht.length..cm.	4	69.5	27.3313	4	65.75	10.1448	0.342857
SC2	6	Sht.length..cm.	4	48	17.0294	4	28.25	10.6888	0.0571429
Cab Sauv	6	Stem.Psi..MPa.	4	-0.375	0.0789515	4	-1.0575	0.303576	0.0147005
Ramsey	6	Stem.Psi..MPa.	4	-0.3225	0.0903235	4	-0.91	0.484218	0.0720253
Riparia	6	Stem.Psi..MPa.	3	-0.31	0.05	4	-0.94	0.427551	0.0285714
SC2	6	Stem.Psi..MPa.	4	-0.27	0.0294392	4	-1.1225	0.110265	0.0147005
Cab Sauv	6	SER	4	7.125	1.65202	4	2.25	1.89297	0.0204166
Ramsey	6	SER	4	6	0.816497	4	3.875	1.31498	0.0204166
Riparia	6	SER	4	5.75	3.22749	4	4.5	2.91548	0.190373
SC2	6	SER	4	5.875	2.62599	4	0.75	1.44338	0.0142857
Cab Sauv	8	Pot.Wt..g.	4	16.0125	0.103078	4	14.2375	0.221265	0.0147005
Ramsey	8	Pot.Wt..g.	4	15.8	0.0912871	4	14.075	0.0645497	0.0142857
Riparia	8	Pot.Wt..g.	4	15.8375	0.103078	4	14.275	0.175594	0.0147005
SC2	8	Pot.Wt..g.	4	15.8875	0.2136	4	13.9125	0.143614	0.0142148
Cab Sauv	8	Ps	4	15.35	2.22186	4	0.5555	0.199468	0.0142857
Ramsey	8	Ps	4	17.475	2.02711	4	4.997	5.75489	0.0142857
Riparia	8	Ps	4	13.95	2.97602	4	2.5225	2.95218	0.0142857
SC2	8	Ps	4	17.55	1.55885	4	1.7875	1.18207	0.0142857
Cab Sauv	8	Stom.Cond	4	0.12075	0.0140089	4	0	0	0.0105353
Ramsey	8	Stom.Cond	4	0.17875	0.0643966	4	0.016	0.032	0.0132594
Riparia	8	Stom.Cond	4	0.2525	0.132226	4	0	0	0.0105353
SC2	8	Stom.Cond	4	0.218	0.10622	4	0.01075	0.0215	0.0132594
Cab Sauv	8	Sht.length..cm.	4	50.75	9.63933	4	24.5	10.083	0.0142857
Ramsey	8	Sht.length..cm.	4	74.5	6.13732	4	51.5	20.5345	0.0407146
Riparia	8	Sht.length..cm.	4	80	31.5911	4	68.75	13.376	0.242857
SC2	8	Sht.length..cm.	4	56	17.9072	4	27.75	10.2754	0.0142857
Cab Sauv	8	SER	4	7	0.912871	4	0.125	0.629153	0.0147005
Ramsey	8	SER	4	7.25	1.5	4	2.125	3.61421	0.0540317
Riparia	8	SER	4	5.25	2.78388	4	1.5	3.34166	0.0720253
SC2	8	SER	4	4	1.68325	4	-0.25	0.645497	0.0147005
