# Supplementary material for: Drought tolerance of the grapevine, Vitis champinii cv. Ramsey, is associated with higher photosynthesis and greater transcriptomic responsiveness of abscisic acid biosynthesis and signaling
Source: BMC Plant Biol. 2020 Feb 4;20:55. doi: 10.1186/s12870-019-2012-7 (PMC7001288; doi:10.1186/s12870-019-2012-7)
Supplement: Supplementary file 3 — Statistics for the long-term WD experiment from day 12 to day 20. (XLSX 22 kb) [file 12870_2019_2012_MOESM3_ESM.xlsx]

## Sheet: Additional_file_3
Additional file 3: Statistics for the long-term WD experiment from day 12 to day 20. For each Genotype x Day x Variable, the number of individual plants for control and WD treatment, the mean and the SD are represented. The p-value of the Wilcoxon's test comparing control and WD treated plants for each Genotype x Day x Variable combination is represented in the last column.
Genotype	Day	Var	Cont.n	Cont.mean	Cont.SD	WD.n	WD.mean	WD.SD	Wilcoxon
Cab Sauv	12	Pot.Wt..g.	4	15.5	0.0408248	4	14.425	0.155456	0.0147005
Ramsey	12	Pot.Wt..g.	4	15.4125	0.110868	4	14.4125	0.025	0.0132594
Riparia	12	Pot.Wt..g.	4	15.2125	0.0629153	3	14.3167	0.0288675	0.0238391
SC2	12	Pot.Wt..g.	4	15.475	0.0645497	4	14.4	0	0.0105353
Cab Sauv	12	Ps	4	14.3125	1.425	4	9.785	4.15203	0.1
Ramsey	12	Ps	4	15.725	2.26329	4	12.6275	3.6489	0.1
Riparia	12	Ps	4	13.4275	1.63249	3	6.78667	0.828573	0.0285714
SC2	12	Ps	4	17.8	2.4454	4	10.6575	4.51631	0.0285714
Cab Sauv	12	Stom.Cond	4	0.18125	0.0533628	4	0.08	0.0519808	0.0285714
Ramsey	12	Stom.Cond	4	0.3645	0.0959531	4	0.18825	0.084571	0.0285714
Riparia	12	Stom.Cond	4	0.2165	0.0646503	3	0.0403333	0.00416333	0.0285714
SC2	12	Stom.Cond	4	0.37875	0.0952274	4	0.10525	0.0855273	0.0142857
Cab Sauv	12	Sht.length..cm.	4	57.625	4.55293	4	43.125	21.7653	0.171429
Ramsey	12	Sht.length..cm.	4	79.875	8.79749	4	56.75	7.75134	0.0142857
Riparia	12	Sht.length..cm.	4	87.625	13.6344	3	73.5	0.866025	0.024873
SC2	12	Sht.length..cm.	4	56.75	4.73462	4	43.5	5.21217	0.0142857
Cab Sauv	12	Water loss (g)	4	500	40.8248	4	225	155.456	0.0147005
Ramsey	12	Water loss (g)	4	587.5	110.868	4	237.5	25	0.0132594
Riparia	12	Water loss (g)	4	787.5	62.9153	3	333.333	28.8675	0.0238391
SC2	12	Water loss (g)	4	525	64.5497	4	250	0	0.0105353
Cab Sauv	12	rSWC	4	85.6481	0.925926	4	40.7407	10.143	0.0147005
Ramsey	12	rSWC	4	77.7778	6.04812	4	39.8148	7.78365	0.0142857
Riparia	12	rSWC	4	70.8333	9.11931	3	40.7407	6.67695	0.0285714
SC2	12	rSWC	4	82.4074	1.85185	4	38.8889	1.51203	0.0142148
Cab Sauv	12	SER	4	7.5625	1.14337	4	3.375	2.66536	0.0142857
Ramsey	12	SER	4	5.375	1.36168	4	3.625	2.22205	0.154712
Riparia	12	SER	4	4.75	1.08012	3	3.5	0.901388	0.114286
SC2	12	SER	4	4.625	0.433013	4	3.5	0.790569	0.0204166
Cab Sauv	12	rSER	4	0.177501	0.0190414	4	0.076391	0.0569172	0.0142857
Ramsey	12	rSER	4	0.0779914	0.0197891	4	0.0733667	0.046804	0.442857
Riparia	12	rSER	4	0.0611509	0.011855	3	0.0529491	0.0154452	0.2
SC2	12	rSER	4	0.097749	0.00963218	4	0.0992122	0.0306048	0.9
Cab Sauv	14	Pot.Wt..g.	4	15.5	0.135401	4	14.8125	0.103078	0.0142148
Ramsey	14	Pot.Wt..g.	4	15.4875	0.131498	4	14.8375	0.025	0.0127901
Riparia	14	Pot.Wt..g.	4	15.35	0.057735	3	14.7167	0.0288675	0.0228139
SC2	14	Pot.Wt..g.	4	15.5375	0.110868	4	14.75	0.0408248	0.0147005
Cab Sauv	14	Ps	4	14.9975	0.98544	4	14.46	2.64289	0.657143
Ramsey	14	Ps	4	14.63	1.64619	4	15.7175	1.47337	0.9
Riparia	14	Ps	4	14.0625	0.515453	3	13.1933	0.84002	0.114286
SC2	14	Ps	4	16.72	1.9982	4	15.2	1.98224	0.342857
Cab Sauv	14	Stom.Cond	4	0.24525	0.0260304	4	0.2095	0.0948139	0.5
Ramsey	14	Stom.Cond	4	0.37625	0.0153921	4	0.305	0.0797538	0.0732446
Riparia	14	Stom.Cond	4	0.3285	0.0231733	3	0.216667	0.0472476	0.0285714
SC2	14	Stom.Cond	4	0.387	0.0680343	4	0.2775	0.101998	0.1
Cab Sauv	14	Sht.length..cm.	4	72.25	5.12348	4	52.625	28.9867	0.191815
Ramsey	14	Sht.length..cm.	4	90.625	7.78219	4	64.25	10.1694	0.0142857
Riparia	14	Sht.length..cm.	4	101.125	13.6527	3	85.3333	1.60728	0.0285714
SC2	14	Sht.length..cm.	4	67.125	4.09013	4	48.5	5.32291	0.0142857
Cab Sauv	14	Water loss (g)	4	500	135.401	4	187.5	103.078	0.0142148
Ramsey	14	Water loss (g)	4	512.5	131.498	4	162.5	25	0.0127901
Riparia	14	Water loss (g)	4	650	57.735	3	283.333	28.8675	0.0228139
SC2	14	Water loss (g)	4	462.5	110.868	4	250	40.8248	0.0147005
Cab Sauv	14	rSWC	4	85.6481	5.52978	4	55.0926	8.4694	0.0147005
Ramsey	14	rSWC	4	80.5556	4.66039	4	55.5556	7.70987	0.0142857
Riparia	14	rSWC	4	75.9259	7.85674	3	55.5556	6.415	0.024873
SC2	14	rSWC	4	84.7222	2.77778	4	51.8519	0	0.010104
Cab Sauv	14	SER	4	7.3125	0.426956	4	4.75	3.75278	0.171429
Ramsey	14	SER	4	5.375	0.595119	4	3.75	1.48605	0.0551051
Riparia	14	SER	4	6.75	1.48605	3	5.91667	1.23322	0.314286
SC2	14	SER	4	5.1875	0.426956	4	2.5	0.978945	0.0142857
Cab Sauv	14	rSER	4	0.12723	0.00835613	4	0.0930693	0.047299	0.242857
Ramsey	14	rSER	4	0.0684199	0.0138817	4	0.0648686	0.0223088	0.557143
Riparia	14	rSER	4	0.0786681	0.0238421	3	0.0806365	0.0176065	0.571429
SC2	14	rSER	4	0.0922644	0.0145327	4	0.0583293	0.0241207	0.0571429
Cab Sauv	16	Pot.Wt..g.	4	15.475	0.0288675	4	14.5125	0.239357	0.0142148
Ramsey	16	Pot.Wt..g.	4	15.5	0.0707107	4	14.4625	0.075	0.0142148
Riparia	16	Pot.Wt..g.	4	15.3125	0.131498	3	14.35	0.05	0.0285714
SC2	16	Pot.Wt..g.	4	15.5125	0.025	4	14.45	0.0707107	0.0127901
Cab Sauv	16	Ps	4	15.4675	0.988614	4	10.5275	2.27084	0.0142857
Ramsey	16	Ps	4	15.9775	1.41651	4	14.635	3.6263	0.442857
Riparia	16	Ps	4	13.7375	1.05279	3	7.15	1.00817	0.0285714
SC2	16	Ps	4	18.74	1.52355	4	10.9525	3.94918	0.0142857
Cab Sauv	16	Stom.Cond	4	0.24425	0.0363628	4	0.081	0.0261661	0.0142857
Ramsey	16	Stom.Cond	4	0.40175	0.0579504	4	0.25375	0.1813	0.171429
Riparia	16	Stom.Cond	4	0.23225	0.10602	3	0.0476667	0.010116	0.0285714
SC2	16	Stom.Cond	4	0.43	0.0262043	4	0.10925	0.0881755	0.0142857
Cab Sauv	16	Sht.length..cm.	4	86.625	3.68273	4	59.75	33.4427	0.171429
Ramsey	16	Sht.length..cm.	4	100.25	9.28709	4	70	11.5253	0.0142857
Riparia	16	Sht.length..cm.	4	112.75	12.278	3	92.1667	1.60728	0.0285714
SC2	16	Sht.length..cm.	4	75.625	3.40037	4	52.125	5.25	0.0147005
Cab Sauv	16	Water loss (g)	4	525	28.8675	4	187.5	149.304	0.0142148
Ramsey	16	Water loss (g)	4	500	70.7107	4	187.5	75	0.0142148
Riparia	16	Water loss (g)	4	687.5	131.498	3	300	50	0.0285714
SC2	16	Water loss (g)	4	487.5	25	4	200	70.7107	0.0127901
Cab Sauv	16	rSWC	4	84.7222	2.3302	4	43.9815	13.971	0.0147005
Ramsey	16	rSWC	4	81.0185	6.99059	4	41.6667	9.6225	0.0142857
Riparia	16	rSWC	4	74.537	7.61664	3	41.9753	5.34584	0.024873
SC2	16	rSWC	4	83.7963	4.10621	4	40.7407	1.51203	0.0147005
Cab Sauv	16	SER	4	7.1875	0.943729	4	3.5625	2.46961	0.0407146
Ramsey	16	SER	4	4.8125	1.58607	4	2.875	1.25	0.0571429
Riparia	16	SER	4	5.8125	0.773924	3	3.41667	0.803638	0.0285714
SC2	16	SER	4	4.25	0.957427	4	1.8125	0.515388	0.0142148
Cab Sauv	16	rSER	4	0.100409	0.0187625	4	0.0698727	0.0207965	0.0571429
Ramsey	16	rSER	4	0.052976	0.0166181	4	0.0443316	0.0182306	0.1
Riparia	16	rSER	4	0.0589835	0.0151142	3	0.0401089	0.00982727	0.114286
SC2	16	rSER	4	0.0638426	0.0162259	4	0.0378253	0.0115748	0.0571429
Cab Sauv	18	Pot.Wt..g.	4	15.3875	0.075	4	14.4375	0.175	0.0147005
Ramsey	18	Pot.Wt..g.	4	15.35	0.0816497	4	14.4125	0.0478714	0.0142148
Riparia	18	Pot.Wt..g.	4	15.05	0.057735	3	14.2667	0.057735	0.0228139
SC2	18	Pot.Wt..g.	4	15.3375	0.025	4	14.4125	0.0478714	0.0127901
Cab Sauv	18	Ps	4	13.7475	0.474438	4	7.4425	2.59278	0.0147005
Ramsey	18	Ps	4	14.605	1.67257	4	12.5825	3.05336	0.171429
Riparia	18	Ps	4	10.595	4.74682	3	5.94	2.24315	0.114286
SC2	18	Ps	4	16.2825	1.62307	4	9.855	1.93002	0.0142857
Cab Sauv	18	Stom.Cond	4	0.1845	0.013404	4	0.04925	0.021093	0.0142857
Ramsey	18	Stom.Cond	4	0.325	0.0829337	4	0.1695	0.0905557	0.0571429
Riparia	18	Stom.Cond	4	0.153	0.117141	3	0.0413333	0.0235867	0.114286
SC2	18	Stom.Cond	4	0.41675	0.0816063	4	0.0775	0.02755	0.0142857
Cab Sauv	18	Sht.length..cm.	4	97.75	3.0957	4	66.375	34.9723	0.171429
Ramsey	18	Sht.length..cm.	4	108.625	9.93626	4	75.875	14.9854	0.0142857
Riparia	18	Sht.length..cm.	4	125.625	12.3516	3	97.8333	1.60728	0.024873
SC2	18	Sht.length..cm.	4	84	4.54606	4	57.625	4.71478	0.0142857
Cab Sauv	18	Stem.Psi..MPa.	4	-0.305	0.0387298	4	-0.91	0.171464	0.0142857
Ramsey	18	Stem.Psi..MPa.	4	-0.3875	0.07932	4	-0.6475	0.208387	0.0147005
Riparia	18	Stem.Psi..MPa.	4	-0.525	0.195021	3	-1	0.0964365	0.0285714
SC2	18	Stem.Psi..MPa.	4	-0.285	0.0420317	4	-0.8375	0.12816	0.0147005
Cab Sauv	18	Water loss (g)	4	612.5	75	4	212.5	175	0.0147005
Ramsey	18	Water loss (g)	4	650	81.6497	4	237.5	47.8714	0.0142148
Riparia	18	Water loss (g)	4	950	57.735	3	383.333	57.735	0.0228139
SC2	18	Water loss (g)	4	662.5	25	4	237.5	47.8714	0.0127901
Cab Sauv	18	rSWC	4	81.4815	4.53609	4	41.2037	11.0466	0.0147005
Ramsey	18	rSWC	4	75.463	9.48792	4	39.8148	9.25926	0.0142857
Riparia	18	rSWC	4	64.8148	8.68596	3	38.8889	4.89954	0.0285714
SC2	18	rSWC	4	77.3148	3.5055	4	39.3519	0.925926	0.0147005
Cab Sauv	18	SER	4	5.5625	0.826009	4	3.3125	0.943729	0.0147005
Ramsey	18	SER	4	4.1875	0.554339	4	2.9375	1.7839	0.191815
Riparia	18	SER	4	6.4375	1.375	3	2.83333	0.803638	0.024873
SC2	18	SER	4	4.1875	0.898494	4	2.75	1.13652	0.1
Cab Sauv	18	rSER	4	0.0644765	0.0115716	4	0.0705007	0.0369808	0.442857
Ramsey	18	rSER	4	0.0418148	0.00460353	4	0.0395592	0.0202745	0.557143
Riparia	18	rSER	4	0.0577108	0.0143979	3	0.0307974	0.00899695	0.0285714
SC2	18	rSER	4	0.055267	0.0105229	4	0.0538569	0.0244742	0.442857
Cab Sauv	20	Pot.Wt..g.	4	15.5875	0.025	4	14.4375	0.137689	0.0132594
Ramsey	20	Pot.Wt..g.	4	15.5125	0.0853913	4	14.525	0.0645497	0.0142857
Riparia	20	Pot.Wt..g.	4	15.225	0.05	3	14.3333	0.0288675	0.0207932
SC2	20	Pot.Wt..g.	4	15.5375	0.0478714	4	14.4375	0.075	0.0127901
Cab Sauv	20	Ps	4	12.78	0.824823	4	7.3125	4.1299	0.0142857
Ramsey	20	Ps	4	13.605	1.83144	4	13.225	1.20051	0.342857
Riparia	20	Ps	4	11.1125	1.73613	3	7.01	1.72948	0.0285714
SC2	20	Ps	4	12.5375	6.97123	4	9.425	4.05073	0.171429
Cab Sauv	20	Stom.Cond	4	0.16575	0.0328773	4	0.054	0.0305287	0.0142857
Ramsey	20	Stom.Cond	4	0.30225	0.0853947	4	0.19	0.0645136	0.0571429
Riparia	20	Stom.Cond	4	0.12925	0.0409502	3	0.055	0.0156205	0.0285714
SC2	20	Stom.Cond	4	0.3105	0.129719	4	0.09395	0.0710456	0.0285714
Cab Sauv	20	Sht.length..cm.	4	106.875	4.90535	4	72	38.6846	0.122692
Ramsey	20	Sht.length..cm.	4	115.875	11.5353	4	81	17.4117	0.0142857
Riparia	20	Sht.length..cm.	4	134.5	9.2826	3	103.667	2.75379	0.0285714
SC2	20	Sht.length..cm.	4	95	5.94418	4	62.125	6.30311	0.0142857
Cab Sauv	20	Water loss (g)	4	412.5	25	4	212.5	137.689	0.0132594
Ramsey	20	Water loss (g)	4	487.5	85.3913	4	125	64.5497	0.0142857
Riparia	20	Water loss (g)	4	775	50	3	316.667	28.8675	0.0207932
SC2	20	Water loss (g)	4	462.5	47.8714	4	212.5	75	0.0127901
Cab Sauv	20	rSWC	4	88.8889	1.51203	4	41.2037	9.84273	0.0147005
Ramsey	20	rSWC	4	81.4815	9.79908	4	43.9815	9.84273	0.0147005
Riparia	20	rSWC	4	71.2963	9.3819	3	41.358	5.95287	0.0285714
SC2	20	rSWC	4	84.7222	4.62963	4	40.2778	3.16264	0.0142857
Cab Sauv	20	SER	4	4.5625	3.86423	4	2.8125	1.95123	0.171429
Ramsey	20	SER	4	3.625	1.42156	4	2.5625	2.02459	0.228385
Riparia	20	SER	4	4.4375	1.8186	3	2.91667	0.57735	0.186228
SC2	20	SER	4	5.5	0.707107	4	2.25	1.25831	0.0142148
Cab Sauv	20	rSER	4	0.0475816	0.0402739	4	0.0352431	0.0245575	0.342857
Ramsey	20	rSER	4	0.0331482	0.011462	4	0.0324574	0.0239119	0.442857
Riparia	20	rSER	4	0.0365228	0.0174227	3	0.0297536	0.00547051	0.428571
SC2	20	rSER	4	0.0652891	0.00479117	4	0.0386467	0.019605	0.0571429
