# Supplementary material for: Drought tolerance of the grapevine, Vitis champinii cv. Ramsey, is associated with higher photosynthesis and greater transcriptomic responsiveness of abscisic acid biosynthesis and signaling
Source: BMC Plant Biol. 2020 Feb 4;20:55. doi: 10.1186/s12870-019-2012-7 (PMC7001288; doi:10.1186/s12870-019-2012-7)
Supplement: Supplementary file 6 — Differential expression analysis results per genotype, organ and week. (XLSX 27292 kb) [file 12870_2019_2012_MOESM6_ESM.xlsx]

## Sheet: Additional_file_6
Additional file 6: Differential expression analysis results per genotype, organ and week. For each result table, DESeq2 statistics are presented as well as a short description of the genes if it exists followed by their average expression expressed in TPM across conditions.

## Sheet: C1_CS_WD_L_1 vs CS_C_L_1
Identifier	baseMean	log2FoldChange	lfcSE	stat	pvalue	padj	Consensus	Araport11_computational_description	CS_Control_Leaves_1	CS_Control_Leaves_2	CS_Control_Roots_1	CS_Control_Roots_2	CS_Drought_Leaves_1	CS_Drought_Leaves_2	CS_Drought_Roots_1	CS_Drought_Roots_2	RG_Control_Leaves_1	RG_Control_Leaves_2	RG_Control_Roots_1	RG_Control_Roots_2	RG_Drought_Leaves_1	RG_Drought_Leaves_2	RG_Drought_Roots_1	RG_Drought_Roots_2	RM_Control_Leaves_1	RM_Control_Leaves_2	RM_Control_Roots_1	RM_Control_Roots_2	RM_Drought_Leaves_1	RM_Drought_Leaves_2	RM_Drought_Roots_1	RM_Drought_Roots_2	SC_Control_Leaves_1	SC_Control_Leaves_2	SC_Control_Roots_1	SC_Control_Roots_2	SC_Drought_Leaves_1	SC_Drought_Leaves_2	SC_Drought_Roots_1	SC_Drought_Roots_2
VIT_00s0125g00080	8.40674	3.48494	1.12345	3.10199	0.00192222	0.0424738			0.110926	0.871525	0.64009	1.63901	1.26891	1.54791	2.63174	2.72937	0.505871	0.0846521	0.499021	2.21342	0.21106	0.56941	1.12295	1.74258	0.807624	0.16921	2.12971	6.74137	0.437801	2.28218	2.94261	3.9063	0.443773	0.418968	1.28671	0.922151	0.295289	0.913244	1.68066	0.468449
VIT_00s0125g00410	16.6947	-3.8811	1.1713	-3.31351	0.000921324	0.0280606			0.188995	0	1.91937	2.2669	0	0	1.46731	0.514886	0.0802553	0	1.86917	1.59268	0.107574	0.0351421	0.768679	0.25809	0.260856	0.176159	2.84583	2.51891	0.14379	0.0669743	1.78765	0.785034	0	0.008065	3.19767	2.99465	0.00814221	0	1.89033	1.14826
VIT_00s0153g00070	1214.03	-2.52747	0.686046	-3.68412	0.000229498	0.0124638			9.50371	1.42651	17.8294	24.3191	1.17924	0.980197	35.2278	23.6987	233.33	78.9227	459.436	751.283	169.285	100.916	921.666	819.464	16.7573	12.0592	495.82	665.531	11.7787	10.264	1066.56	90.6988	7.35956	2.01198	526.472	769.425	4.29247	8.4321	642.923	618.904
VIT_00s0160g00340	105.995	-1.98121	0.443887	-4.46331	8.07016e-06	0.00191327			11.0563	1.96368	20.0475	16.1203	2.07076	3.04557	23.4539	7.02983	60.4822	41.3287	60.9913	37.6725	56.6585	31.6358	58.5884	20.8616	16.158	14.3836	26.5687	26.2991	20.4619	10.7025	18.0259	6.50515	8.67194	5.82262	16.6717	12.9042	7.17623	8.03653	13.6793	17.0054
VIT_00s0179g00180	21.5789	-1.45301	0.421876	-3.44416	0.00057283	0.0218293			5.47098	2.34378	4.32687	4.44386	1.22573	3.52939	3.45089	4.67609	6.81497	6.04443	7.91081	6.793	4.81414	9.62555	5.63556	6.87327	3.72103	3.53816	5.10141	4.8634	4.64054	3.99069	4.38282	3.5853	7.04697	8.03991	7.41793	8.4013	7.40815	4.86481	6.24207	6.58676
VIT_00s0179g00260	296.545	-2.49825	0.598049	-4.17733	2.94953e-05	0.0038352	"ACA12"	ATPase E1-E2 type family protein / haloacid dehalogenase-like hydrolase family protein%3B FUNCTIONS IN: calcium-transporting ATPase activity%2C calmodulin binding%3B INVOLVED IN: calcium ion transport%2C cation transport%2C metabolic process%2C ATP biosynthetic process%3B LOCATED IN: membrane%3B EXPRESSED IN: 11 plant structures%3B EXPRESSED DURING: LP.06 six leaves visible%2C LP.04 four leaves v…	3.1618	1.04967	5.23623	23.5681	0.440982	4.08246	5.84424	71.7584	20.1946	6.24314	21.5637	16.6737	12.9111	5.11394	11.5264	35.0687	5.2625	5.56645	11.7422	17.0996	6.00086	15.7791	15.3075	101.71	1.74458	2.82113	6.47877	12.1271	3.21109	2.83875	8.03064	16.448
VIT_00s0186g00010	27.1907	-1.01124	0.299622	-3.37504	0.000738038	0.024669	"COQ3"		6.76905	3.50606	7.93682	12.6252	3.39659	6.06817	12.1027	11.3867	6.57385	4.31642	7.41439	7.3385	5.66149	4.16594	7.52702	6.83695	4.94074	4.83404	8.93602	8.21853	5.27228	2.90642	6.13188	9.34964	4.59444	6.99219	7.94388	11.2172	5.66709	5.17216	9.95988	7.43297
VIT_00s0187g00190	180.501	-0.70747	0.212764	-3.32514	0.000883739	0.0273025		SWIB complex BAF60b domain-containing protein%3B CONTAINS InterPro DOMAIN/s: SWIB/MDM2 domain (InterPro:IPR003121)%2C SWIB domain (InterPro:IPR019835)%2C DEK%2C C-terminal (InterPro:IPR014876)%3B BEST Arabidopsis thaliana protein match is: SWIB complex BAF60b domain-containing protein (TAIR:AT3G19080.1)%3B Has 30201 Blast hits to 17322 proteins in 780 species: Archae - 12%3B Bacteria - 1396%3B Me…	16.8421	15.9316	21.6043	22.8383	8.79191	10.9597	21.7161	22.2742	12.0598	16.6977	18.6701	20.9089	16.2048	11.3766	24.0099	21.13	15.6785	15.841	20.517	20.4565	14.4655	9.6656	21.6635	16.0865	19.4497	16.3543	25.9385	24.1241	17.0069	15.5146	28.0113	23.6129
VIT_00s0194g00070	196.381	0.738539	0.226772	3.25675	0.00112696	0.0313063	"COL9"		12.6639	10.9383	11.6551	12.9819	18.6279	13.001	9.21814	15.9437	14.6309	7.15716	13.6677	10.5176	12.0538	8.9892	7.12131	11.7883	12.1693	14.6048	11.8249	9.47189	23.0224	11.0834	9.22995	15.5191	19.5259	21.1668	13.7811	11.2378	22.1347	16.444	12.1396	13.5124
VIT_00s0199g00290	11.0719	-3.15433	1.03568	-3.04565	0.00232178	0.0466426	"GRXS13"	Glutaredoxin family protein%3B FUNCTIONS IN: electron carrier activity%2C protein disulfide oxidoreductase activity%3B INVOLVED IN: response to cytokinin stimulus%3B EXPRESSED IN: 14 plant structures%3B EXPRESSED DURING: 9 growth stages%3B CONTAINS InterPro DOMAIN/s: Glutaredoxin-like%2C plant II (InterPro:IPR011905)%2C Thioredoxin fold (InterPro:IPR012335)%2C Glutaredoxin (InterPro:IPR002109)%2C…	1.13072	0.605795	8.98575	9.68588	0.0699092	3.26214	3.11846	7.56616	7.74974	2.28532	10.1376	11.7035	3.79163	1.77369	5.72561	11.9722	0.574355	0.770753	6.28505	14.1426	0.645335	7.83052	5.71356	3.94417	1.30252	0.802054	6.0821	7.69132	1.92193	1.89067	3.7927	6.95668
VIT_00s0214g00040	23.4765	-2.16518	0.581203	-3.72535	0.000195046	0.0114252	"PP2-B12"	phloem protein 2-B12 (PP2-B12)%3B CONTAINS InterPro DOMAIN/s: F-box domain%2C cyclin-like (InterPro:IPR001810)%2C F-box domain%2C Skp2-like (InterPro:IPR022364)%3B BEST Arabidopsis thaliana protein match is: phloem protein 2-B1 (TAIR:AT2G02230.1)%3B Has 1807 Blast hits to 1807 proteins in 277 species: Archae - 0%3B Bacteria - 0%3B Metazoa - 736%3B Fungi - 347%3B Plants - 385%3B Viruses - 0%3B Oth…	2.33726	1.20238	4.31148	3.8202	0.309404	1.0451	3.90286	1.78694	2.27574	3.27401	4.89941	4.55107	2.26517	3.61467	3.28376	3.41271	3.38344	4.43741	4.19001	5.45335	2.76232	2.84351	3.90098	4.47894	3.17156	5.16392	5.74255	7.27763	4.49309	4.41551	5.88676	3.31865
VIT_00s0214g00150	104.138	-1.31581	0.332766	-3.95416	7.68046e-05	0.00656166	"PP2-B12"	phloem protein 2-B12 (PP2-B12)%3B CONTAINS InterPro DOMAIN/s: F-box domain%2C cyclin-like (InterPro:IPR001810)%2C F-box domain%2C Skp2-like (InterPro:IPR022364)%3B BEST Arabidopsis thaliana protein match is: phloem protein 2-B1 (TAIR:AT2G02230.1)%3B Has 1807 Blast hits to 1807 proteins in 277 species: Archae - 0%3B Bacteria - 0%3B Metazoa - 736%3B Fungi - 347%3B Plants - 385%3B Viruses - 0%3B Oth…	6.06065	3.43606	28.6176	24.7783	1.57917	5.85101	21.1142	24.6888	50.9452	19.9595	17.5407	12.8895	22.4739	16.2059	21.6895	15.9937	8.34501	8.03769	15.6489	15.2192	9.39919	7.85392	14.0162	13.7275	17.1773	16.2474	11.054	14.2733	15.3233	19.2278	16.458	20.2253
VIT_00s0215g00020	58.7595	-0.889618	0.279401	-3.18402	0.00145243	0.036067	"DEG10"	DegP protease 10 (DegP10)%3B FUNCTIONS IN: serine-type peptidase activity%2C catalytic activity%2C serine-type endopeptidase activity%3B INVOLVED IN: proteolysis%3B EXPRESSED IN: 15 plant structures%3B EXPRESSED DURING: 8 growth stages%3B CONTAINS InterPro DOMAIN/s: Serine endopeptidase DegP2 (InterPro:IPR015724)%2C Serine/cysteine peptidase%2C trypsin-like (InterPro:IPR009003)%2C Peptidase S1C%2…	6.96788	3.9531	7.93101	8.36344	2.77965	4.75323	7.74179	8.32758	5.65186	6.23607	6.3648	5.47022	5.50986	3.44902	7.04057	6.13075	5.03472	4.10683	5.78331	7.03145	5.31257	3.01704	5.25929	3.99506	4.44982	3.69991	5.51027	5.11174	4.9468	4.71456	5.44954	7.31454
VIT_00s0225g00060	14.7826	4.24137	0.946346	4.48184	7.40032e-06	0.00180545			0.0124724	0.204635	3.45488	3.81105	0.493372	0.255697	2.89669	2.33625	1.50279	0.353591	5.0202	4.58536	1.41018	0.101113	3.81523	3.03637	0.273738	0.204239	4.21149	2.51398	0.296827	0.385709	2.85948	0.664281	0.442555	0.328804	3.14614	3.83426	0.46446	0.057833	4.10791	3.25487
VIT_00s0227g00130	30.2181	-1.16453	0.3662	-3.18002	0.00147263	0.0364157	"MYH"	HhH-GPD base excision DNA repair family protein%3B FUNCTIONS IN: hydrolase activity%2C catalytic activity%3B INVOLVED IN: DNA repair%2C base-excision repair%3B EXPRESSED IN: 10 plant structures%3B EXPRESSED DURING: 4 anthesis%2C F mature embryo stage%2C petal differentiation and expansion stage%2C E expanded cotyledon stage%2C D bilateral stage%3B CONTAINS InterPro DOMAIN/s: NUDIX hydrolase domai…	3.04251	2.40068	2.94364	3.26824	0.977475	2.36513	2.70008	2.8369	2.09579	2.64177	1.87217	2.21212	1.98371	1.26831	2.7963	1.93727	3.26459	2.65317	2.61398	2.93581	2.50138	1.51559	3.08494	1.14393	4.26861	2.4974	4.15179	3.51344	4.03148	2.5242	3.99579	3.68241
VIT_00s0227g00140	315.795	0.995389	0.235868	4.2201	2.44192e-05	0.00348121	"MLO1"	MLO1%3B FUNCTIONS IN: calmodulin binding%3B INVOLVED IN: cell death%2C defense response%3B LOCATED IN: plasma membrane%3B EXPRESSED IN: 27 plant structures%3B EXPRESSED DURING: 15 growth stages%3B CONTAINS InterPro DOMAIN/s: Mlo-related protein (InterPro:IPR004326)%3B BEST Arabidopsis thaliana protein match is: Seven transmembrane MLO family protein (TAIR:AT2G44110.1)%3B Has 552 Blast hits to 532…	22.2038	26.2293	35.415	37.7947	39.61	27.0599	43.9408	31.8646	11.4061	22.4046	25.7387	26.0881	18.2215	22.1874	31.6304	18.8405	21.2783	28.3612	30.1287	35.1337	32.7811	4.53056	44.8831	9.27677	24.221	36.1384	39.3514	38.2823	38.8241	30.1139	43.359	37.4907
VIT_00s0229g00190	85.4255	1.60951	0.463419	3.47312	0.000514447	0.0204268		Oxidoreductase family protein%3B FUNCTIONS IN: oxidoreductase activity%2C binding%2C catalytic activity%3B INVOLVED IN: oxidation reduction%2C metabolic process%3B LOCATED IN: cellular_component unknown%3B EXPRESSED IN: 23 plant structures%3B EXPRESSED DURING: 14 growth stages%3B CONTAINS InterPro DOMAIN/s: Oxidoreductase%2C N-terminal (InterPro:IPR000683)%2C Oxidoreductase%2C C-terminal (InterPr…	2.23364	1.63696	33.5816	30.6287	6.63991	5.66453	20.7571	11.7589	12.7481	7.50718	27.3672	27.7171	12.3372	3.09784	16.0044	21.2645	7.226	4.95517	54.2822	60.4123	4.21901	7.37232	18.7832	18.5584	5.35019	1.59572	28.2956	29.7823	2.88426	8.38056	22.4451	22.7715
VIT_00s0238g00060	75.1805	-4.81843	1.05876	-4.551	5.33922e-06	0.00157935		Disease resistance protein (TIR-NBS-LRR class) family%3B FUNCTIONS IN: transmembrane receptor activity%2C nucleoside-triphosphatase activity%2C nucleotide binding%2C ATP binding%3B INVOLVED IN: signal transduction%2C defense response%2C apoptosis%2C innate immune response%3B LOCATED IN: intrinsic to membrane%3B CONTAINS InterPro DOMAIN/s: ATPase%2C AAA+ type%2C core (InterPro:IPR003593)%2C NB-ARC…	0.819427	0	0.0952269	0.112242	0.0108683	0	0.0799999	0.140278	6.87271	4.32054	11.5957	7.75637	5.87508	5.83646	8.23624	7.86399	0.0795016	0.0179814	0.195976	0.469642	0.0470173	0	0.297066	0.129007	3.65616	3.95027	9.55869	10.0077	4.67508	3.95227	9.04052	11.4018
VIT_00s0246g00050	16.099	2.04547	0.657917	3.10901	0.00187718	0.0418301			0.726409	0.475404	1.0809	2.49217	2.58811	0.845846	1.79271	1.11156	0.515922	0.328642	1.23383	1.86256	0.468605	0.263782	1.19425	1.65335	0.595538	0.278472	1.95787	7.4639	0.306232	1.78716	2.72372	1.57458	0.221596	0.376321	1.10978	1.06929	0.385267	1.05828	1.35005	0.692068
VIT_00s0250g00020	971.217	0.712896	0.2026	3.51874	0.000433602	0.0185152	"SEX4"	STARCH-EXCESS 4 (SEX4)%3B FUNCTIONS IN: protein tyrosine/serine/threonine phosphatase activity%2C polysaccharide binding%3B INVOLVED IN: protein amino acid dephosphorylation%2C starch metabolic process%2C starch catabolic process%3B LOCATED IN: chloroplast stroma%2C chloroplast%3B EXPRESSED IN: 24 plant structures%3B EXPRESSED DURING: 15 growth stages%3B CONTAINS InterPro DOMAIN/s: Dual-specific/…	96.4287	81.5463	48.7274	53.5904	142.03	174.488	52.8228	65.815	106.87	80.692	58.8448	44.1309	136.786	142.762	49.3848	80.641	95.3215	118.329	61.1303	52.9545	214.935	180.876	58.0387	49.4321	128.926	166.315	55.7872	64.9817	183.871	252.383	69.8908	109.097
VIT_00s0259g00150	93.9661	0.740063	0.222487	3.32631	0.00088003	0.027259			10.4633	10.0914	8.52307	9.40525	17.0112	13.3234	11.0998	13.1423	11.4185	11.0003	7.02587	8.65502	12.9443	13.9336	10.8361	13.7915	11.1129	9.5938	7.24582	7.84058	15.3768	12.3592	9.35269	10.605	9.77059	7.80909	8.06104	8.37314	10.5917	6.12649	10.142	13.6103
VIT_00s0264g00060	157.059	1.34201	0.336487	3.98831	6.65452e-05	0.00622315		unknown protein%3B FUNCTIONS IN: molecular_function unknown%3B INVOLVED IN: biological_process unknown%3B LOCATED IN: plasma membrane%3B EXPRESSED IN: cultured cell%3B BEST Arabidopsis thaliana protein match is: unknown protein (TAIR:AT4G08330.1)%3B Has 135 Blast hits to 135 proteins in 32 species: Archae - 5%3B Bacteria - 29%3B Metazoa - 0%3B Fungi - 0%3B Plants - 91%3B Viruses - 0%3B Other Euka…	18.3317	17.7698	59.4254	52.3754	44.0857	42.2581	60.2775	76.1029	79.0205	22.6052	50.4681	68.7978	34.8505	30.7104	75.2307	96.9926	15.0486	16.3926	50.2431	44.0512	27.8464	81.0705	62.2159	101.696	13.0015	14.0694	44.3661	40.647	13.6001	29.8188	45.354	37.6894
VIT_00s0270g00030	14.3855	2.28969	0.717614	3.19069	0.00141932	0.0355054		NC domain-containing protein-related%3B CONTAINS InterPro DOMAIN/s: NC (InterPro:IPR007053)%3B BEST Arabidopsis thaliana protein match is: NC domain-containing protein-related (TAIR:AT5G16360.1)%3B Has 186 Blast hits to 185 proteins in 40 species: Archae - 0%3B Bacteria - 31%3B Metazoa - 10%3B Fungi - 0%3B Plants - 139%3B Viruses - 0%3B Other Eukaryotes - 6 (source: NCBI BLink).	0.159495	0.208464	1.98005	5.72952	0.705193	0.317515	3.12376	1.40524	0.177224	0.306181	3.29709	2.91433	0.470568	0.789466	3.63481	1.39238	0.567396	0.621618	2.65662	3.13075	0.938455	0.126204	3.29384	1.60795	0.598642	0.692343	3.08553	3.27544	0.744607	0.435042	3.80367	3.25266
VIT_00s0270g00100	106.008	0.725299	0.191958	3.77842	0.000157829	0.0102225		diphthamide synthesis DPH2 family protein%3B CONTAINS InterPro DOMAIN/s: Diphthamide synthesis%2C DHP1 (InterPro:IPR016435)%2C Diphthamide synthesis%2C DPH1/DHP2 (InterPro:IPR002728)%3B BEST Arabidopsis thaliana protein match is: diphthamide synthesis DPH2 family protein (TAIR:AT3G59630.1)%3B Has 1807 Blast hits to 1807 proteins in 277 species: Archae - 0%3B Bacteria - 0%3B Metazoa - 736%3B Fungi…	4.75466	5.39179	7.80714	8.75322	7.44332	7.83437	8.59226	8.92788	11.0498	8.81821	12.4385	13.771	9.5633	10.0284	11.4512	14.5292	10.3386	9.55625	17.42	13.4688	11.5812	9.74688	16.3137	16.6926	11.6907	11.7717	13.432	14.3401	11.6727	11.7074	13.6433	16.7612
VIT_00s0283g00020	891.723	-0.658893	0.173431	-3.79916	0.000145189	0.00970594	"Tudor2"	TUDOR-SN protein 2 (Tudor2)%3B FUNCTIONS IN: RNA binding%2C nuclease activity%2C nucleic acid binding%3B INVOLVED IN: response to cadmium ion%2C protein secretion%2C gibberellin biosynthetic process%2C seed germination%2C response to stress%3B LOCATED IN: cytosol%2C nuclear envelope%2C endoplasmic reticulum%3B EXPRESSED IN: 29 plant structures%3B EXPRESSED DURING: 17 growth stages%3B CONTAINS Int…	19.3699	13.3927	70.804	77.6011	10.4041	16.6058	72.6327	75.0649	34.4583	21.6885	76.0032	61.935	24.7231	23.8958	66.6271	59.4737	23.9441	22.4706	81.8852	73.181	24.372	21.7218	68.6438	56.4031	23.4401	28.1265	81.3665	89.194	26.1083	23.705	76.6905	89.1634
VIT_00s0285g00030	6.32682	-3.12212	1.02287	-3.05231	0.0022709	0.0461692			0.542362	0.183059	0.656057	0.704518	0.0220164	0.128314	0.655922	0.527569	1.20404	0.634658	1.74499	0.948021	0.702951	0.8671	0.960808	0.625106	0.156399	0.377811	0.779667	1.21995	0.358139	0.386002	0.754303	0.460632	0.300517	0.437376	0.338033	0.622452	0.400831	0.483759	0.395413	0.665281
VIT_00s0286g00130	83.0041	-1.09799	0.340764	-3.22214	0.00127239	0.0336813			15.6692	11.8831	0.129234	0.0378752	6.69307	9.72008	0.27356	1.12747	2.70597	7.16206	0.260307	0.0241191	6.65459	11.012	0.15167	0.229212	12.0691	9.45046	0.033304	0.114663	12.3874	12.3517	0.242044	0.315604	11.3808	16.2659	0.244697	0.324375	12.4985	11.1453	0.468919	0.767104
VIT_00s0294g00060	7.87011	-3.93487	1.29175	-3.04615	0.00231794	0.0466227			1.84172	0	0	0	0.0265508	0.128908	0	0	18.9437	2.35788	0	0	11.6273	2.06084	0.114344	0	2.96711	3.18419	0	0	4.79763	1.22257	0	0	7.91321	5.40235	0.221809	0.315127	5.97266	5.42909	0.269374	0.299458
VIT_00s0309g00080	8.33566	2.19582	0.574504	3.82212	0.000132311	0.00918872	"CLPR4"	CLP protease R subunit 4 (CLPR4)%3B FUNCTIONS IN: serine-type endopeptidase activity%3B INVOLVED IN: proteolysis%3B LOCATED IN: plastid stroma%2C chloroplast%2C chloroplast stroma%2C chloroplast envelope%3B EXPRESSED IN: 22 plant structures%3B EXPRESSED DURING: 13 growth stages%3B CONTAINS InterPro DOMAIN/s: Peptidase S14%2C ClpP (InterPro:IPR001907)%3B BEST Arabidopsis thaliana protein match is:…	0.431504	0.994401	1.57648	0.148115	2.82905	0.726691	0.716158	0.292593	2.20793	3.50058	0.714377	1.21628	1.47981	1.82176	1.30416	1.2942	3.4951	3.37248	1.29138	1.67702	3.85155	3.64458	1.50094	1.37775	1.41076	1.58487	0.432418	0.474954	1.27342	0.916068	0.470663	0.422118
VIT_00s0317g00070	311.065	-3.69748	1.19259	-3.10037	0.00193279	0.042588	"DIR25"	Disease resistance-responsive (dirigent-like protein) family protein%3B FUNCTIONS IN: molecular_function unknown%3B INVOLVED IN: biological_process unknown%3B LOCATED IN: endomembrane system%3B CONTAINS InterPro DOMAIN/s: Plant disease resistance response protein (InterPro:IPR004265)%3B BEST Arabidopsis thaliana protein match is: Disease resistance-responsive (dirigent-like protein) family protei…	0.335729	0.0922537	101.865	98.2905	0	0.122577	161.617	167.394	0.277598	0.0754893	75.1133	68.4287	0.846865	0.183698	83.7566	41.0104	0.087534	0.0217508	118.953	100.062	0	0	160.762	59.3247	0.309735	0.122471	142.173	107.18	0.234371	0.803683	119.493	53.8018
VIT_00s0323g00040	1170.06	-0.655275	0.194551	-3.36814	0.000756783	0.0248598		unknown protein%3B FUNCTIONS IN: molecular_function unknown%3B INVOLVED IN: biological_process unknown%3B LOCATED IN: chloroplast%2C chloroplast stroma%3B EXPRESSED IN: 22 plant structures%3B EXPRESSED DURING: 14 growth stages%3B Has 94 Blast hits to 94 proteins in 35 species: Archae - 6%3B Bacteria - 10%3B Metazoa - 21%3B Fungi - 2%3B Plants - 48%3B Viruses - 0%3B Other Eukaryotes - 7 (source: N…	352.276	306.275	7.19766	6.8915	196.682	207.705	6.0941	10.3054	157.843	285.134	13.5053	7.545	232.251	202.721	9.98759	18.069	422.592	463.26	9.35196	10.2402	296.111	237.258	14.4178	14.1942	367.882	324.465	4.90993	7.31614	333.908	233.142	8.60517	16.5487
VIT_00s0338g00030	336.466	1.34901	0.348149	3.8748	0.000106712	0.00817259		SEC14 cytosolic factor family protein / phosphoglyceride transfer family protein%3B CONTAINS InterPro DOMAIN/s: Cellular retinaldehyde-binding/triple function%2C C-terminal (InterPro:IPR001251)%3B BEST Arabidopsis thaliana protein match is: SEC14 cytosolic factor family protein / phosphoglyceride transfer family protein (TAIR:AT3G10210.1)%3B Has 1807 Blast hits to 1807 proteins in 277 species: Ar…	12.1848	14.7871	19.7499	20.8153	28.1695	31.7039	28.4381	31.9324	8.57829	15.103	21.431	18.7725	25.5361	27.1753	33.4317	30.4819	25.9279	25.2562	29.4008	33.0533	47.5963	13.8197	35.2341	22.8345	14.005	22.9114	38.0368	33.9133	27.8441	30.2988	46.2066	49.3622
VIT_00s0340g00090	6.54979	-2.50483	0.811137	-3.08805	0.00201475	0.0433446	"AS2"	ASYMMETRIC LEAVES 2 (AS2)%3B CONTAINS InterPro DOMAIN/s: Lateral organ boundaries%2C LOB (InterPro:IPR004883)%3B BEST Arabidopsis thaliana protein match is: ASYMMETRIC LEAVES 2-like 1 (TAIR:AT5G66870.1)%3B Has 984 Blast hits to 979 proteins in 24 species: Archae - 0%3B Bacteria - 0%3B Metazoa - 0%3B Fungi - 0%3B Plants - 984%3B Viruses - 0%3B Other Eukaryotes - 0 (source: NCBI BLink).	1.89256	0.756353	0.750958	1.13956	0.25695	0.0289986	1.09975	0.541388	1.11773	0.767107	1.00028	1.30384	1.49917	0.245639	1.0716	0.553997	1.20489	0.339092	1.12356	0.726976	0.406193	0.170824	1.55912	0.124448	0.813158	0.295534	1.18908	1.029	1.31641	0.0713181	1.55746	0.597628
VIT_00s0341g00030	297.849	-0.490631	0.159344	-3.07907	0.00207646	0.0439923			33.3291	30.9911	48.7065	42.682	20.6533	35.2848	53.9382	35.2411	42.9354	50.4019	62.6159	56.9361	52.4604	42.3339	66.3915	46.0877	40.4633	44.849	52.5008	61.6823	38.0091	35.4732	59.043	36.4053	47.6757	42.7038	64.3893	57.9712	42.0742	40.2985	71.8867	52.9617
VIT_00s0341g00080	9.79675	2.52127	0.776592	3.24658	0.00116801	0.0320661			0.935028	0.417492	3.11532	2.10822	4.90238	0.0522416	5.27806	0.604233	0	0.487892	4.58564	4.97224	0.4293	0.636528	8.92189	2.76565	0.49488	0.580829	3.60287	2.69711	0.626696	0	7.51413	0.294925	0.556872	0.516218	2.44372	1.41887	0.642374	0.103812	1.9596	0.522027
VIT_00s0349g00030	76.6975	-1.25553	0.354306	-3.54363	0.000394663	0.0176242	"ASK4"		3.41157	1.19971	0.437218	0.53892	1.23613	1.70541	0.542809	0.744957	2.03835	2.85052	1.58142	1.35665	1.87258	1.45281	1.14216	1.48586	1.5014	1.67036	0.851943	1.59649	1.96208	1.61758	1.14718	1.18069	1.69457	1.73974	0.736446	1.13703	1.45426	1.99286	0.936328	0.935536
VIT_00s0357g00090	30.7058	-2.81639	0.721922	-3.90124	9.57028e-05	0.00762561	"UFC"	FUNCTIONS IN: molecular_function unknown%3B INVOLVED IN: biological_process unknown%3B LOCATED IN: cellular_component unknown%3B EXPRESSED IN: cultured cell%3B CONTAINS InterPro DOMAIN/s: Protein of unknown function DUF966 (InterPro:IPR010369)%2C Uncharacterised conserved protein UCP031043 (InterPro:IPR021182)%3B BEST Arabidopsis thaliana protein match is: Domain of unknown function (DUF966) (TAI…	1.64042	0.574668	7.82349	5.83276	0.145138	0.0490051	4.68319	2.38573	0.783318	0.600174	12.4175	11.5725	1.31761	0.494008	12.0587	2.85144	0.803406	0.439739	14.3878	10.1643	0.554595	0.100475	5.62807	0.893895	0.939231	0.305152	10.9078	10.2483	0.479444	0.0897199	7.26049	4.22195
VIT_00s0370g00070	59.0854	1.12167	0.372236	3.01334	0.00258388	0.049154			5.14197	7.94801	35.1839	37.0556	10.154	22.1029	30.0253	23.2245	0.364253	0.128838	0.599742	0.471	0.231759	0.124628	0.414762	0.592234	2.49709	2.24101	26.1999	26.0503	4.16372	5.83303	21.953	18.2953	0.0295585	0	1.99332	1.44567	0.130965	0.200173	1.06716	0.746888
VIT_00s0404g00020	465.446	-0.671686	0.212622	-3.15906	0.0015828	0.0376074		Protein of unknown function (DUF300)%3B INVOLVED IN: biological_process unknown%3B LOCATED IN: endomembrane system%3B CONTAINS InterPro DOMAIN/s: Protein of unknown function DUF300 (InterPro:IPR005178)%3B BEST Arabidopsis thaliana protein match is: Protein of unknown function (DUF300) (TAIR:AT1G11200.1)%3B Has 836 Blast hits to 835 proteins in 194 species: Archae - 0%3B Bacteria - 0%3B Metazoa - …	35.6427	34.7595	85.7973	93.4479	18.9695	59.3568	110.244	82.0478	73.1867	37.6951	77.8704	64.141	54.7467	53.8767	76.5973	74.9059	36.0204	39.2568	63.6318	79.7042	38.5957	54.5603	87.7475	107.654	34.7617	50.8718	41.6397	60.2131	43.775	63.5479	52.9365	66.1714
VIT_00s0409g00010	12.8058	-3.82337	1.17307	-3.25929	0.00111692	0.0311329	"CRK26"	Protein kinase superfamily protein%3B FUNCTIONS IN: protein serine/threonine kinase activity%2C protein kinase activity%2C ATP binding%3B INVOLVED IN: protein amino acid phosphorylation%3B LOCATED IN: endomembrane system%3B EXPRESSED IN: stem%2C leaf%3B EXPRESSED DURING: LP.10 ten leaves visible%3B CONTAINS InterPro DOMAIN/s: Protein kinase%2C ATP binding site (InterPro:IPR017441)%2C Protein kina…	0.577673	0.0316815	1.331	1.98589	0.0131319	0.0850735	0.42326	0.123349	6.76333	1.36093	4.66235	3.42094	1.87307	0.304135	1.1365	1.18705	0.378922	0.575271	2.09517	3.57048	0.523953	0.193257	1.17109	0.778758	0.288181	0.264988	0.824614	1.10993	0.207948	0.0836906	0.719751	0.320637
VIT_00s0455g00010	93.873	0.805966	0.250069	3.22297	0.00126869	0.0336588			19.1811	16.5142	24.8978	23.0006	31.0481	34.8589	22.9223	31.1026	27.5265	17.3153	17.771	19.2724	25.4961	22.7105	26.2889	23.4784	16.6339	19.1841	22.4126	22.7824	26.8799	32.2975	22.7319	21.4637	28.234	20.4948	24.615	23.9801	26.7267	27.956	27.3295	28.3514
VIT_00s0467g00030	19.834	1.24132	0.403579	3.07578	0.0020995	0.0442499			0.781297	0.630906	1.55454	1.97906	1.96008	0.82199	1.15037	1.24885	0.985524	0.564609	1.60899	1.3685	0.535898	1.07112	1.19849	1.13951	0.371546	0.371118	1.17456	0.921998	0.517478	0.12614	0.869751	0.390305	0.319331	0.273758	0.371404	0.51304	0.305515	0.0667068	0.545944	0.490162
VIT_00s0480g00010	20.0705	4.50808	0.999068	4.51228	6.41334e-06	0.0016802		BEST Arabidopsis thaliana protein match is: Hydroxyproline-rich glycoprotein family protein (TAIR:AT1G61080.1)%3B Has 579 Blast hits to 567 proteins in 152 species: Archae - 0%3B Bacteria - 68%3B Metazoa - 159%3B Fungi - 113%3B Plants - 172%3B Viruses - 0%3B Other Eukaryotes - 67 (source: NCBI BLink).	0.0137797	0.00748122	2.30514	4.72356	0.290177	0.0428908	4.53419	2.15855	1.0081	0.0800785	3.91795	3.16028	0.35415	0.133067	4.61627	3.5985	0.0659431	0.0919097	3.78631	4.00447	0.0352318	0.0814388	3.18506	3.48666	0.010657	0.037503	1.02305	1.30974	0.0121345	0	1.05084	2.29451
VIT_00s0499g00040	65.4614	-1.55811	0.362054	-4.30353	1.681e-05	0.00286193	"FAS1"	FASCIATA 1 (FAS1)%3B CONTAINS InterPro DOMAIN/s: Chromatin assembly factor 1 subunit A (InterPro:IPR022043)%3B Has 59418 Blast hits to 36461 proteins in 1994 species: Archae - 284%3B Bacteria - 7518%3B Metazoa - 24571%3B Fungi - 4236%3B Plants - 1982%3B Viruses - 348%3B Other Eukaryotes - 20479 (source: NCBI BLink).	7.66504	3.46628	22.9738	21.3248	2.00906	1.25042	25.6483	14.0865	5.16065	6.40643	20.1668	24.2505	7.06941	2.22537	23.9527	15.9927	4.69662	3.58766	27.3893	20.1058	3.8267	1.59798	17.806	9.72646	5.59849	2.73952	26.2145	21.257	3.98155	2.49603	23.33	19.1558
VIT_00s0516g00020	56.1245	-1.97077	0.623776	-3.15942	0.00158082	0.0375982	"EHD2"	EPS15 homology domain 2 (EHD2)%3B FUNCTIONS IN: GTP binding%2C GTPase activity%2C calcium ion binding%3B INVOLVED IN: endocytosis%3B LOCATED IN: plasma membrane%2C microsome%2C membrane%2C cytoplasm%3B EXPRESSED IN: 22 plant structures%3B EXPRESSED DURING: 13 growth stages%3B CONTAINS InterPro DOMAIN/s: EF-HAND 2 (InterPro:IPR018249)%2C EPS15 homology (EH) (InterPro:IPR000261)%2C Dynamin%2C GTPas…	4.54412	3.57103	13.8538	10.7692	0.956851	0.476473	10.9563	3.9375	1.96768	4.27832	5.67456	8.66222	1.81771	0.688389	10.5909	1.76854	3.78328	2.77418	11.3819	9.05215	1.35635	0.148017	6.81455	0.866765	9.26388	5.30312	11.6783	11.0635	6.60898	1.03523	9.83815	6.74567
VIT_00s0524g00010	28.2171	-1.61748	0.457094	-3.53862	0.00040223	0.0177921			8.95659	6.87229	10.0484	8.24861	2.21685	23.2562	13.0536	13.9263	20.995	4.5215	8.6297	8.33453	7.43087	17.2276	10.0054	9.22629	7.92522	6.9591	7.84266	7.36844	16.8496	15.1244	10.2304	10.9543	4.55514	4.23595	7.36933	8.03492	8.93597	6.14364	11.4348	9.33989
VIT_00s0581g00010	24.3639	-2.24198	0.409361	-5.47677	4.33166e-08	9.31898e-05		MBOAT (membrane bound O-acyl transferase) family protein%3B CONTAINS InterPro DOMAIN/s: Membrane bound O-acyl transferase%2C MBOAT (InterPro:IPR004299)%3B Has 2343 Blast hits to 2336 proteins in 775 species: Archae - 0%3B Bacteria - 1642%3B Metazoa - 209%3B Fungi - 146%3B Plants - 49%3B Viruses - 0%3B Other Eukaryotes - 297 (source: NCBI BLink).	5.52169	1.77371	2.85633	3.30433	0.810174	2.52888	3.6263	2.39601	4.27556	2.39113	3.03822	1.88471	2.67343	3.78251	1.70938	1.49299	2.62668	3.60919	2.95512	4.01974	3.40087	4.37207	3.77258	2.44599	2.45714	2.96855	2.65687	3.88848	3.27534	3.10181	3.66446	2.6219
VIT_00s0650g00030	8.72531	4.95482	1.19238	4.15541	3.24701e-05	0.00400211			0	0	0	0	4.42916	0	0	0	0.464955	0.394439	0	0	1.10813	0.235508	0	0.223135	2.06611	2.04785	2.99414	2.8535	2.60537	1.71079	2.63396	0.486071	16.5984	15.0973	11.9352	7.10181	14.2521	21.9519	9.65638	13.7618
VIT_00s0670g00010	817.842	-0.529853	0.145374	-3.64475	0.000267648	0.0136171	"CCT7"	TCP-1/cpn60 chaperonin family protein%3B FUNCTIONS IN: unfolded protein binding%2C ATP binding%3B INVOLVED IN: response to cadmium ion%3B LOCATED IN: cellular_component unknown%3B EXPRESSED IN: 25 plant structures%3B EXPRESSED DURING: 14 growth stages%3B CONTAINS InterPro DOMAIN/s: Chaperonin Cpn60/TCP-1 (InterPro:IPR002423)%2C Chaperone%2C tailless complex polypeptide 1 (InterPro:IPR017998)%2C T…	40.297	26.3867	82.3574	92.8582	24.626	34.4809	94.9097	76.2434	57.5945	38.7729	70.4577	71.4925	48.643	48.3623	75.9985	60.1112	42.4126	38.8194	91.6223	93.023	40.3593	39.5525	83.7581	46.9851	50.266	44.4529	86.3327	98.6946	45.4465	44.9045	80.2663	85.7119
VIT_00s0691g00010	20.192	-2.34787	0.623762	-3.76405	0.000167186	0.0105118			1.65802	0.5246	1.23534	2.21221	0.212541	0.805694	1.78936	1.49127	8.31051	1.18589	2.23954	2.01792	2.5284	1.39815	1.48915	1.35198	0.66387	0.755835	1.21951	1.87819	2.01541	0.511383	1.52381	1.78815	0.5808	0.415616	1.28418	1.65937	0.890629	0.712545	1.38101	1.00723
VIT_00s0748g00020	13.0179	-3.42741	0.978494	-3.50274	0.0004605	0.0192333	"CRK26"	Protein kinase superfamily protein%3B FUNCTIONS IN: protein serine/threonine kinase activity%2C protein kinase activity%2C ATP binding%3B INVOLVED IN: protein amino acid phosphorylation%3B LOCATED IN: endomembrane system%3B EXPRESSED IN: stem%2C leaf%3B EXPRESSED DURING: LP.10 ten leaves visible%3B CONTAINS InterPro DOMAIN/s: Protein kinase%2C ATP binding site (InterPro:IPR017441)%2C Protein kina…	0.976103	0.137169	2.98922	4.7518	0.0387937	0.0804229	0.668546	0.454718	7.25165	1.18571	2.77542	2.772	2.61905	0.383673	1.02885	0.877084	0.346527	0.733697	2.34357	3.79136	0.591196	0.791246	1.17647	0.827061	0.390245	0.345694	0.81594	1.31956	0.378018	0.123618	0.392797	0.277931
VIT_00s0771g00020	215.763	-0.83879	0.252079	-3.32749	0.000876326	0.0271831	"CGR3"	unknown protein%3B BEST Arabidopsis thaliana protein match is: unknown protein (TAIR:AT3G49720.2)%3B Has 30201 Blast hits to 17322 proteins in 780 species: Archae - 12%3B Bacteria - 1396%3B Metazoa - 17338%3B Fungi - 3422%3B Plants - 5037%3B Viruses - 0%3B Other Eukaryotes - 2996 (source: NCBI BLink).	40.9632	39.6614	63.5128	62.5233	18.656	16.9876	79.8481	25.7583	30.0806	49.434	53.56	45.779	27.7571	31.3568	54.7867	28.4887	40.0945	45.9944	44.5391	52.8542	35.5056	10.462	53.9697	17.5861	45.1457	63.1883	53.4872	67.0626	44.9671	30.6205	60.6897	55.9928
VIT_00s0780g00030	60.1265	-2.87199	0.835771	-3.43633	0.000589644	0.0222988			56.3134	16.8017	3.01546	2.10041	6.08857	31.5766	3.19957	2.92776	356.437	115.188	8.25812	12.0341	223.49	22.1463	4.15733	44.7273	28.89	46.5746	8.15405	12.2456	18.4762	41.3549	3.65057	63.2563	41.2004	22.4038	5.64838	4.03937	22.6157	50.3223	3.92749	3.78603
VIT_00s0878g00030	96.7805	0.928699	0.248133	3.74275	0.000182015	0.0109543	"RABB1a"	RAB GTPase homolog B1A (RABB1a)%3B FUNCTIONS IN: GTP binding%3B INVOLVED IN: protein transport%2C small GTPase mediated signal transduction%3B CONTAINS InterPro DOMAIN/s: Ras GTPase (InterPro:IPR001806)%2C Small GTP-binding protein (InterPro:IPR005225)%2C Small GTPase (InterPro:IPR020851)%2C Ras (InterPro:IPR013753)%2C Ras small GTPase%2C Rab type (InterPro:IPR003579)%3B BEST Arabidopsis thaliana…	22.3709	23.8866	27.7604	26.3468	43.1237	48.6758	24.5071	38.7159	54.6748	28.8115	33.9596	38.2736	46.423	55.7743	36.6156	42.45	28.2073	31.7927	34.5391	37.2831	46.0693	40.8092	43.9568	36.3369	42.1175	32.4105	30.4058	32.4779	45.3403	35.8163	30.6349	39.368
VIT_00s0916g00010	436.142	0.660632	0.210157	3.14351	0.00166934	0.0387302			33.9314	33.8994	126.231	148.312	49.0635	56.3837	135.159	129.454	42.5546	32.0867	147.694	131.641	49.1798	49.2139	155.812	154.212	32.6663	34.3134	95.7694	87.4007	42.6429	59.2319	101.656	85.8524	33.0976	27.47	126.17	118.386	28.3235	52.3652	133.734	177.443
VIT_00s0956g00010	75.6521	1.01715	0.261104	3.89558	9.79659e-05	0.00772788			9.76814	8.69888	23.0794	17.6851	18.1845	15.1915	17.8201	25.0026	14.6696	10.4621	12.2888	13.6078	17.058	17.5665	13.8924	24.4782	9.25049	8.9697	19.2071	13.5022	11.0475	19.5014	12.2847	15.4564	12.4952	13.8443	19.0369	21.6429	13.01	29.3288	22.5886	28.3661
VIT_00s0978g00020	25.067	-1.29945	0.396971	-3.27342	0.00106256	0.0306279			17.1087	11.878	4.20863	3.65797	4.8565	15.1269	6.94597	4.49857	17.0948	25.6048	6.30562	10.4502	19.894	15.9024	8.54065	10.105	21.4207	20.4339	12.3317	9.32057	18.3369	13.6244	8.30383	7.45784	6.5406	5.40123	5.83581	4.50204	6.14109	6.52538	4.27977	5.52017
VIT_00s1455g00010	882.044	-5.33783	1.35968	-3.9258	8.64419e-05	0.00707836	"EXLB1"	expansin-like B1 (EXLB1)%3B INVOLVED IN: sexual reproduction%2C unidimensional cell growth%2C plant-type cell wall loosening%3B LOCATED IN: endomembrane system%2C extracellular region%3B EXPRESSED IN: 19 plant structures%3B EXPRESSED DURING: 9 growth stages%3B CONTAINS InterPro DOMAIN/s: Pollen allergen%2C N-terminal (InterPro:IPR014734)%2C Rare lipoprotein A (InterPro:IPR005132)%2C Pollen allerg…	1.61925	0.0531076	18.468	42.5788	0	40.6796	30.9326	901.474	21.3071	2.99838	76.6523	42.9421	7.47246	60.3961	38.0144	748.549	0.325993	0.458196	43.8838	50.3021	3.91642	199.655	144.422	1418.87	0.550081	1.18992	39.1072	46.7659	1.44145	107.403	48.447	199.625
VIT_00s1466g00010	23.1064	4.74953	1.06197	4.47237	7.73576e-06	0.00186803			0.15602	0.484775	10.0887	10.2899	5.71381	0	4.10174	4.65033	0.899718	2.44553	33.3001	33.6884	1.32988	0.633568	10.8805	28.8343	0.828395	1.0021	11.8202	16.0471	1.35551	0	3.63644	13.2987	2.69226	1.98726	44.6584	20.094	3.13057	0.86121	21.3847	24.5881
VIT_00s1683g00010	85.4082	-1.28497	0.29684	-4.32885	1.49891e-05	0.00270777		Wound-responsive family protein%3B FUNCTIONS IN: DNA binding%2C nuclease activity%3B INVOLVED IN: nucleotide-excision repair%3B LOCATED IN: chloroplast%3B EXPRESSED IN: 24 plant structures%3B EXPRESSED DURING: 15 growth stages%3B CONTAINS InterPro DOMAIN/s: Protein of unknown function DUF151 (InterPro:IPR003729)%2C UvrB/UvrC protein (InterPro:IPR001943)%3B BEST Arabidopsis thaliana protein match …	12.2573	5.13523	10.0449	11.3189	3.76228	8.21447	8.35717	9.97493	15.396	9.82836	10.7471	9.98653	14.1343	22.9367	11.5077	11.7195	10.2739	10.0129	11.8171	16.4376	14.9352	18.6847	12.1946	9.45621	14.2923	17.8218	9.73511	12.9585	20.1778	26.7181	12.5522	14.4949
VIT_00s2287g00010	3.60734	3.2651	0.937601	3.4824	0.000496939	0.0199892		INVOLVED IN: protein localization%3B LOCATED IN: mitochondrion%3B EXPRESSED IN: 22 plant structures%3B EXPRESSED DURING: 13 growth stages%3B CONTAINS InterPro DOMAIN/s: Vacuolar protein sorting-associated protein (InterPro:IPR009543)%3B Has 365 Blast hits to 355 proteins in 118 species: Archae - 0%3B Bacteria - 0%3B Metazoa - 156%3B Fungi - 111%3B Plants - 61%3B Viruses - 0%3B Other Eukaryotes - …	0.330201	0.720449	1.73717	2.67383	5.72885	1.20151	2.11712	2.19451	1.76059	0.368771	3.1335	1.21652	1.08855	2.29255	1.22609	2.46597	0.74335	1.44986	1.50713	5.49687	1.57495	1.57843	1.98881	3.57132	0.723179	1.60357	1.28263	1.97516	0.919985	1.79899	0.811403	2.30735
VIT_00s2739g00010	43.7241	-2.54445	0.795408	-3.19893	0.00137939	0.0352416	"BHLH93"		3.95924	1.44364	48.4128	26.0347	0.753591	0.0694631	39.5374	27.5395	0.577269	0.54756	37.3349	21.3902	1.87973	0.353347	35.681	22.0985	1.12307	0.878507	29.8412	25.6934	0.444428	0.407694	29.3167	7.11964	0.457006	0.0528906	52.6845	32.3261	0.747597	0.0854174	43.8749	40.2311
VIT_00s2785g00010	73.4596	-0.924291	0.291844	-3.16707	0.00153983	0.0371091			7.61564	4.33385	17.2556	15.7002	2.78657	4.8876	17.064	16.3458	7.37723	5.17944	19.5642	17.3188	6.24431	7.31065	15.6439	20.3722	5.16757	5.58741	19.138	22.0044	5.90206	8.38153	19.4384	19.3584	5.45445	5.49053	22.5275	22.3951	5.2881	6.59966	21.1107	20.6976
VIT_01s0010g00800	21.7434	-4.70232	1.25303	-3.75276	0.000174897	0.0107785			3.41388	0.95897	2.33416	4.15545	0.0298413	1.20138	7.83884	1.08166	65.4358	17.8292	3.54354	7.27252	32.0179	3.67165	9.29096	5.61107	0.132825	0.67778	6.93967	3.78436	0.776924	0.635208	7.39827	2.98049	3.05843	0.996943	24.3624	30.8742	2.16972	0.76002	23.3788	6.46552
VIT_01s0010g01180	539.397	-1.66547	0.282161	-5.90254	3.57947e-09	1.4118e-05		Cytokine-induced anti-apoptosis inhibitor 1%2C Fe-S biogenesis%3B FUNCTIONS IN: molecular_function unknown%3B INVOLVED IN: biological_process unknown%3B LOCATED IN: endomembrane system%3B EXPRESSED IN: 23 plant structures%3B EXPRESSED DURING: 14 growth stages%3B CONTAINS InterPro DOMAIN/s: Protein of unknown function DUF689 (InterPro:IPR007785)%3B BEST Arabidopsis thaliana protein match is: Cytok…	35.6908	25.4992	94.0525	108.482	9.31495	37.2204	96.8105	149.03	100.395	44.052	109.165	87.7384	43.2147	38.6455	85.5624	97.3477	30.105	32.6626	105.899	107.118	38.3799	150.865	79.6477	157.776	28.5862	35.3693	99.3895	108.842	35.0001	37.4399	93.0467	113.835
VIT_01s0010g01480	54.2731	-1.39679	0.402173	-3.47312	0.000514442	0.0204268	"AGD4"	ARF-GAP domain 4 (AGD4)%3B FUNCTIONS IN: ARF GTPase activator activity%2C zinc ion binding%3B INVOLVED IN: regulation of ARF GTPase activity%3B LOCATED IN: cytoplasm%3B EXPRESSED IN: 23 plant structures%3B EXPRESSED DURING: 13 growth stages%3B CONTAINS InterPro DOMAIN/s: Arf GTPase activating protein (InterPro:IPR001164)%2C Pleckstrin homology-type (InterPro:IPR011993)%2C Ankyrin repeat-containin…	4.25381	2.61961	4.46683	5.15008	1.19657	2.18014	4.92791	4.13826	4.12165	3.81944	6.29379	5.0961	4.02017	4.86995	5.58456	4.6298	3.83015	2.99622	6.69035	7.60263	4.4398	2.01219	7.48859	2.35397	3.04992	4.11101	3.80503	5.83359	3.9723	1.4806	4.95375	4.39821
VIT_01s0010g02370	429.333	-0.480177	0.148107	-3.2421	0.00118652	0.0323863		SRP72 RNA-binding domain%3B FUNCTIONS IN: 7S RNA binding%3B INVOLVED IN: SRP-dependent cotranslational protein targeting to membrane%3B LOCATED IN: signal recognition particle%3B EXPRESSED IN: male gametophyte%2C pollen tube%3B EXPRESSED DURING: L mature pollen stage%2C M germinated pollen stage%3B CONTAINS InterPro DOMAIN/s: Signal recognition particle%2C SRP72 subunit%2C RNA-binding (InterPro:I…	14.6333	9.78514	37.0873	45.6741	9.04062	13.9037	47.9078	34.3885	30.546	19.8935	41.7699	44.3984	19.7404	16.6099	42.9462	38.6676	18.8636	15.0827	46.7854	45.6508	17.5608	21.715	46.316	27.6831	15.7832	13.613	39.5383	44.8881	15.6417	17.16	40.0041	37.012
VIT_01s0010g02460	1172	2.25009	0.484391	4.64519	3.39764e-06	0.00121826			12.0849	10.7593	126.591	140.987	51.6272	132.386	315.002	246.723	277.064	45.8715	76.0261	81.951	100.28	85.2857	108.817	146.756	29.9724	45.6079	299.974	371.894	243.235	76.0026	249.838	288.14	34.0813	72.8715	282.317	268.426	80.8889	125.91	291.516	243.138
VIT_01s0010g02670	366.408	-1.20848	0.309382	-3.90611	9.37931e-05	0.00754971		NAD(P)-binding Rossmann-fold superfamily protein%3B FUNCTIONS IN: 3-oxoacyl-[acyl-carrier-protein] reductase activity%2C copper ion binding%3B INVOLVED IN: oxidation reduction%2C metabolic process%2C fatty acid biosynthetic process%3B LOCATED IN: chloroplast stroma%2C chloroplast%2C chloroplast envelope%3B EXPRESSED IN: 24 plant structures%3B EXPRESSED DURING: 14 growth stages%3B CONTAINS InterPr…	27.6104	31.2184	76.1611	58.5848	10.2677	9.26211	107.468	61.6711	11.3934	31.4888	39.2924	39.3454	14.6806	10.7161	59.4731	35.3992	32.6937	29.8508	55.6612	46.9374	22.8276	5.40383	64.4473	20.4937	44.4054	46.1633	63.131	62.3591	38.3834	18.2194	75.7246	82.558
VIT_01s0010g03380	914.138	-0.624774	0.198014	-3.1552	0.00160389	0.0378426	"RPL17A"	Ribosomal protein L22p/L17e family protein%3B FUNCTIONS IN: structural constituent of ribosome%3B INVOLVED IN: translation%3B LOCATED IN: ribosome%2C cytosolic large ribosomal subunit%2C plasma membrane%2C chloroplast%2C vacuole%3B EXPRESSED IN: 23 plant structures%3B EXPRESSED DURING: 13 growth stages%3B CONTAINS InterPro DOMAIN/s: Ribosomal protein L22/L17 (InterPro:IPR001063)%2C Ribosomal prot…	212.719	153.33	224.787	190.623	120.064	109.248	215.35	164.736	148.444	225.971	195.577	211.215	135.134	85.5305	187.865	143.581	152.318	139.929	214.863	208.208	92.437	83.9033	158.417	136.1	174.173	127.826	203.263	174.605	131.762	80.7623	179.605	196.77
VIT_01s0010g03460	7.1341	-2.42333	0.764741	-3.16883	0.00153053	0.0370727	"CCOAMT"	caffeoyl-CoA 3-O-methyltransferase (CCOAMT)%3B CONTAINS InterPro DOMAIN/s: O-methyltransferase%2C family 3 (InterPro:IPR002935)%3B BEST Arabidopsis thaliana protein match is: S-adenosyl-L-methionine-dependent methyltransferases superfamily protein (TAIR:AT1G67990.1)%3B Has 30201 Blast hits to 17322 proteins in 780 species: Archae - 12%3B Bacteria - 1396%3B Metazoa - 17338%3B Fungi - 3422%3B Plant…	3.79414	1.71689	0.128445	0	0.595097	0.247677	0.174295	0.125644	0.586341	0.925875	0.0527383	0.0546726	0.321169	0.534177	0.0668433	0.212171	0.444288	0.459043	0	0.0398625	0.324086	0.10832	0.049435	0	1.78563	0.74924	0.228825	0.212293	1.28819	0.829313	0.0566368	0.206027
VIT_01s0010g03470	9.23737	-2.98084	0.709884	-4.19904	2.68043e-05	0.00366247	"CCOAMT"	caffeoyl-CoA 3-O-methyltransferase (CCOAMT)%3B CONTAINS InterPro DOMAIN/s: O-methyltransferase%2C family 3 (InterPro:IPR002935)%3B BEST Arabidopsis thaliana protein match is: S-adenosyl-L-methionine-dependent methyltransferases superfamily protein (TAIR:AT1G67990.1)%3B Has 30201 Blast hits to 17322 proteins in 780 species: Archae - 12%3B Bacteria - 1396%3B Metazoa - 17338%3B Fungi - 3422%3B Plant…	20.4861	6.3434	0.559563	0.133403	2.30066	0.237202	0.39522	0.216381	0.85312	2.21411	0	0.226453	1.32544	0.631933	0.167131	0.112511	1.1047	1.00849	0	0.397643	1.27233	0.0837008	0.0547106	0.0994001	3.27536	1.3319	0.20465	0.462302	2.22305	3.48631	0.167496	0.218637
VIT_01s0010g03670	227.382	2.79499	0.67451	4.14373	3.41704e-05	0.00403002			0.322253	0.378866	42.6511	48.0419	2.90973	0.470398	88.1002	22.9468	1.16838	0.53247	38.617	50.3711	2.1915	1.76215	104.776	37.943	0.428969	0.283951	78.0151	58.3112	3.25362	0.70077	100.325	16.3861	0.672487	0.783422	132.219	95.4945	1.44426	0.378711	137.776	65.8966
VIT_01s0011g00150	23.384	-1.70593	0.540522	-3.15608	0.00159904	0.0377658		DNA binding%3B FUNCTIONS IN: DNA binding%3B INVOLVED IN: biological_process unknown%3B LOCATED IN: nucleus%3B EXPRESSED IN: 8 plant structures%3B EXPRESSED DURING: 4 anthesis%2C F mature embryo stage%2C petal differentiation and expansion stage%2C E expanded cotyledon stage%2C D bilateral stage%3B CONTAINS InterPro DOMAIN/s: WD40 repeat-like-containing domain (InterPro:IPR011046)%2C FY-rich%2C C-…	0.701971	0.180037	0.83769	1.08383	0.284391	0.236902	0.999535	0.492581	1.03303	0.700377	1.59846	1.32822	1.04705	0.749258	1.28483	1.02459	0.791643	1.01568	2.04037	2.37388	1.15091	0.593294	2.04918	0.674336	1.26462	1.09867	1.81406	2.43853	1.41003	0.757398	1.86345	2.06479
VIT_01s0011g00440	5.93551	2.24004	0.653988	3.4252	0.000614354	0.0225426			0.303656	0.573388	0.825237	0.765488	1.45424	0.750208	0.621517	0.609344	0.860777	0.346057	0.360502	0.152768	0.615193	0.669606	0.37215	0.428296	1.09515	1.59411	1.20154	0.858105	5.1246	0.91225	0.900555	0.781856	0.571293	0.36966	0.460599	0.504988	0.356914	0.609129	0.451975	0.743598
VIT_01s0011g00780	326.192	-0.859236	0.235462	-3.64915	0.000263108	0.0134771	"QUL2"	QUASIMODO2 LIKE 2 (QUL2)%3B LOCATED IN: mitochondrion%3B EXPRESSED IN: male gametophyte%2C pollen tube%3B EXPRESSED DURING: L mature pollen stage%2C M germinated pollen stage%3B CONTAINS InterPro DOMAIN/s: Protein of unknown function DUF248%2C methyltransferase putative (InterPro:IPR004159)%3B BEST Arabidopsis thaliana protein match is: QUASIMODO2 LIKE 1 (TAIR:AT1G13860.3)%3B Has 35333 Blast hits…	13.1647	11.3625	33.0303	40.8677	5.98597	9.65933	45.3405	43.6427	12.0808	14.2088	31.751	22.7806	12.8845	15.6415	30.6749	29.0093	13.1788	14.1357	25.766	28.5688	16.1948	8.20109	34.3299	19.3065	10.6918	13.971	21.4147	26.583	11.293	8.22813	23.3391	30.0281
VIT_01s0011g01010	5.02396	-3.97626	1.19379	-3.3308	0.00086597	0.0270222			1.25201	0.263266	0	0.0534992	0.0369951	0.480251	0	0	1.22896	1.34736	0.634282	0.761853	2.35418	0.904248	0.447428	0.149105	2.07508	1.81255	1.2963	0.853997	3.07515	0.260328	1.41133	0.489182	0.82179	0.523369	1.7042	2.63944	0.676167	1.43593	1.48248	1.77956
VIT_01s0011g01180	104.428	-0.825121	0.241344	-3.41885	0.000628857	0.0226781	"POLH"	Y-family DNA polymerase H (POLH)%3B FUNCTIONS IN: DNA-directed DNA polymerase activity%3B INVOLVED IN: DNA repair%2C response to UV-B%2C error-prone translesion synthesis%3B LOCATED IN: endomembrane system%3B EXPRESSED IN: 12 plant structures%3B EXPRESSED DURING: F mature embryo stage%2C petal differentiation and expansion stage%2C E expanded cotyledon stage%2C D bilateral stage%3B CONTAINS Inter…	6.64205	4.09926	6.92289	6.49393	2.86245	5.0193	6.04954	9.43	7.27918	6.19018	8.81208	6.0624	7.94484	8.24922	8.91	6.42817	6.7841	6.30586	8.09463	7.78508	7.75841	4.26929	6.96691	6.70375	5.43511	5.5128	7.63499	8.15012	5.36979	5.92483	7.99624	10.3608
VIT_01s0011g01640	240.692	-0.976876	0.292443	-3.3404	0.000836572	0.0262218	"POK"	POKY POLLEN TUBE (POK)%3B CONTAINS InterPro DOMAIN/s: Vps52/Sac2 (InterPro:IPR007258)%3B BEST Arabidopsis thaliana protein match is: Vps52 / Sac2 family (TAIR:AT1G71300.1)%3B Has 820 Blast hits to 773 proteins in 240 species: Archae - 10%3B Bacteria - 70%3B Metazoa - 261%3B Fungi - 156%3B Plants - 82%3B Viruses - 2%3B Other Eukaryotes - 239 (source: NCBI BLink).	12.6483	7.42542	24.8242	23.2553	5.10017	8.15935	23.0633	19.3667	16.4929	11.8847	26.7934	17.829	13.4531	13.3829	19.046	18.4996	13.7039	15.2367	27.1022	28.8661	17.0982	12.5967	26.6689	11.9868	11.9282	12.0902	21.0219	24.3749	11.8105	9.1058	18.2153	24.7611
VIT_01s0011g02020	52.3122	-0.818347	0.256339	-3.19244	0.00141076	0.0354603	"GDH2"	Single hybrid motif superfamily protein%3B FUNCTIONS IN: glycine dehydrogenase (decarboxylating) activity%2C ATP binding%3B INVOLVED IN: glycine catabolic process%2C glycine decarboxylation via glycine cleavage system%3B LOCATED IN: mitochondrion%2C glycine cleavage complex%3B EXPRESSED IN: 22 plant structures%3B EXPRESSED DURING: 13 growth stages%3B CONTAINS InterPro DOMAIN/s: 2-oxo acid dehydro…	24.1832	11.1889	11.0502	10.5189	12.1589	15.5165	8.74554	11.3973	4.13893	4.10571	9.1633	6.67739	3.10495	3.02716	10.103	4.34494	11.7032	15.4126	17.4396	15.2459	16.6172	14.9897	11.218	11.4363	10.9858	9.07823	7.08371	8.03622	8.25797	11.6336	12.5653	11.6564
VIT_01s0011g02340	163.019	-0.783715	0.244171	-3.2097	0.00132875	0.0345874		ARM repeat superfamily protein%3B FUNCTIONS IN: protein transporter activity%2C binding%3B INVOLVED IN: intracellular protein transport%2C protein import into nucleus%2C docking%3B LOCATED IN: nucleus%2C nuclear pore%2C cytoplasm%3B EXPRESSED IN: 22 plant structures%3B EXPRESSED DURING: 13 growth stages%3B CONTAINS InterPro DOMAIN/s: Importin-beta%2C N-terminal (InterPro:IPR001494)%2C Armadillo-l…	6.59647	3.54936	10.5809	11.5806	2.96021	3.37371	10.7581	11.6058	8.00849	5.46588	17.0058	12.377	8.14057	5.94074	13.9305	11.8419	4.424	4.03105	15.2461	14.0381	4.8887	3.76744	12.4078	9.76848	5.88317	5.3499	12.7097	15.1546	6.22593	5.23798	11.6029	17.1458
VIT_01s0011g02420	10.0006	4.41886	1.20027	3.68155	0.000231819	0.0125251			0.12947	1.11672	0	0	2.91537	13.2181	0	0.9674	3.35045	3.3561	0	0	11.6816	1.36104	0	0	3.05527	3.53859	0	0	1.02051	3.82178	0	0	2.03362	4.1834	0	0	1.01755	6.59384	0	0.171118
VIT_01s0011g03020	563.289	-3.17445	0.986988	-3.2163	0.00129855	0.0342206	"HAK5"	high affinity K+ transporter 5 (HAK5)%3B FUNCTIONS IN: potassium ion transmembrane transporter activity%2C potassium:sodium symporter activity%3B INVOLVED IN: potassium ion transport%3B LOCATED IN: membrane%3B EXPRESSED IN: 15 plant structures%3B EXPRESSED DURING: 8 growth stages%3B CONTAINS InterPro DOMAIN/s: Potassium uptake protein%2C kup (InterPro:IPR018519)%2C K+ potassium transporter (Inter…	0.379925	0.0565064	112.394	165.413	0.0350808	0.150509	149.374	119.256	0.831101	0.0595027	95.3807	74.6533	0.428255	0.43081	70.1618	93.0041	0.0585465	0.112267	40.644	31.0497	0.293995	0.429655	57.5954	34.0352	0.130311	0.123313	93.6355	110.542	0.162086	0.399108	79.967	79.421
VIT_01s0011g03220	152.794	0.700793	0.219587	3.19142	0.00141577	0.0354603		Plasma-membrane choline transporter family protein%3B INVOLVED IN: biological_process unknown%3B LOCATED IN: chloroplast%3B EXPRESSED IN: 23 plant structures%3B EXPRESSED DURING: 15 growth stages%3B CONTAINS InterPro DOMAIN/s: Protein of unknown function DUF580 (InterPro:IPR007603)%3B BEST Arabidopsis thaliana protein match is: Plasma-membrane choline transporter family protein (TAIR:AT5G13760.1)…	4.98808	4.98955	23.6292	25.0974	8.17846	7.81829	18.1106	13.6878	13.6231	7.89103	39.1173	26.6202	12.1599	9.22281	24.9969	20.8315	6.22848	6.08168	28.9359	32.0777	8.85409	10.4742	22.7991	15.7712	5.48493	7.75974	23.3804	28.7721	6.70943	8.00015	20.7986	18.3483
VIT_01s0011g03270	47.7433	2.15631	0.67429	3.19789	0.00138435	0.0352416	"CXE6"	alpha/beta-Hydrolases superfamily protein%3B FUNCTIONS IN: hydrolase activity%3B INVOLVED IN: metabolic process%3B LOCATED IN: cellular_component unknown%3B EXPRESSED IN: 11 plant structures%3B EXPRESSED DURING: LP.06 six leaves visible%2C LP.04 four leaves visible%2C 4 anthesis%2C C globular stage%2C petal differentiation and expansion stage%3B CONTAINS InterPro DOMAIN/s: Lipase%2C GDXG%2C activ…	2.0645	1.76754	3.49325	10.4967	8.90521	6.5749	2.6986	3.26271	1.31975	1.36917	8.51277	15.8716	4.83778	4.82476	8.90732	8.35648	2.46199	0.754171	12.5903	23.8498	3.05767	4.67324	13.5306	17.2123	1.62092	2.03804	11.6618	20.1489	1.94164	5.07099	15.4015	19.1065
VIT_01s0011g03500	81.9981	-2.5363	0.537087	-4.72232	2.33165e-06	0.000951354	"HMT-1"	HMT-1%3B CONTAINS InterPro DOMAIN/s: Homocysteine S-methyltransferase (InterPro:IPR003726)%3B BEST Arabidopsis thaliana protein match is: homocysteine S-methyltransferase 3 (TAIR:AT3G22740.1)%3B Has 6959 Blast hits to 6951 proteins in 1900 species: Archae - 4%3B Bacteria - 4284%3B Metazoa - 376%3B Fungi - 135%3B Plants - 163%3B Viruses - 0%3B Other Eukaryotes - 1997 (source: NCBI BLink).	12.4372	5.99704	28.7763	29.2932	1.8079	2.14965	27.2647	18.0611	4.23506	6.49732	28.9817	22.828	1.66057	2.87809	18.2847	19.8843	2.85104	3.74923	22.3989	22.7793	2.46047	1.62037	10.6481	7.1665	4.93897	7.31843	13.5837	22.632	8.19907	1.75793	17.3597	15.5692
VIT_01s0011g03650	61.3749	-2.70166	0.895345	-3.01745	0.0025491	0.0489646	"PDE337"	VQ motif-containing protein%3B FUNCTIONS IN: molecular_function unknown%3B INVOLVED IN: biological_process unknown%3B LOCATED IN: chloroplast%3B EXPRESSED IN: stem%3B CONTAINS InterPro DOMAIN/s: VQ (InterPro:IPR008889)%3B BEST Arabidopsis thaliana protein match is: VQ motif-containing protein (TAIR:AT3G18360.1)%3B Has 133 Blast hits to 133 proteins in 12 species: Archae - 0%3B Bacteria - 0%3B Met…	1.42554	0.112617	28.7622	36.5838	0.139484	0.658181	25.4397	31.1486	5.22719	0.606437	22.1648	29.4087	0.862865	0.245525	20.9785	42.4944	0.113621	0.233553	29.124	19.2193	0.329186	0.927062	26.3678	51.3404	0.293658	0.228536	14.497	14.3565	0.17657	0.159698	11.7628	13.4229
VIT_01s0011g03730	5.56013	4.65372	1.24507	3.73771	0.0001857	0.0110695	"MYB62"	myb domain protein 62 (MYB62)%3B CONTAINS InterPro DOMAIN/s: SANT%2C DNA-binding (InterPro:IPR001005)%2C Homeodomain-like (InterPro:IPR009057)%2C Myb%2C DNA-binding (InterPro:IPR014778)%2C HTH transcriptional regulator%2C Myb-type%2C DNA-binding (InterPro:IPR017930)%2C Homeodomain-related (InterPro:IPR012287)%2C Myb transcription factor (InterPro:IPR015495)%3B BEST Arabidopsis thaliana protein ma…	0.0876937	0.373642	0.264713	0.471279	2.54877	0.277502	0.253501	5.71585	1.30647	0.36951	0.144539	0.314276	0.686217	0.146949	0.196967	0.575661	0.0858583	0.0220059	0.373508	0.971057	0.076142	0	1.06215	4.06963	0.0568532	0.184983	0	0	0	0.0384439	0.109368	0.158155
VIT_01s0011g03770	8.36608	-3.79126	0.906911	-4.18041	2.9098e-05	0.0038352		unknown protein%3B FUNCTIONS IN: molecular_function unknown%3B INVOLVED IN: biological_process unknown%3B LOCATED IN: mitochondrion%3B Has 20 Blast hits to 20 proteins in 7 species: Archae - 0%3B Bacteria - 0%3B Metazoa - 0%3B Fungi - 0%3B Plants - 20%3B Viruses - 0%3B Other Eukaryotes - 0 (source: NCBI BLink).	5.34647	3.07	3.1315	2.7685	0.260108	0.0720922	4.23725	1.07355	3.47752	4.04277	3.47765	7.13894	1.57617	0	5.96594	2.86428	2.9415	2.117	2.92858	4.38583	0.936095	0	2.27059	0.309493	0.988234	0.762884	6.20723	7.23168	1.28818	0.0886503	4.10654	3.41737
VIT_01s0011g03890	32.7284	1.30037	0.322246	4.03534	5.45241e-05	0.00540827			2.23729	2.83737	3.66286	4.95838	5.35088	5.41545	4.69314	2.90764	5.5734	3.69919	1.79491	1.38929	5.5729	2.58457	1.49159	1.11465	2.89924	3.61986	2.15879	3.11104	3.97112	4.98823	2.80947	2.36691	0.323818	0.280942	1.44822	1.15398	0.343103	0.368658	1.01062	1.10139
VIT_01s0011g04190	15.7092	-3.20487	0.990565	-3.2354	0.00121474	0.0327787			3.15382	0.541422	9.7038	6.24617	0.240552	24.969	2.25672	2.9305	13.1558	5.11666	10.5934	8.23874	8.30378	11.0062	5.14831	7.69938	0.27177	0.340898	1.94674	1.11635	0.131482	1.03275	1.03183	0.363577	1.18337	0.243205	0.967361	0.889989	0.993931	5.47615	0.82546	0.904257
VIT_01s0011g04280	94.4363	-3.39215	0.677219	-5.00894	5.47304e-07	0.000422458			4.62946	0.101038	0	0	0.819931	0.293466	0.0681132	0.0685257	16.0644	13.9521	4.86454	3.7974	13.3591	16.3378	5.22246	3.06328	25.9574	32.5121	2.64058	3.25713	38.9101	16.2049	4.32695	1.71009	14.7554	18.3998	4.95173	6.46054	16.8243	19.0883	5.32213	3.48966
VIT_01s0011g04480	51.389	-1.11045	0.3233	-3.43474	0.000593125	0.0222988	"SGA2"	SGA2%3B FUNCTIONS IN: molecular_function unknown%3B INVOLVED IN: chromatin assembly or disassembly%2C nucleobase%2C nucleoside%2C nucleotide and nucleic acid metabolic process%3B LOCATED IN: endomembrane system%2C nucleus%3B EXPRESSED IN: 24 plant structures%3B EXPRESSED DURING: 15 growth stages%3B CONTAINS InterPro DOMAIN/s: Histone chaperone%2C ASF1-like (InterPro:IPR006818)%3B BEST Arabidopsis…	10.8495	7.76328	14.9601	18.1416	3.77711	5.34039	19.6173	13.3932	9.56025	7.56093	12.3873	15.5132	8.20764	3.67988	14.82	13.5436	7.38105	6.89965	17.5792	17.5991	6.96962	8.12037	18.3762	9.08903	9.19693	5.89307	15.1885	14.7533	7.81559	9.35398	13.6045	14.0284
VIT_01s0011g04650	271.416	-1.94156	0.505856	-3.83817	0.000123957	0.00892796		unknown protein%3B BEST Arabidopsis thaliana protein match is: unknown protein (TAIR:AT1G15010.1)%3B Has 73 Blast hits to 73 proteins in 12 species: Archae - 0%3B Bacteria - 0%3B Metazoa - 0%3B Fungi - 0%3B Plants - 73%3B Viruses - 0%3B Other Eukaryotes - 0 (source: NCBI BLink).	47.7022	19.9845	69.0834	85.8996	10.435	42.4457	52.5604	192.359	200.2	56.4809	154.236	204.805	45.5139	73.3892	122.492	232.869	17.2833	44.2433	78.3719	111.239	67.0618	163.238	92.6583	273.618	17.6157	23.9493	81.3476	83.5915	37.5585	82.1388	73.7714	80.4124
VIT_01s0011g04770	271.351	-0.885195	0.266559	-3.32082	0.000897518	0.0275246	"PUB10"	ARM repeat superfamily protein%3B FUNCTIONS IN: ubiquitin-protein ligase activity%2C binding%3B INVOLVED IN: response to chitin%3B LOCATED IN: ubiquitin ligase complex%3B EXPRESSED IN: 23 plant structures%3B EXPRESSED DURING: 15 growth stages%3B CONTAINS InterPro DOMAIN/s: U box domain (InterPro:IPR003613)%2C Armadillo-like helical (InterPro:IPR011989)%2C Armadillo (InterPro:IPR000225)%2C Armadil…	9.0144	9.35268	28.1526	29.8362	4.26395	2.35427	33.9181	19.2508	11.2752	14.5404	41.4296	59.0454	10.7323	8.31724	52.4745	33.6504	14.2797	12.6768	50.2704	52.5299	8.43787	1.73663	47.919	20.3482	10.4238	12.432	37.1094	45.7371	9.83846	3.39983	37.5985	32.9049
VIT_01s0011g04850	140.07	-0.998395	0.32878	-3.03666	0.00239213	0.047308	"WDL7"	TPX2 (targeting protein for Xklp2) protein family%3B CONTAINS InterPro DOMAIN/s: Xklp2 targeting protein (InterPro:IPR009675)%3B BEST Arabidopsis thaliana protein match is: unknown protein (TAIR:AT1G23060.1)%3B Has 1245 Blast hits to 1139 proteins in 232 species: Archae - 0%3B Bacteria - 257%3B Metazoa - 305%3B Fungi - 75%3B Plants - 372%3B Viruses - 3%3B Other Eukaryotes - 233 (source: NCBI BLin…	7.68296	6.66354	16.3859	15.2755	3.01689	4.53884	13.869	8.14776	6.74021	11.6888	16.1795	10.3014	14.5736	12.1609	11.3018	3.31265	9.69998	9.08079	15.9583	13.3654	10.8172	6.42953	14.7033	4.27478	7.98353	8.87484	13.8047	13.006	7.38875	7.1681	13.0929	9.56333
VIT_01s0011g05030	120.977	1.34646	0.373072	3.60911	0.000307253	0.0148391		unknown protein%3B FUNCTIONS IN: molecular_function unknown%3B LOCATED IN: chloroplast%3B BEST Arabidopsis thaliana protein match is: unknown protein (TAIR:AT1G70900.1)%3B Has 59 Blast hits to 59 proteins in 15 species: Archae - 0%3B Bacteria - 0%3B Metazoa - 0%3B Fungi - 0%3B Plants - 59%3B Viruses - 0%3B Other Eukaryotes - 0 (source: NCBI BLink).	15.6198	13.6068	5.98734	5.67581	35.2797	15.2988	13.7958	11.7615	18.1216	21.3663	4.2419	4.56434	17.3687	31.8648	8.05846	7.11152	12.9158	17.6253	3.84625	3.71796	62.2617	9.94959	6.38905	6.8268	11.1605	18.2326	6.76324	7.97439	30.1291	12.3772	11.8154	15.1568
VIT_01s0011g05230	634.172	0.86702	0.231699	3.74201	0.000182557	0.0109543	"CAR7"	Calcium-dependent lipid-binding (CaLB domain) family protein%3B FUNCTIONS IN: molecular_function unknown%3B INVOLVED IN: biological_process unknown%3B LOCATED IN: plasma membrane%2C vacuole%3B EXPRESSED IN: 25 plant structures%3B EXPRESSED DURING: 15 growth stages%3B CONTAINS InterPro DOMAIN/s: C2 membrane targeting protein (InterPro:IPR018029)%2C C2 calcium/lipid-binding domain%2C CaLB (InterPro…	123.021	112.673	115.298	106.594	202.498	207.652	107.55	201.21	88.0072	109.648	100.185	94.8009	212.541	279.969	106.042	130.066	101.331	92.6797	137.004	117.518	179.796	190.949	106.349	141.147	80.4855	84.9833	119.784	90.9201	119.669	224.838	121.094	213.092
VIT_01s0011g05370	1759.97	0.574478	0.18666	3.07766	0.0020863	0.0441071	"PGM3"	Phosphoglucomutase/phosphomannomutase family protein%3B FUNCTIONS IN: intramolecular transferase activity%2C phosphotransferases%2C magnesium ion binding%2C phosphoglucomutase activity%3B INVOLVED IN: response to cadmium ion%2C carbohydrate metabolic process%3B LOCATED IN: cytosol%2C nucleus%2C plasma membrane%2C chloroplast%2C cytoplasm%3B EXPRESSED IN: 25 plant structures%3B EXPRESSED DURING: 1…	66.7432	59.5065	129.26	143.282	88.3631	75.0112	205.066	209.444	123.16	103.851	95.7101	105.782	122.576	103.952	152.316	199.813	75.2225	90.449	144.578	137.44	124.376	103.364	172.931	233.338	94.5898	128.465	144.006	187.86	150.361	86.7056	189.322	214.238
VIT_01s0011g05380	87.1363	1.76401	0.548665	3.2151	0.001304	0.03425	"PME6"	Plant invertase/pectin methylesterase inhibitor superfamily%3B FUNCTIONS IN: enzyme inhibitor activity%2C pectinesterase activity%3B INVOLVED IN: cell wall modification%3B LOCATED IN: endomembrane system%2C cell wall%2C plant-type cell wall%3B EXPRESSED IN: 8 plant structures%3B EXPRESSED DURING: 4 anthesis%2C petal differentiation and expansion stage%3B CONTAINS InterPro DOMAIN/s: Pectinesterase…	1.88186	3.18039	0	0.0458169	6.03437	7.06068	0.0390172	0.0183424	9.73335	7.13262	0.284701	0.168543	8.63197	23.5136	0.0408819	0.615374	6.7503	10.8727	0	0.152052	26.9404	20.4454	0.217333	0.094728	8.8065	24.0042	0.168212	0.115605	24.658	33.0323	0.217105	0.257883
VIT_01s0011g05390	229.721	-1.67688	0.552787	-3.0335	0.00241731	0.0475584		Plant invertase/pectin methylesterase inhibitor superfamily protein%3B FUNCTIONS IN: enzyme inhibitor activity%2C pectinesterase inhibitor activity%2C pectinesterase activity%3B INVOLVED IN: biological_process unknown%3B LOCATED IN: endomembrane system%3B EXPRESSED IN: 22 plant structures%3B EXPRESSED DURING: 13 growth stages%3B CONTAINS InterPro DOMAIN/s: Pectinesterase inhibitor (InterPro:IPR00…	7.30564	7.05042	125.325	90.6535	1.80058	4.14272	138.99	69.7572	2.45918	5.52273	100.345	93.1418	3.62585	12.6855	133.977	67.7246	12.3957	8.2984	96.4574	65.3664	5.2746	15.0395	104.056	30.5572	3.91586	4.83139	95.4732	79.9728	4.76623	7.34115	103.506	69.8303
VIT_01s0011g05440	180.273	-2.68295	0.714109	-3.75705	0.000171926	0.0106508			1.80698	0.250545	15.4787	16.477	0.121972	0.444998	17.8403	28.4078	44.2403	65.1284	8.77275	8.29551	63.1654	99.1051	10.3665	18.9271	40.9057	39.6403	14.9403	15.2553	46.1065	40.2667	26.3392	63.2438	0.27004	0.134369	29.3869	38.0674	0.208735	0.116023	40.5177	62.5598
VIT_01s0011g05670	238.721	-3.02681	0.569325	-5.31649	1.05788e-07	0.000166898	"NUDT18"	nudix hydrolase homolog 18 (NUDT18)%3B FUNCTIONS IN: hydrolase activity%3B INVOLVED IN: biological_process unknown%3B CONTAINS InterPro DOMAIN/s: NUDIX hydrolase domain-like (InterPro:IPR015797)%2C NUDIX hydrolase%2C conserved site (InterPro:IPR020084)%2C NUDIX hydrolase domain (InterPro:IPR000086)%3B BEST Arabidopsis thaliana protein match is: nudix hydrolase homolog 17 (TAIR:AT2G01670.1)%3B Has…	50.7083	4.88531	99.1989	113.904	5.21238	24.2944	59.4059	79.7693	44.3407	18.6133	42.893	88.5462	21.4005	26.6934	51.2908	72.0696	7.57562	20.783	90.9059	102.176	20.6967	48.2845	59.7475	82.6778	6.87814	8.33646	77.278	80.0718	25.2414	13.9787	68.9245	39.7678
VIT_01s0011g05930	278.375	1.53973	0.363143	4.24003	2.23495e-05	0.00330563			7.55217	10.0838	70.1832	71.6812	20.2156	99.7882	49.6824	155.507	19.3183	7.24997	11.4529	8.49905	15.7666	43.6635	32.1832	79.5381	3.24492	2.37863	31.99	34.5216	8.96341	44.0888	54.7804	53.4374	26.3819	17.2082	13.5727	24.6481	21.1575	49.7166	23.3425	50.8143
VIT_01s0011g06290	2946.54	2.26209	0.490923	4.60783	4.06893e-06	0.00135621	"PAP8"	purple acid phosphatase 8 (PAP8)%3B FUNCTIONS IN: protein serine/threonine phosphatase activity%2C acid phosphatase activity%3B INVOLVED IN: dephosphorylation%3B LOCATED IN: endomembrane system%3B EXPRESSED IN: 22 plant structures%3B EXPRESSED DURING: 12 growth stages%3B CONTAINS InterPro DOMAIN/s: Metallophosphoesterase (InterPro:IPR004843)%3B BEST Arabidopsis thaliana protein match is: purple a…	92.4842	135.025	262.702	302.395	403.292	251.794	709.681	730.809	34.8357	144.728	143.15	149.511	210.728	517.735	519.139	452.263	215.019	240.327	311.554	264.647	1205.36	121.418	668.041	297.216	169.832	518.746	398.966	470.003	679.766	357.285	673.394	826.308
VIT_01s0011g06350	12.5076	-2.36665	0.70048	-3.37861	0.000728538	0.0245231			3.97668	2.77506	9.17028	9.2253	0.400113	1.57578	6.06994	5.17548	1.23897	4.60365	10.7448	11.298	3.67855	1.84443	10.1163	4.38529	4.60827	2.47678	12.6835	9.90104	3.2646	1.39698	7.63727	2.87703	2.95408	1.33475	14.0755	11.0823	1.56222	1.12954	12.13	9.44042
VIT_01s0026g00100	13.0874	1.64099	0.469993	3.49152	0.000480272	0.0195622			2.60306	3.51229	3.6652	5.90383	7.73434	4.33997	4.51137	6.93273	6.00804	7.98288	8.90872	9.96867	9.72648	6.34585	6.36134	11.8569	6.93601	4.78292	10.5338	7.91997	9.92925	4.75867	5.99619	6.41933	5.86473	5.05548	8.1076	6.1209	5.31867	2.10933	5.19317	9.75028
VIT_01s0026g01200	26.3291	-1.90771	0.483076	-3.94908	7.84515e-05	0.00665432			1.16285	0.513697	3.81955	3.05828	0.2085	0.335579	4.11842	2.00048	1.49259	0.985233	1.74495	3.05935	0.792013	0.732679	3.76852	1.35639	0.505081	0.669936	3.40502	3.35385	0.77212	0.464768	3.26577	1.43436	0.368056	0.668985	3.24108	3.55498	0.793906	0.478103	3.71739	2.70448
VIT_01s0026g01630	657.48	0.682086	0.20157	3.38387	0.00071471	0.0242796		unknown protein%3B INVOLVED IN: biological_process unknown%3B LOCATED IN: chloroplast%3B EXPRESSED IN: 24 plant structures%3B EXPRESSED DURING: 14 growth stages%3B BEST Arabidopsis thaliana protein match is: unknown protein (TAIR:AT1G27030.1)%3B Has 540 Blast hits to 538 proteins in 187 species: Archae - 0%3B Bacteria - 333%3B Metazoa - 0%3B Fungi - 0%3B Plants - 67%3B Viruses - 0%3B Other Eukary…	40.6347	33.5748	52.3282	55.4914	58.4669	91.3346	54.2314	80.7525	136.797	47.3886	74.2428	68.196	107.103	96.5625	71.2931	104.548	43.2446	41.2974	68.5139	58.1405	76.94	195.64	67.3303	134.163	50.032	45.6457	50.1295	58.5938	57.9978	109.946	57.5734	69.087
VIT_01s0026g01740	4.53653	2.50048	0.722742	3.45971	0.000540757	0.0210132	"CBSCBS2"	Cystathionine beta-synthase (CBS) protein%3B CONTAINS InterPro DOMAIN/s: Cystathionine beta-synthase%2C core (InterPro:IPR000644)%3B BEST Arabidopsis thaliana protein match is: SNF1-related protein kinase regulatory subunit gamma 1 (TAIR:AT3G48530.1)%3B Has 879 Blast hits to 799 proteins in 237 species: Archae - 117%3B Bacteria - 170%3B Metazoa - 187%3B Fungi - 63%3B Plants - 180%3B Viruses - 0%3…	0.21502	0.199285	0.326565	0.437495	1.65116	0.548837	0.271094	0.537554	0.638882	0.342329	0.295514	0.329504	0.438072	0.596825	0.301005	0.935128	0.592154	0.646152	0.688116	0.622127	0.684382	0.220967	0.577964	0.777751	0.153794	0.219151	0.789341	0.786769	0.169522	0.0940499	0.630349	0.935932
VIT_01s0026g02120	104.244	-0.864523	0.255539	-3.38314	0.000716633	0.0242968	"EB1a"	microtubule end binding protein EB1A (EB1A)%3B CONTAINS InterPro DOMAIN/s: Calponin-homology (InterPro:IPR016146)%2C Calponin-like actin-binding (InterPro:IPR001715)%2C EB1%2C C-terminal (InterPro:IPR004953)%3B BEST Arabidopsis thaliana protein match is: end binding protein 1B (TAIR:AT5G62500.1)%3B Has 937 Blast hits to 898 proteins in 221 species: Archae - 0%3B Bacteria - 0%3B Metazoa - 534%3B F…	17.6364	16.2067	19.2124	17.2683	7.68043	7.93946	19.9028	10.0115	12.8261	24.1585	19.4339	14.0092	19.9017	15.6666	19.2162	11.5937	20.1807	16.5615	13.7483	14.4376	16.6271	6.48893	12.2783	5.91859	9.75685	11.3176	7.71309	8.84144	10.0339	3.6768	8.19567	6.72226
VIT_01s0026g02410	1116.95	-0.661268	0.188436	-3.50924	0.000449385	0.0190245			349.837	263.627	387.645	351.518	192.112	187.444	403.019	267.252	301.822	384.472	335.403	351.656	288.459	202.787	333.623	239.113	319.978	291.663	401.752	355.043	211.801	169.292	312.945	213.446	381.94	282.582	387.463	354.4	274.166	180.401	337.515	363.76
VIT_01s0026g02590	26.7836	-3.4496	0.949162	-3.63437	0.000278663	0.0138251			6.59681	0.648398	1.36151	2.02125	0.407157	3.55362	2.67496	12.8367	108.736	17.6704	1.06213	0.715595	33.177	3.99851	1.01515	1.47324	1.84636	1.18814	0.563654	0.725991	1.68028	1.19046	1.56441	6.27893	1.83438	1.24522	0.0806136	0.721501	0.627328	2.02143	0.615153	0.91636
VIT_01s0026g02650	685.336	-0.602923	0.186235	-3.23744	0.00120609	0.032716		RNA-binding KH domain-containing protein%3B FUNCTIONS IN: RNA binding%2C nucleic acid binding%3B INVOLVED IN: biological_process unknown%3B LOCATED IN: cellular_component unknown%3B CONTAINS InterPro DOMAIN/s: K Homology (InterPro:IPR004087)%2C K Homology%2C type 1%2C subgroup (InterPro:IPR018111)%2C K Homology%2C type 1 (InterPro:IPR004088)%3B BEST Arabidopsis thaliana protein match is: RNA-bind…	35.4615	29.1737	54.3628	63.0713	20.1055	26.1717	60.5208	64.3752	55.3548	46.1777	70.2434	79.1353	40.011	36.4412	62.6509	80.0845	42.1928	39.1305	75.4135	72.1541	39.1324	21.4666	65.8655	63.923	39.9362	42.3224	65.4634	66.5535	39.5223	30.3275	58.5692	81.197
VIT_01s0026g02690	56.8678	1.18511	0.298802	3.96619	7.30292e-05	0.00643671			17.6515	15.2649	62.5216	71.4058	36.6763	33.9035	65.5386	56.8016	20.4705	9.84937	31.5823	33.0064	14.3554	10.5111	34.422	38.9258	6.49585	6.02065	34.5807	35.492	3.14661	4.27909	43.0948	27.6472	15.4034	13.0892	57.8054	75.8381	14.6324	16.9938	61.787	63.5557
VIT_01s0127g00150	100.967	-1.0305	0.330018	-3.12257	0.0017928	0.0405997	"MENG"		32.0007	27.5162	4.65838	5.37907	13.1948	12.4139	6.01497	3.29983	11.0515	34.7333	6.72577	5.47572	15.8038	11.1303	6.3835	4.20316	27.6675	31.2497	5.07023	4.24906	20.7035	5.80392	4.61337	1.12372	32.6038	32.3292	4.6437	4.6537	27.3416	15.8442	5.60862	3.65502
VIT_01s0127g00810	217.983	-0.552136	0.172087	-3.20847	0.00133442	0.0345883	"AAP19-2"	Clathrin adaptor complex small chain family protein%3B FUNCTIONS IN: protein transporter activity%3B INVOLVED IN: intracellular protein transport%2C transport%2C vesicle-mediated transport%2C protein transport%3B LOCATED IN: membrane coat%2C clathrin vesicle coat%2C clathrin coat of trans-Golgi network vesicle%2C clathrin adaptor complex%3B EXPRESSED IN: 22 plant structures%3B EXPRESSED DURING: 1…	49.5738	42.135	86.8006	97.344	27.681	40.5684	84.3529	67.2158	47.7252	48.0423	94.0291	82.4578	54.3744	46.9447	73.0112	70.2583	31.038	29.2467	61.6702	72.8043	30.4119	33.5824	61.8586	35.3512	26.2354	30.0078	43.2965	57.2218	26.0417	26.9554	44.05	36.3257
VIT_01s0137g00120	25.709	-1.52756	0.406407	-3.75871	0.000170795	0.0106365			7.55582	3.84743	6.85111	6.94882	1.62067	3.18035	8.79038	6.31644	7.0601	8.69426	7.60138	11.1665	6.91769	3.65756	6.96936	9.5947	6.06913	5.72957	9.45993	8.38366	3.87553	3.3394	7.03317	10.6024	6.53302	4.10145	12.2314	5.84387	4.6669	2.66399	11.8315	14.0346
VIT_01s0137g00190	71.5158	-1.32107	0.362504	-3.64428	0.000268141	0.0136171		COP1-interacting protein-related%3B BEST Arabidopsis thaliana protein match is: COP1-interacting protein-related (TAIR:AT2G01800.1)%3B Has 95 Blast hits to 93 proteins in 18 species: Archae - 0%3B Bacteria - 0%3B Metazoa - 6%3B Fungi - 0%3B Plants - 89%3B Viruses - 0%3B Other Eukaryotes - 0 (source: NCBI BLink).	1.72955	0.550846	4.18988	5.4657	0.475548	1.09819	4.28923	3.02411	2.35322	1.63937	6.60924	5.54247	2.67557	1.99382	5.37733	4.20953	1.53154	1.25647	5.46735	5.52962	1.60708	1.01266	4.5564	2.54529	1.94857	1.647	5.67464	7.69255	1.97974	1.66349	5.80029	7.16028
VIT_01s0137g00250	343.533	-0.845393	0.231286	-3.65518	0.000257003	0.0132477	"CCT5"	TCP-1/cpn60 chaperonin family protein%3B FUNCTIONS IN: protein binding%3B INVOLVED IN: protein folding%2C cellular protein metabolic process%3B LOCATED IN: plasma membrane%3B EXPRESSED IN: 23 plant structures%3B EXPRESSED DURING: 14 growth stages%3B CONTAINS InterPro DOMAIN/s: Chaperone%2C tailless complex polypeptide 1 (InterPro:IPR017998)%2C Chaperonin Cpn60/TCP-1 (InterPro:IPR002423)%2C T-comp…	20.4657	15.055	43.1557	45.9035	9.28756	13.5474	49.2363	29.2556	26.5783	24.048	32.2608	33.3596	23.7929	20.8341	38.1439	27.547	23.0602	23.3957	45.8383	48.682	24.0931	15.5264	43.0541	15.6579	21.4746	17.9398	32.7183	42.7555	19.124	12.9121	33.3144	35.3185
VIT_01s0137g00330	11.2761	6.63265	1.33635	4.96325	6.9323e-07	0.000488979	"CEP1"	Cysteine proteinases superfamily protein%3B FUNCTIONS IN: cysteine-type endopeptidase activity%2C cysteine-type peptidase activity%3B INVOLVED IN: proteolysis%3B LOCATED IN: endomembrane system%3B EXPRESSED IN: 8 plant structures%3B EXPRESSED DURING: 4 anthesis%2C C globular stage%2C petal differentiation and expansion stage%3B CONTAINS InterPro DOMAIN/s: Peptidase C1A%2C papain (InterPro:IPR0131…	0	0	0	0.0683705	1.81595	0.14339	0	0.749124	0.323523	0.206085	0.200886	0.0318783	0.126853	1.00649	0.190551	0.556528	0.113784	0.161688	0.229132	0.221582	0.121096	1.11425	0.276763	1.49388	2.08021	1.62938	4.89075	3.95594	3.79554	6.62265	4.72334	9.44241
VIT_01s0137g00350	9.60512	3.65826	1.10381	3.3142	0.000919049	0.0280274			0.015289	0.0157699	0.198869	0.266386	0.251059	0.00962764	2.77221	0.765802	0.10736	0.0159496	0.265507	0.173809	0.0138482	0.00968744	0.210333	0.048013	0.0136595	0.0203639	0.265838	0.108236	0.01338	0	0.639721	0.2658	0.127596	0.15056	1.81673	2.13589	0.0162743	0.0236778	2.42791	2.85017
VIT_01s0137g00450	50.8409	-1.15154	0.329334	-3.49656	0.000471299	0.0194408	"GLE1"	FUNCTIONS IN: molecular_function unknown%3B INVOLVED IN: embryo development ending in seed dormancy%3B LOCATED IN: nuclear pore%3B EXPRESSED IN: 24 plant structures%3B EXPRESSED DURING: 14 growth stages%3B CONTAINS InterPro DOMAIN/s: GLE1-like (InterPro:IPR012476)%3B BEST Arabidopsis thaliana protein match is: unknown protein (TAIR:AT4G05523.1)%3B Has 36705 Blast hits to 24548 proteins in 2114 sp…	9.53086	5.08143	7.576	9.52135	3.10682	6.59361	8.53215	8.74066	7.55718	6.64597	12.7407	6.40018	8.29188	8.42694	8.26932	8.81849	7.23386	9.08204	10.6897	12.286	10.1564	6.31862	11.3702	7.36031	9.35699	9.60824	7.39691	12.0314	8.44166	11.0771	9.53676	11.2195
VIT_01s0137g00630	299.142	-0.556728	0.148449	-3.75029	0.000176629	0.0108569		Melibiase family protein%3B FUNCTIONS IN: alpha-galactosidase activity%2C hydrolase activity%2C hydrolyzing O-glycosyl compounds%2C catalytic activity%3B INVOLVED IN: N-terminal protein myristoylation%2C carbohydrate metabolic process%2C metabolic process%2C lactose catabolic process%3B LOCATED IN: cell wall%3B EXPRESSED IN: 23 plant structures%3B EXPRESSED DURING: 13 growth stages%3B CONTAINS In…	24.6092	20.4943	24.851	22.9629	14.4519	14.6988	24.5446	24.7099	34.9559	42.5403	28.3892	17.3371	42.7026	43.3487	22.7594	19.4204	25.3292	26.8972	20.1659	22.0075	27.0188	12.9401	21.6541	16.165	20.1376	18.8448	18.1187	20.2833	17.3275	14.7367	18.8937	18.0166
VIT_01s0146g00110	932.833	-0.809707	0.236225	-3.42769	0.000608739	0.022474	"Pnsl5"	cyclophilin 20-2 (CYP20-2)%3B FUNCTIONS IN: peptidyl-prolyl cis-trans isomerase activity%3B INVOLVED IN: protein folding%2C NAD(P)H dehydrogenase complex assembly%3B LOCATED IN: in 6 components%3B EXPRESSED IN: 22 plant structures%3B EXPRESSED DURING: 13 growth stages%3B CONTAINS InterPro DOMAIN/s: Cyclophilin-like (InterPro:IPR015891)%2C Peptidyl-prolyl cis-trans isomerase%2C cyclophilin-type (I…	214.713	213.049	49.6786	46.2201	111.211	64.8161	60.6068	33.4221	111.202	323.537	48.4948	60.3007	120.324	82.7363	70.0629	53.137	206.213	201.126	53.9823	54.9952	112.324	47.8755	51.5932	32.4088	226.916	211.032	53.2325	60.6572	175.674	101.158	62.3897	51.2668
VIT_01s0146g00250	346.505	-0.799168	0.241652	-3.3071	0.000942669	0.0285637	"PBS1"	avrPphB susceptible 1 (PBS1)%3B FUNCTIONS IN: protein binding%2C protein serine/threonine kinase activity%2C kinase activity%3B INVOLVED IN: defense response to bacterium%2C incompatible interaction%2C protein amino acid autophosphorylation%2C N-terminal protein myristoylation%2C defense response%3B LOCATED IN: microsome%3B EXPRESSED IN: 24 plant structures%3B EXPRESSED DURING: 13 growth stages%3…	21.4378	12.6603	34.5946	41.3302	11.0116	23.2511	36.7166	45.4748	48.1811	19.3296	37.8358	34.7457	22.8782	20.982	37.1564	46.9361	17.9068	22.289	36.2406	38.2828	32.6042	39.1661	37.3272	56.9909	17.859	21.7693	37.9987	44.6146	27.4483	23.4055	45.5628	46.8219
VIT_01s0146g00270	307.658	0.729272	0.199977	3.64678	0.00026555	0.0135729	"DCI1"	delta(3%2C5)%2Cdelta(2%2C4)-dienoyl-CoA isomerase 1 (DCI1)%3B FUNCTIONS IN: enoyl-CoA hydratase activity%2C delta3%2C5-delta2%2C4-dienoyl-CoA isomerase activity%3B INVOLVED IN: fatty acid catabolic process%2C seed germination%2C metabolic process%3B LOCATED IN: peroxisome%3B EXPRESSED IN: 22 plant structures%3B EXPRESSED DURING: 13 growth stages%3B CONTAINS InterPro DOMAIN/s: Enoyl-CoA hydratase/…	27.6084	35.2294	59.3682	59.7016	42.6497	54.477	57.5991	81.4852	53.531	25.7787	38.4735	45.1436	47.4935	39.2577	48.2849	65.4289	39.4938	37.2446	57.9956	43.8469	46.4864	61.7852	63.8221	88.4918	41.5482	40.8277	69.1924	57.1789	47.7624	59.2486	68.4637	72.3825
VIT_01s0146g00440	94.1965	2.2453	0.688729	3.26006	0.00111389	0.0310853		Uncharacterised conserved protein UCP015417%2C vWA%3B CONTAINS InterPro DOMAIN/s: Uncharacterised conserved protein UCP015417%2C vWA (InterPro:IPR011205)%2C von Willebrand factor%2C type A (InterPro:IPR002035)%3B BEST Arabidopsis thaliana protein match is: Uncharacterised conserved protein UCP015417%2C vWA (TAIR:AT3G24780.1)%3B Has 1807 Blast hits to 1807 proteins in 277 species: Archae - 0%3B Ba…	0.365151	1.34386	4.50904	10.707	2.04321	3.62652	4.10177	4.99973	27.1128	2.84354	7.02158	18.5575	7.51049	2.32717	12.3137	6.80125	1.52622	1.19903	16.8802	27.8025	1.59019	0.476105	18.9977	12.3788	7.40594	6.00949	9.90264	16.7707	4.76867	15.3553	15.8454	13.4582
VIT_01s0146g00510	13.3126	-2.56413	0.618312	-4.14698	3.36889e-05	0.00403002		RING finger protein%3B FUNCTIONS IN: molecular_function unknown%3B INVOLVED IN: biological_process unknown%3B LOCATED IN: endomembrane system%3B BEST Arabidopsis thaliana protein match is: RING finger protein (TAIR:AT1G28080.1)%3B Has 1807 Blast hits to 1807 proteins in 277 species: Archae - 0%3B Bacteria - 0%3B Metazoa - 736%3B Fungi - 347%3B Plants - 385%3B Viruses - 0%3B Other Eukaryotes - 339…	1.87248	0.537655	4.44653	4.08221	0.163096	0.404889	5.52593	2.06576	0.505317	0.701616	3.48346	3.33833	0.755803	0.562573	4.02337	2.78946	0.886423	0.373577	5.34883	4.03767	0.75806	0.0942232	4.11094	1.86761	1.35617	0.886327	5.94933	4.00876	0.653877	0.295739	4.81521	4.14868
VIT_02s0012g00100	1018.55	-0.670695	0.210288	-3.18941	0.00142563	0.0355881	"RPL37AB"		443.265	290.667	348.997	259.722	246.448	224.885	308.826	282.434	339.531	505.074	304.839	312.548	304.558	205.231	296.279	273.18	295.331	299.227	316.23	285.28	195.202	218.371	240.999	238.503	427.972	300.046	364.314	306.373	317.458	185.252	301.133	366.684
VIT_02s0012g00140	127.231	-1.20287	0.321458	-3.74194	0.000182608	0.0109543	"NPSN11"	novel plant snare 11 (NPSN11)%3B FUNCTIONS IN: protein transporter activity%2C SNAP receptor activity%3B INVOLVED IN: cytokinesis%3B LOCATED IN: plasma membrane%2C cell plate%3B EXPRESSED IN: 22 plant structures%3B EXPRESSED DURING: 15 growth stages%3B CONTAINS InterPro DOMAIN/s: Target SNARE coiled-coil domain (InterPro:IPR000727)%2C Sec20 (InterPro:IPR005606)%3B BEST Arabidopsis thaliana protei…	6.17229	6.31239	21.868	20.1294	2.21831	1.45275	23.4472	10.5108	6.06792	11.2977	20.2503	17.9819	8.12472	5.17642	21.5853	8.91301	14.7358	13.1954	24.7637	27.0816	9.70552	1.65165	26.0169	7.42246	10.3332	11.1819	18.5683	21.4712	9.62018	4.54079	18.6667	14.76
VIT_02s0012g00760	370.234	1.04773	0.335819	3.11993	0.00180894	0.0408089	"SGPP"	Haloacid dehalogenase-like hydrolase (HAD) superfamily protein%3B FUNCTIONS IN: hydrolase activity%2C catalytic activity%3B INVOLVED IN: metabolic process%3B LOCATED IN: plasma membrane%3B EXPRESSED IN: 25 plant structures%3B EXPRESSED DURING: 15 growth stages%3B CONTAINS InterPro DOMAIN/s: Haloacid dehalogenase-like hydrolase (InterPro:IPR005834)%2C Haloacid dehydrogenase/epoxide hydrolase (Inte…	38.9627	36.8485	38.9239	33.1019	71.6725	77.5344	71.1865	126.331	94.4664	38.7276	19.5361	22.5797	60.7536	51.581	38.9052	60.0244	36.5097	43.103	27.5984	30.6198	108.907	80.5246	49.0381	111.408	26.4652	65.196	21.1794	29.9623	73.3539	49.2738	34.8214	47.0735
VIT_02s0012g00830	208.767	-3.72562	1.06652	-3.49324	0.000477205	0.0195044			2.33725	0.245482	1.24783	2.02239	0.106274	2.01708	1.48267	42.9926	109.395	16.7922	3.08238	3.65641	28.3155	29.5648	2.34006	160.635	0.877165	1.56424	2.20134	2.613	1.26463	21.9929	3.59291	255.94	0.940888	0.574936	2.30058	3.63675	0.762249	1.73352	3.63467	40.1604
VIT_02s0012g00890	31.1833	-1.62524	0.513894	-3.16259	0.0015637	0.0374545		unknown protein%3B Has 39 Blast hits to 39 proteins in 10 species: Archae - 0%3B Bacteria - 0%3B Metazoa - 0%3B Fungi - 0%3B Plants - 39%3B Viruses - 0%3B Other Eukaryotes - 0 (source: NCBI BLink).	13.576	5.67074	7.57869	13.0726	3.72283	6.98947	9.44965	21.7856	0.691829	0.875582	9.09905	6.40873	0.52395	0.381588	5.93969	13.0095	2.76571	4.95516	3.33024	12.3058	2.82399	1.14097	7.70379	9.73399	4.21142	3.95436	10.3006	15.1632	5.64103	0.885397	10.4936	8.36504
VIT_02s0012g00900	117.57	-0.786823	0.229966	-3.42147	0.000622841	0.0225426	"AHL13"	AT hook motif DNA-binding family protein%3B FUNCTIONS IN: DNA binding%3B EXPRESSED IN: 19 plant structures%3B EXPRESSED DURING: 6 growth stages%3B CONTAINS InterPro DOMAIN/s: Protein of unknown function DUF296 (InterPro:IPR005175)%2C AT hook%2C DNA-binding motif (InterPro:IPR017956)%3B BEST Arabidopsis thaliana protein match is: AT hook motif DNA-binding family protein (TAIR:AT4G17950.1)%3B Has 1…	10.4848	7.59073	15.5819	15.1693	4.75393	6.60817	17.5599	12.2499	12.4244	8.88846	15.0811	18.3851	9.97734	7.0837	20.2831	15.8697	10.1098	8.94305	14.891	16.252	10.043	7.89824	18.858	14.4147	10.674	8.36532	14.9339	14.7727	8.96939	7.10683	17.034	13.9939
VIT_02s0012g01020	258.119	0.652516	0.196696	3.31738	0.000908644	0.0277817		RING/U-box superfamily protein%3B FUNCTIONS IN: zinc ion binding%3B EXPRESSED IN: 24 plant structures%3B EXPRESSED DURING: 13 growth stages%3B CONTAINS InterPro DOMAIN/s: Zinc finger%2C RING-type (InterPro:IPR001841)%3B BEST Arabidopsis thaliana protein match is: RING/U-box superfamily protein (TAIR:AT1G32530.1)%3B Has 30201 Blast hits to 17322 proteins in 780 species: Archae - 12%3B Bacteria - 1…	5.4404	5.60588	25.5979	28.397	9.10116	6.18176	27.4608	19.8706	12.3158	7.58127	34.5978	28.1524	11.8034	10.8221	29.7033	21.1922	8.72858	7.88443	32.8365	36.0343	11.9965	6.89306	37.2653	17.1793	8.76289	9.04263	26.5201	34.5962	8.89705	9.47127	28.8057	27.2596
VIT_02s0012g01100	158.751	-0.928573	0.279499	-3.32228	0.000892858	0.0274766	"PLL1"	poltergeist like 1 (PLL1)%3B FUNCTIONS IN: phospholipid binding%2C protein serine/threonine phosphatase activity%3B INVOLVED IN: in 7 processes%3B LOCATED IN: plasma membrane%3B EXPRESSED IN: cultured cell%3B CONTAINS InterPro DOMAIN/s: Protein phosphatase 2C-related (InterPro:IPR001932)%2C Protein phosphatase 2C%2C N-terminal (InterPro:IPR014045)%3B BEST Arabidopsis thaliana protein match is: Pr…	2.55439	1.5469	22.2383	33.8226	0.971068	1.57451	28.7232	15.7218	5.1439	2.93103	28.524	20.6109	4.44016	3.23968	21.4977	15.7371	2.61436	2.20369	22.3075	24.0198	4.34231	2.00948	22.916	10.2341	2.31465	3.14121	22.8858	30.3931	3.0579	1.39856	21.6203	20.6756
VIT_02s0012g01320	1023.7	0.827926	0.272005	3.04379	0.00233619	0.0467336	"MYC4"	Basic helix-loop-helix (bHLH) DNA-binding family protein%3B FUNCTIONS IN: DNA binding%2C sequence-specific DNA binding transcription factor activity%3B INVOLVED IN: regulation of transcription%3B LOCATED IN: nucleus%3B EXPRESSED IN: 22 plant structures%3B EXPRESSED DURING: 13 growth stages%3B CONTAINS InterPro DOMAIN/s: Helix-loop-helix DNA-binding domain (InterPro:IPR001092)%2C Helix-loop-helix …	12.2745	14.6523	111.368	128.502	19.6133	30.9269	98.9473	100.685	23.9281	15.9616	156.622	178.15	28.5827	31.274	125.424	162.169	18.4614	18.1509	98.907	143.254	33.5506	49.3308	125.336	87.3303	16.5123	20.9225	102.113	165.536	30.0467	33.3839	109.479	134.89
VIT_02s0012g01340	49.4617	-1.2021	0.332626	-3.61396	0.000301554	0.0147379	"UBP20"	ubiquitin-specific protease 20 (UBP20)%3B FUNCTIONS IN: ubiquitin-specific protease activity%2C ubiquitin thiolesterase activity%3B INVOLVED IN: ubiquitin-dependent protein catabolic process%3B EXPRESSED IN: 24 plant structures%3B EXPRESSED DURING: 11 growth stages%3B CONTAINS InterPro DOMAIN/s: Peptidase C19%2C ubiquitin carboxyl-terminal hydrolase 2%2C conserved site (InterPro:IPR018200)%2C Pep…	3.08187	2.06011	8.08927	8.57813	0.971062	1.61021	9.93672	5.53316	3.87564	1.99761	5.98649	6.55724	3.64921	1.54358	7.34868	5.52903	2.60461	1.96406	6.63008	7.28889	2.12398	1.74629	7.44911	2.95519	2.41698	2.06058	4.59364	7.92663	2.14234	1.26749	6.74058	5.83891
VIT_02s0012g01450	98.2819	-1.30266	0.394857	-3.29906	0.000970076	0.0289859	"bHLH071"	beta HLH protein 71 (bHLH071)%3B FUNCTIONS IN: DNA binding%2C sequence-specific DNA binding transcription factor activity%3B INVOLVED IN: regulation of transcription%3B LOCATED IN: nucleus%3B EXPRESSED IN: 16 plant structures%3B EXPRESSED DURING: 13 growth stages%3B CONTAINS InterPro DOMAIN/s: Helix-loop-helix DNA-binding domain (InterPro:IPR001092)%2C Helix-loop-helix DNA-binding (InterPro:IPR01…	11.9308	11.3834	4.05469	1.98351	4.84407	3.1411	5.45445	1.60571	9.29759	28.768	4.90453	4.6555	13.9479	19.7582	5.09569	2.39821	33.0838	28.6932	2.69691	2.10361	22.5067	16.9313	3.72181	1.62356	10.7712	11.1481	7.498	4.62197	9.70179	9.3501	7.58627	4.59833
VIT_02s0012g01630	571.346	0.775615	0.23718	3.27016	0.00107488	0.0307461		SNARE associated Golgi protein family%3B CONTAINS InterPro DOMAIN/s: SNARE associated Golgi protein (InterPro:IPR015414)%3B BEST Arabidopsis thaliana protein match is: SNARE associated Golgi protein family (TAIR:AT1G71940.1)%3B Has 30201 Blast hits to 17322 proteins in 780 species: Archae - 12%3B Bacteria - 1396%3B Metazoa - 17338%3B Fungi - 3422%3B Plants - 5037%3B Viruses - 0%3B Other Eukaryote…	24.8106	29.5761	83.4632	127.3	37.8184	45.6914	97.8113	121.282	42.473	31.0902	91.0393	74.0031	39.6583	39.3522	81.3982	78.6431	37.055	39.4751	92.507	95.7407	62.5133	43.275	106.413	115.96	33.1131	39.491	101.559	115.701	49.6475	49.4552	120.65	134.23
VIT_02s0012g01650	39.3953	3.43644	0.954172	3.60149	0.000316395	0.0151569	"MYB107"	myb domain protein 107 (MYB107)%3B CONTAINS InterPro DOMAIN/s: SANT%2C DNA-binding (InterPro:IPR001005)%2C Homeodomain-like (InterPro:IPR009057)%2C Myb%2C DNA-binding (InterPro:IPR014778)%2C HTH transcriptional regulator%2C Myb-type%2C DNA-binding (InterPro:IPR017930)%2C Homeodomain-related (InterPro:IPR012287)%2C Myb transcription factor (InterPro:IPR015495)%3B BEST Arabidopsis thaliana protein …	0.0373028	0.0239451	7.04891	10.1281	0.676378	0.659043	11.0144	12.6395	0.239876	0.0296575	12.7926	6.97944	0.102997	0.267442	18.9629	11.4738	0.155168	0.0743669	13.1896	11.7761	0	0	23.369	12.3297	0.0660569	0.0540314	17.6881	15.3807	0.229603	0	23.4184	31.6212
VIT_02s0012g01750	119.284	-0.943513	0.269959	-3.49503	0.000474016	0.0194747	"NHL8"	NDR1/HIN1-like 8 (NHL8)%3B FUNCTIONS IN: zinc ion binding%3B INVOLVED IN: biological_process unknown%3B EXPRESSED IN: 22 plant structures%3B EXPRESSED DURING: 13 growth stages%3B CONTAINS InterPro DOMAIN/s: Ubiquitin-conjugating enzyme/RWD-like (InterPro:IPR016135)%2C Zinc finger%2C RING-type%2C conserved site (InterPro:IPR017907)%2C Zinc finger%2C C6HC-type (InterPro:IPR002867)%2C Zinc finger%2C…	3.64657	1.97784	7.55638	8.28672	1.31611	3.86626	8.73382	9.06071	8.41409	3.67629	15.4911	14.343	6.4369	6.23735	12.5863	17.6294	4.19928	4.0903	13.9792	13.4615	6.07829	8.76375	14.3548	14.4426	3.43855	4.03363	12.4596	12.643	4.83801	6.64761	13.2703	13.5717
VIT_02s0012g01770	15.8881	-2.55197	0.48412	-5.27136	1.35415e-07	0.000188505		damaged DNA binding%3Bexodeoxyribonuclease IIIs%3B FUNCTIONS IN: damaged DNA binding%2C exodeoxyribonuclease III activity%3B INVOLVED IN: DNA repair%3B LOCATED IN: nucleus%3B EXPRESSED IN: 9 plant structures%3B EXPRESSED DURING: 4 anthesis%2C F mature embryo stage%2C petal differentiation and expansion stage%2C E expanded cotyledon stage%2C D bilateral stage%3B CONTAINS InterPro DOMAIN/s: Repair …	6.34287	1.80157	3.92689	3.38606	0.740158	2.57383	4.40351	4.22459	3.97489	2.68725	1.7522	3.53579	3.94918	1.78559	3.95649	3.17908	1.88115	1.34079	2.9096	2.0396	1.02636	1.9192	2.5632	2.84586	1.45099	0.924128	3.20071	2.68846	1.22441	1.11427	3.01477	2.29876
VIT_02s0012g02650	2.49529	4.52193	1.1998	3.76891	0.000163963	0.0104409			0.0836069	0.202337	0.230708	0.0628367	2.52139	0.28941	0.45654	0.159403	0.206015	0.135494	0.129531	0.126616	0.517592	0.893678	0.206408	0.276241	0.430051	0.950058	0.0759279	0.571768	4.27984	0.721824	0.539715	0.378394	0.179627	1.01695	0.189574	0.256373	1.0642	0.277459	0.196965	0.720803
VIT_02s0025g00250	155.586	1.60464	0.434605	3.69218	0.000222344	0.0122837	"SP1L5"	SPIRAL1-like5 (SP1L5)%3B BEST Arabidopsis thaliana protein match is: SPIRAL1-like2 (TAIR:AT1G69230.2)%3B Has 30201 Blast hits to 17322 proteins in 780 species: Archae - 12%3B Bacteria - 1396%3B Metazoa - 17338%3B Fungi - 3422%3B Plants - 5037%3B Viruses - 0%3B Other Eukaryotes - 2996 (source: NCBI BLink).	3.82959	6.24495	113.724	96.971	10.3265	3.36696	45.5086	95.3974	4.73397	8.63262	100.73	92.8608	7.52231	7.34166	96.6965	65.4182	3.11097	3.0531	69.8632	73.3064	5.77596	1.35854	41.833	89.9504	8.11309	8.00692	116.18	78.6741	7.79014	7.10068	125.941	129.933
VIT_02s0025g00410	3.50641	-4.16049	1.12696	-3.69179	0.00022268	0.0122837	"SPO11-2"	sporulation 11-2 (SPO11-2)%3B FUNCTIONS IN: DNA topoisomerase (ATP-hydrolyzing) activity%2C DNA binding%2C catalytic activity%2C ATP binding%3B INVOLVED IN: in 11 processes%3B LOCATED IN: chromosome%3B CONTAINS InterPro DOMAIN/s: Spo11/DNA topoisomerase VI%2C subunit A%2C N-terminal (InterPro:IPR013049)%2C Spo11/DNA topoisomerase VI%2C subunit A (InterPro:IPR002815)%3B BEST Arabidopsis thaliana p…	1.4609	0.1818	0.264684	0.603572	0.0508763	0	0.511852	0.187529	0.449631	0.323856	1.08931	0.561986	0.277495	0.0589287	0.954616	0.167309	0.435644	0.343208	1.45498	1.3383	0.175551	0	0.532175	0.345153	0.692078	0.179475	0.873726	0.927724	0.260196	0	0.809366	1.01377
VIT_02s0025g00820	47.4544	-2.2357	0.618593	-3.61416	0.000301319	0.0147379	"CHX18"	cation/H+ exchanger 18 (CHX18)%3B FUNCTIONS IN: monovalent cation:hydrogen antiporter activity%2C sodium:hydrogen antiporter activity%3B INVOLVED IN: cation transport%3B LOCATED IN: integral to membrane%3B EXPRESSED IN: 10 plant structures%3B EXPRESSED DURING: 6 growth stages%3B CONTAINS InterPro DOMAIN/s: Cation/H+ exchanger (InterPro:IPR006153)%3B BEST Arabidopsis thaliana protein match is: cat…	0.938179	0.910063	5.04063	3.95897	0.114196	0.298053	6.47024	3.13512	0.965468	1.59901	3.39236	4.23568	0.891645	1.28665	4.89765	2.25383	1.62102	1.61899	4.70952	5.16518	1.36547	0.360914	5.5395	0.937201	1.75881	2.5101	10.7592	9.84767	2.03353	1.05309	12.3724	9.17309
VIT_02s0025g00890	59.1553	1.19854	0.377804	3.17238	0.00151197	0.036995		Protein of unknown function (DUF1191)%3B FUNCTIONS IN: molecular_function unknown%3B INVOLVED IN: biological_process unknown%3B LOCATED IN: plasma membrane%3B EXPRESSED IN: 16 plant structures%3B EXPRESSED DURING: 7 growth stages%3B CONTAINS InterPro DOMAIN/s: Protein of unknown function DUF1191 (InterPro:IPR010605)%3B BEST Arabidopsis thaliana protein match is: Protein of unknown function (DUF11…	4.3338	2.6249	10.309	12.8729	8.99335	5.12638	14.4232	13.6807	3.52946	2.3314	9.78826	13.0732	4.41206	5.49708	14.1276	9.35233	1.55722	2.00344	10.4839	10.6471	2.66945	6.50224	7.63763	12.3706	4.02305	4.00972	12.7556	15.3981	4.19448	5.78035	14.2707	12.6787
VIT_02s0025g01140	8.33161	-2.55521	0.743917	-3.43481	0.000592965	0.0222988			0.946523	0.436332	1.78656	1.70963	0.112303	0.23413	0.89627	0.919884	0.562749	0.671858	0.497885	0.480809	0.623372	0.849216	0.852317	0.337932	1.00932	0.757525	1.51094	1.10532	1.00698	0.148017	0.646632	0.720222	1.23641	0.702771	1.0245	1.15129	0.994819	0.318203	1.28451	0.671425
VIT_02s0025g01350	33.5482	-2.71723	0.655336	-4.14631	3.37879e-05	0.00403002	"POLA3"	POLA3%3B FUNCTIONS IN: DNA primase activity%3B INVOLVED IN: DNA replication%2C synthesis of RNA primer%2C DNA replication%3B EXPRESSED IN: 20 plant structures%3B EXPRESSED DURING: 14 growth stages%3B CONTAINS InterPro DOMAIN/s: DNA primase%2C small subunit (InterPro:IPR002755)%2C DNA primase%2C small subunit%2C eukaryotic/archaeal (InterPro:IPR014052)%3B Has 510 Blast hits to 504 proteins in 249 …	5.3888	2.3356	3.94327	6.13152	0.6603	0.251639	7.4246	1.67179	2.85972	3.34892	5.19668	5.98007	2.42192	0.597257	6.05346	1.97658	2.76609	2.27425	6.40941	6.96458	1.37735	0	5.51144	0.84597	4.68846	1.92897	5.67314	6.0498	3.18776	0.643586	6.76267	3.11122
VIT_02s0025g01460	76.0006	0.966477	0.308545	3.13237	0.00173404	0.0397179		unknown protein%3B BEST Arabidopsis thaliana protein match is: unknown protein (TAIR:AT5G24165.1)%3B Has 30201 Blast hits to 17322 proteins in 780 species: Archae - 12%3B Bacteria - 1396%3B Metazoa - 17338%3B Fungi - 3422%3B Plants - 5037%3B Viruses - 0%3B Other Eukaryotes - 2996 (source: NCBI BLink).	14.987	16.2174	30.6059	30.7218	26.7235	19.7198	40.3459	26.2911	19.5268	10.4574	21.7659	21.3546	15.5078	10.0105	21.5364	16.082	12.1728	12.7171	25.2001	28.1879	16.983	12.0146	25.4558	11.3727	13.9518	13.841	30.7251	31.7166	18.9404	13.1637	32.1452	27.0287
VIT_02s0025g01730	100.371	3.05346	0.678879	4.49779	6.8663e-06	0.00171043			0.239942	0.723211	19.7886	18.2161	2.50319	0.506564	44.7383	26.5737	0.806097	1.59086	14.1028	7.51177	0.574488	0.590994	26.2077	23.8911	2.70526	1.99852	10.3844	12.0054	2.14852	1.37472	35.4953	10.2191	5.62339	7.56737	14.6532	20.724	4.71482	2.9591	29.7404	33.7134
VIT_02s0025g02050	22.0229	-1.30805	0.405925	-3.22238	0.0012713	0.0336813		unknown protein%3B FUNCTIONS IN: molecular_function unknown%3B INVOLVED IN: biological_process unknown%3B LOCATED IN: endomembrane system%3B CONTAINS InterPro DOMAIN/s: Protein of unknown function DUF1242 (InterPro:IPR009653)%3B Has 35333 Blast hits to 34131 proteins in 2444 species: Archae - 798%3B Bacteria - 22429%3B Metazoa - 974%3B Fungi - 991%3B Plants - 531%3B Viruses - 0%3B Other Eukaryote…	6.22329	6.10262	12.1055	9.51717	1.62387	5.55051	12.8905	9.69024	1.73666	2.49623	1.97272	2.98706	1.43901	1.72679	2.08539	2.78914	2.94212	3.39979	5.01668	4.20843	1.55512	2.07625	4.01114	6.53364	7.93664	5.23623	10.3523	7.91881	5.98977	4.95885	9.61307	12.0867
VIT_02s0025g02560	1228.23	2.49878	0.570436	4.38048	1.1842e-05	0.0023248	"MGL"	methionine gamma-lyase (MGL)%3B CONTAINS InterPro DOMAIN/s: Pyridoxal phosphate-dependent transferase%2C major domain (InterPro:IPR015424)%2C Cys/Met metabolism%2C pyridoxal phosphate-dependent enzyme (InterPro:IPR000277)%2C Pyridoxal phosphate-dependent transferase%2C major region%2C subdomain 1 (InterPro:IPR015421)%2C Pyridoxal phosphate-dependent transferase%2C major region%2C subdomain 2 (Int…	13.8341	30.4851	48.6708	62.4207	68.8878	528.569	35.2777	211.325	134.541	35.4512	40.9674	42.0929	122.827	182.25	51.4019	176.522	15.8723	10.9079	87.5833	80.4675	65.9481	621.915	110.677	278.855	15.1737	20.2098	36.1702	50.039	30.0546	584.641	60.0871	174.068
VIT_02s0025g02780	1515.2	-0.603499	0.198116	-3.04619	0.00231762	0.0466227	"RPP1C"	60S acidic ribosomal protein family%3B FUNCTIONS IN: structural constituent of ribosome%3B INVOLVED IN: translational elongation%3B LOCATED IN: cytosol%2C cytosolic ribosome%2C ribosome%2C nucleus%2C plasma membrane%3B EXPRESSED IN: 25 plant structures%3B EXPRESSED DURING: 14 growth stages%3B CONTAINS InterPro DOMAIN/s: Ribosomal protein 60S (InterPro:IPR001813)%3B BEST Arabidopsis thaliana prote…	465.14	383.038	398.479	402.748	268.063	311.766	445.009	378.819	438.583	495.822	431.477	388.604	386.894	292.909	399.267	399.502	397.714	425.993	398.133	487.636	339.871	294.022	394.179	353.852	444.735	337.707	300.598	401.864	330.055	245.296	356.933	344.846
VIT_02s0025g02790	2361.58	1.12433	0.316446	3.55298	0.00038089	0.0172347	"GBSS1"	UDP-Glycosyltransferase superfamily protein%3B FUNCTIONS IN: protein binding%2C transferase activity%2C transferring glycosyl groups%3B INVOLVED IN: biosynthetic process%2C glucan biosynthetic process%3B LOCATED IN: chloroplast%3B EXPRESSED IN: 21 plant structures%3B EXPRESSED DURING: 13 growth stages%3B CONTAINS InterPro DOMAIN/s: Glycogen/starch synthases%2C ADP-glucose type (InterPro:IPR011835…	66.0685	63.5076	89.9623	102.919	127.744	100.029	112.7	143.458	65.5535	31.2071	79.5886	93.2574	80.1963	65.882	127.6	94.4079	114.948	118.957	116.334	129.93	316.197	113.113	155.14	87.9052	120.182	261.575	139.609	129.962	277.392	204.145	247.838	284.731
VIT_02s0025g02920	102.95	4.18679	0.971079	4.31148	1.62162e-05	0.00278084		O-methyltransferase family protein%3B CONTAINS InterPro DOMAIN/s: Winged helix-turn-helix transcription repressor DNA-binding (InterPro:IPR011991)%2C Plant methyltransferase dimerisation (InterPro:IPR012967)%2C O-methyltransferase%2C family 2 (InterPro:IPR001077)%2C O-methyltransferase%2C COMT%2C eukaryota (InterPro:IPR016461)%3B BEST Arabidopsis thaliana protein match is: O-methyltransferase 1 (…	0.0638151	0.107082	7.72098	8.88468	0.977353	5.91158	3.55803	67.9219	4.85606	0.450261	0.986985	0.95667	1.59494	0.982218	0.993771	16.4684	0.394734	0.713279	6.65771	11.3663	1.15486	34.1917	15.6566	125.293	0	0	0.535639	0.755615	0.0396691	0.606046	0.598654	4.43667
VIT_02s0025g03170	16.7855	2.72193	0.882138	3.0856	0.00203139	0.0435203			0.0776506	0.233681	4.72825	6.58133	0.750918	5.3732	6.03426	11.5967	0.141384	0.146415	6.27021	5.64592	0.160319	0.577684	5.08375	6.45878	0.234645	0.113748	5.85224	4.13162	0.312361	2.85667	4.43625	2.69245	0.346884	0.0928194	5.49633	3.44601	0.0613657	0.26683	5.41268	6.387
VIT_02s0025g03460	85.1181	0.95397	0.235269	4.0548	5.01772e-05	0.0051628		BEST Arabidopsis thaliana protein match is: eukaryotic translation initiation factor 3A (TAIR:AT4G11420.1)%3B Has 63 Blast hits to 55 proteins in 14 species: Archae - 0%3B Bacteria - 0%3B Metazoa - 1%3B Fungi - 0%3B Plants - 62%3B Viruses - 0%3B Other Eukaryotes - 0 (source: NCBI BLink).	10.8734	11.3341	21.4138	17.1942	19.8963	11.2812	22.4133	19.8855	15.5035	15.5173	18.6403	17.2563	14.8056	11.286	20.5812	16.7779	12.1058	13.0843	22.8519	27.0621	14.0584	10.8321	21.9553	15.2281	20.2234	17.0634	27.775	28.3753	19.6058	14.9281	30.9217	25.5462
VIT_02s0025g03480	236.874	-1.21508	0.321442	-3.78008	0.00015678	0.0101929		P-loop nucleoside triphosphate hydrolases superfamily protein with CH (Calponin Homology) domain%3B FUNCTIONS IN: microtubule motor activity%2C ATP binding%3B INVOLVED IN: microtubule-based movement%3B LOCATED IN: plasma membrane%3B EXPRESSED IN: 24 plant structures%3B EXPRESSED DURING: 13 growth stages%3B CONTAINS InterPro DOMAIN/s: Kinesin%2C motor region%2C conserved site (InterPro:IPR019821)%…	8.59924	6.15397	13.1347	13.9513	3.084	2.33582	15.7457	8.776	7.29344	10.5451	14.3514	12.2179	8.14093	5.69158	15.7531	7.78919	12.3671	8.88101	16.932	15.9155	10.8176	2.16419	15.9846	4.07231	10.9482	9.63161	15.8641	18.025	10.2514	4.71906	18.6431	18.5097
VIT_02s0025g03590	409.561	-1.5484	0.379105	-4.08436	4.41981e-05	0.00482004	"GPX8"	glutathione peroxidase 8 (GPX8)%3B FUNCTIONS IN: glutathione peroxidase activity%3B INVOLVED IN: response to oxidative stress%2C oxidation reduction%3B LOCATED IN: cellular_component unknown%3B EXPRESSED IN: 22 plant structures%3B EXPRESSED DURING: 13 growth stages%3B CONTAINS InterPro DOMAIN/s: Thioredoxin fold (InterPro:IPR012335)%2C Thioredoxin-like fold (InterPro:IPR012336)%2C Glutathione per…	4.2531	2.23938	116.72	110.41	0.952955	4.17324	101.944	44.3368	21.353	14.0865	276.125	192.671	18.3226	17.6772	203.659	133.934	8.13203	8.69687	191.434	182.967	8.96164	8.07656	145.688	71.6576	5.23308	6.20391	241.018	227.71	5.75184	10.6075	214.454	197.317
VIT_02s0025g04060	246.87	2.5843	0.784292	3.29507	0.000983976	0.0292422		UBX domain-containing protein%3B FUNCTIONS IN: molecular_function unknown%3B INVOLVED IN: biological_process unknown%3B LOCATED IN: cellular_component unknown%3B EXPRESSED IN: cultured cell%3B CONTAINS InterPro DOMAIN/s: UBX (InterPro:IPR001012)%2C Ubiquitin interacting motif (InterPro:IPR003903)%2C UBA-like (InterPro:IPR009060)%3B BEST Arabidopsis thaliana protein match is: Ubiquitin-like superf…	5.74431	10.5285	13.202	8.49406	30.8415	236.632	7.46441	27.9505	47.6934	35.7558	14.9034	10.5005	33.2032	333.916	15.0312	44.1995	20.6499	5.57443	5.69408	11.086	10.4414	258.82	14.5102	61.4063	12.3863	8.60697	2.1574	3.72263	20.5952	193.744	7.52853	20.6296
VIT_02s0025g04180	182.417	2.09546	0.443378	4.72611	2.28859e-06	0.000950167	"I-2"	phosphoprotein phosphatase inhibitors%3B FUNCTIONS IN: phosphoprotein phosphatase inhibitor activity%3B INVOLVED IN: regulation of signal transduction%2C regulation of phosphoprotein phosphatase activity%3B EXPRESSED IN: 25 plant structures%3B EXPRESSED DURING: 15 growth stages%3B CONTAINS InterPro DOMAIN/s: Protein phosphatase inhibitor 2 (IPP-2) (InterPro:IPR007062)%3B Has 30201 Blast hits to 1…	27.9081	24.6047	16.2202	12.1837	101.194	140.58	10.9556	89.5092	45.5447	16.818	8.28211	4.40585	24.5689	78.1602	8.03627	40.9801	16.8335	14.7808	7.19139	7.80762	44.1607	221.29	14.7344	60.6565	5.74155	3.7565	3.48034	3.88033	5.5392	34.7326	3.99207	8.48172
VIT_02s0025g04410	715.574	-0.643063	0.162504	-3.95721	7.583e-05	0.00652552	"LPLAT1"	MBOAT (membrane bound O-acyl transferase) family protein%3B FUNCTIONS IN: acyltransferase activity%3B INVOLVED IN: biological_process unknown%3B LOCATED IN: plasma membrane%2C membrane%3B EXPRESSED IN: 25 plant structures%3B EXPRESSED DURING: 15 growth stages%3B CONTAINS InterPro DOMAIN/s: Membrane bound O-acyl transferase%2C MBOAT (InterPro:IPR004299)%3B BEST Arabidopsis thaliana protein match i…	57.7701	51.5851	87.2318	94.4956	32.754	37.0124	113.784	61.2322	52.2481	64.2861	101.183	90.795	55.3142	54.7585	111.714	86.489	51.0036	52.6205	67.9775	75.4421	47.5557	29.5143	85.9203	30.806	66.6499	82.2332	98.7385	113.476	65.2982	55.4232	103.715	99.1771
VIT_02s0025g04620	306.435	-1.20987	0.307867	-3.92983	8.50052e-05	0.00698489			3.04412	1.47246	34.1131	35.3594	0.874799	2.37067	39.2408	27.63	12.9893	5.84746	44.6969	43.9028	9.48895	5.87389	46.0398	34.4844	2.04118	1.64877	32.5438	31.2307	2.60177	2.10394	31.3844	14.499	0.855107	0.989957	54.6778	55.5036	0.753985	0.618861	50.7019	42.4579
VIT_02s0025g05140	490.207	-0.455255	0.147413	-3.08829	0.0020131	0.0433446	"CLP2"	CLP protease proteolytic subunit 2 (CLP2)%3B FUNCTIONS IN: serine-type endopeptidase activity%3B INVOLVED IN: chloroplast organization%3B LOCATED IN: in 6 components%3B EXPRESSED IN: 23 plant structures%3B EXPRESSED DURING: 13 growth stages%3B CONTAINS InterPro DOMAIN/s: Peptidase S14%2C ClpP (InterPro:IPR001907)%3B BEST Arabidopsis thaliana protein match is: plastid-encoded CLP P (TAIR:ATCG00670…	122.114	107.241	25.2574	26.2283	78.1302	74.6234	29.2505	19.8335	63.7303	95.6383	31.7241	37.2408	69.0324	58.5279	37.3391	33.0756	80.6572	89.1324	38.9187	42.0959	71.5604	59.4319	38.5194	17.8071	95.98	76.6816	31.7095	34.4154	78.1106	74.5834	29.7245	28.9646
VIT_02s0033g00300	84.7655	1.82578	0.587735	3.10647	0.00189336	0.042151	"PHL11"	Homeodomain-like superfamily protein%3B CONTAINS InterPro DOMAIN/s: Myb%2C DNA-binding (InterPro:IPR014778)%2C Homeodomain-like (InterPro:IPR009057)%2C Myb-like DNA-binding domain%2C SHAQKYF class (InterPro:IPR006447)%2C HTH transcriptional regulator%2C Myb-type%2C DNA-binding (InterPro:IPR017930)%2C Homeodomain-related (InterPro:IPR012287)%3B BEST Arabidopsis thaliana protein match is: Homeodoma…	1.59278	1.75553	21.7644	12.9498	4.98581	0.757661	28.171	29.9906	0.96694	0.459637	15.5994	9.33494	1.34372	2.05067	14.9863	12.3674	2.33764	1.95847	11.1496	10.7713	14.669	2.35348	13.8081	13.228	1.44954	3.94775	18.5697	19.3886	7.48546	2.1019	20.7396	31.2139
VIT_02s0033g00900	5.84051	-3.68647	1.17032	-3.14997	0.00163287	0.0381461		Protein kinase superfamily protein%3B FUNCTIONS IN: protein serine/threonine kinase activity%2C protein kinase activity%2C kinase activity%2C ATP binding%3B INVOLVED IN: protein amino acid phosphorylation%3B LOCATED IN: cellular_component unknown%3B EXPRESSED IN: 23 plant structures%3B EXPRESSED DURING: 15 growth stages%3B CONTAINS InterPro DOMAIN/s: Protein kinase%2C ATP binding site (InterPro:I…	0.509074	0.0212964	0	0.0460538	0.0167445	0.0207871	0.143999	0.109402	0.516349	0.530626	0.808772	0.731214	0.535563	0.544241	1.07273	0.869109	0.264028	0.222409	0.54082	1.02142	0.373917	1.10658	0.904329	0.516027	0.574919	0.131451	1.21276	1.71219	0.580136	1.06205	1.48613	0.486688
VIT_02s0033g01400	273.059	-2.35886	0.69361	-3.40085	0.000671775	0.0235983	"AOX1B"	alternative oxidase 1B (AOX1B)%3B CONTAINS InterPro DOMAIN/s: Alternative oxidase (InterPro:IPR002680)%3B BEST Arabidopsis thaliana protein match is: alternative oxidase 1C (TAIR:AT3G27620.1)%3B Has 1296 Blast hits to 1294 proteins in 245 species: Archae - 0%3B Bacteria - 111%3B Metazoa - 12%3B Fungi - 192%3B Plants - 375%3B Viruses - 0%3B Other Eukaryotes - 606 (source: NCBI BLink).	6.21615	1.50322	49.9806	61.9466	0.90892	14.3245	33.9046	166.652	199.601	17.8251	75.9009	73.2392	42.2482	10.6492	58.1381	105.306	2.03464	2.35518	112.338	159.606	4.67133	4.15067	71.5296	116.516	10.2059	7.15068	41.2438	38.0307	5.50319	15.1705	35.2109	49.1412
VIT_02s0087g00890	3.60976	-3.19431	1.04749	-3.0495	0.0022922	0.0465223			6.45302	2.8754	2.35849	3.85682	0.345961	1.50762	4.73237	3.94318	4.67571	4.3282	2.00823	5.23644	5.56053	3.35098	4.80164	4.49489	2.91106	3.14036	4.73875	5.05522	1.85856	6.9153	4.22917	0.292625	1.29685	2.02549	5.39061	2.36991	2.14607	2.90226	1.85212	3.0545
VIT_02s0109g00230	244.155	-1.04319	0.284342	-3.66881	0.000243686	0.0129071		early-responsive to dehydration stress protein (ERD4)%3B FUNCTIONS IN: molecular_function unknown%3B INVOLVED IN: biological_process unknown%3B LOCATED IN: plasma membrane%3B EXPRESSED IN: 23 plant structures%3B EXPRESSED DURING: 13 growth stages%3B CONTAINS InterPro DOMAIN/s: Protein of unknown function DUF221 (InterPro:IPR003864)%3B BEST Arabidopsis thaliana protein match is: ERD (early-respons…	5.64422	5.02632	31.5081	26.1552	2.16644	4.02858	26.1178	26.0385	3.71455	5.23606	33.4788	34.3612	4.49505	3.72254	31.1321	20.5518	4.59997	4.65987	30.0048	26.5805	4.64104	5.87296	26.7477	28.8308	6.02154	3.91467	32.8323	24.4593	4.9539	4.028	27.2671	22.5004
VIT_02s0154g00500	39.7872	-1.52641	0.496822	-3.07234	0.0021239	0.0444796	"PVA14"		3.10886	4.08631	9.75457	8.00375	0.817181	1.70357	12.9051	4.41965	1.74231	7.6994	10.5668	7.6716	3.99222	4.69007	11.8529	4.56355	5.1158	4.11711	6.48863	8.05524	3.19883	1.59605	7.15869	2.06723	9.02201	9.05528	11.0262	13.0161	6.85037	3.45871	14.9996	9.52584
VIT_02s0154g00540	45.4716	-1.04359	0.319568	-3.26563	0.0010922	0.0309401	"PRMT7"	protein arginine methyltransferase 7 (PRMT7)%3B FUNCTIONS IN: methyltransferase activity%3B INVOLVED IN: protein amino acid methylation%3B LOCATED IN: chloroplast%3B EXPRESSED IN: 19 plant structures%3B EXPRESSED DURING: 13 growth stages%3B CONTAINS InterPro DOMAIN/s: Protein arginine N-methyltransferase (InterPro:IPR014644)%3B BEST Arabidopsis thaliana protein match is: protein arginine methyltr…	3.05472	1.48424	3.34847	3.61139	0.983077	2.23156	3.13123	3.36939	4.26761	2.94596	4.0498	3.02468	3.68487	4.45229	3.62764	3.75362	2.79475	2.35355	4.18234	4.40822	2.75859	2.14519	3.49545	2.67808	3.54574	3.50647	4.81335	4.40597	3.25059	4.13872	4.69171	5.56911
VIT_02s0154g00590	25.2775	-1.26937	0.395056	-3.21313	0.00131296	0.0343281			9.67321	6.11915	19.3402	15.1693	2.83537	4.27865	12.2283	9.96794	2.04828	2.62265	6.94784	11.1595	2.33805	2.18232	11.211	6.97397	4.26169	6.67342	4.75578	7.44305	3.75799	4.04839	9.35509	11.5478	1.73036	2.96176	7.97394	12.2152	1.33236	1.72392	10.2092	8.18375
VIT_02s0154g00620	299.615	0.872504	0.208311	4.18846	2.80856e-05	0.0037764			12.8671	13.4596	30.8576	38.6327	22.2365	20.4325	33.4799	53.9458	24.6586	15.4503	40.2871	38.5406	25.0422	24.7758	37.8382	48.6985	17.291	18.3222	37.4202	34.2428	24.4872	49.069	33.833	52.704	14.6633	15.04	34.3263	34.8703	17.1983	20.4636	35.9849	46.1738
VIT_02s0236g00130	436.394	1.01045	0.299136	3.37789	0.000730448	0.0245231	"SNRK2.2"	SNF1-related protein kinase 2.2 (SNRK2.2)%3B FUNCTIONS IN: protein kinase activity%2C kinase activity%3B INVOLVED IN: in 7 processes%3B LOCATED IN: cytosol%2C nucleus%2C cytoplasm%3B EXPRESSED IN: 25 plant structures%3B EXPRESSED DURING: 15 growth stages%3B CONTAINS InterPro DOMAIN/s: Protein kinase%2C ATP binding site (InterPro:IPR017441)%2C Serine/threonine-protein kinase domain (InterPro:IPR00…	18.4179	21.4302	53.9114	59.4828	33.3493	106.896	63.5116	201.356	49.5427	19.6326	32.6465	37.3701	47.9162	78.3007	47.9834	103.97	15.0922	17.3318	36.6762	33.1643	69.3532	151.091	57.7252	119.397	10.8148	11.3747	38.8055	37.9742	25.042	43.2541	43.6084	97.9188
VIT_02s0241g00080	1260.53	0.599862	0.185636	3.23138	0.00123192	0.0330538		glycine-rich protein%3B FUNCTIONS IN: molecular_function unknown%3B LOCATED IN: plasma membrane%3B EXPRESSED IN: 25 plant structures%3B EXPRESSED DURING: 15 growth stages%3B CONTAINS InterPro DOMAIN/s: Myelodysplasia-myeloid leukemia factor 1-interacting protein (InterPro:IPR019376)%3B BEST Arabidopsis thaliana protein match is: unknown protein (TAIR:AT2G45380.1)%3B Has 30201 Blast hits to 17322 …	78.1191	80.9696	94.5585	108.159	104.719	228.904	101.666	258.216	218.233	105.702	116.55	108.612	160.227	304.056	121.386	229.456	91.5874	84.0833	95.5209	96.8721	142.556	286.28	119.393	282.614	84.4298	87.0885	82.1001	98.4794	107.225	203.528	96.2537	206.443
VIT_03s0017g01330	136.88	-0.91915	0.274347	-3.35032	0.000807179	0.0258677	"ABC4"	ABERRANT CHLOROPLAST DEVELOPMENT 4 (ABC4)%3B CONTAINS InterPro DOMAIN/s: UbiA prenyltransferase (InterPro:IPR000537)%2C 1%2C4-dihydroxy-2-naphthoate phytyltransferase (InterPro:IPR011937)%3B Has 2128 Blast hits to 2126 proteins in 766 species: Archae - 57%3B Bacteria - 1544%3B Metazoa - 40%3B Fungi - 0%3B Plants - 49%3B Viruses - 0%3B Other Eukaryotes - 438 (source: NCBI BLink).	34.2778	24.9771	3.8317	2.80404	15.507	10.0119	4.52828	1.90091	12.6338	32.3038	3.12192	3.48797	17.9156	12.5337	3.47011	2.77822	24.5592	24.0524	4.28668	3.84162	17.2824	4.3549	3.72122	0.64853	30.4632	26.1384	2.57246	2.89895	26.3645	11.6656	2.95369	2.25632
VIT_03s0017g01350	2200.65	-0.687791	0.197936	-3.47482	0.000511189	0.0204001	"EMB3010"	embryo defective 3010 (EMB3010)%3B FUNCTIONS IN: structural constituent of ribosome%3B INVOLVED IN: growth%2C translation%2C embryo development ending in seed dormancy%3B LOCATED IN: cytosolic small ribosomal subunit%2C cytosolic ribosome%2C plasma membrane%3B EXPRESSED IN: 29 plant structures%3B EXPRESSED DURING: 15 growth stages%3B CONTAINS InterPro DOMAIN/s: Ribosomal protein S6e (InterPro:IPR…	335.918	260.775	418.049	403.568	184.454	199.233	444.099	392.73	321.227	405.215	301.212	377.977	258.839	172.31	364.385	309.172	326.687	292.992	405.716	429.138	214.739	170.38	367.291	392.941	400.896	347.843	464.696	469.425	279.468	230.254	426.75	451.791
VIT_03s0017g01770	399.823	0.49907	0.145663	3.4262	0.0006121	0.0225426	"PAT19"	DHHC-type zinc finger family protein%3B FUNCTIONS IN: zinc ion binding%3B INVOLVED IN: biological_process unknown%3B LOCATED IN: plasma membrane%3B CONTAINS InterPro DOMAIN/s: Zinc finger%2C DHHC-type (InterPro:IPR001594)%3B BEST Arabidopsis thaliana protein match is: DHHC-type zinc finger family protein (TAIR:AT3G22180.1)%3B Has 30201 Blast hits to 17322 proteins in 780 species: Archae - 12%3B B…	17.0151	18.4848	25.6861	31.2836	22.4636	20.1551	30.1234	19.7204	25.6399	22.3857	22.2217	26.2284	25.9858	22.3159	26.3701	18.6637	23.6901	25.3858	33.0072	30.1463	26.6441	17.4671	29.095	17.5434	18.1276	19.1604	25.5018	24.825	18.6774	24.0714	23.2247	20.784
VIT_03s0017g01970	135.731	-1.87741	0.367713	-5.10564	3.29669e-07	0.000325794		unknown protein%3B Has 145 Blast hits to 145 proteins in 60 species: Archae - 0%3B Bacteria - 0%3B Metazoa - 99%3B Fungi - 0%3B Plants - 40%3B Viruses - 0%3B Other Eukaryotes - 6 (source: NCBI BLink).	4.37693	2.12835	8.37839	7.7072	0.872157	0.814621	9.40389	4.88608	26.1989	13.8609	26.207	24.8953	18.3957	13.2571	23.0987	19.9522	8.16149	9.14581	21.8067	22.3861	8.45262	8.85375	19.9556	12.1683	5.29943	2.11462	12.4023	15.773	4.41248	2.35225	13.0828	13.2308
VIT_03s0017g02120	18.3728	2.82973	0.885901	3.19418	0.00140229	0.0354603	"UGT71B7"	UDP-Glycosyltransferase superfamily protein%3B FUNCTIONS IN: UDP-glycosyltransferase activity%2C transferase activity%2C transferring glycosyl groups%3B INVOLVED IN: metabolic process%3B LOCATED IN: cellular_component unknown%3B EXPRESSED IN: 20 plant structures%3B EXPRESSED DURING: 12 growth stages%3B CONTAINS InterPro DOMAIN/s: UDP-glucuronosyl/UDP-glucosyltransferase (InterPro:IPR002213)%3B BE…	0.296135	0.225439	4.26853	9.63573	2.17323	8.16316	7.33642	3.23969	7.03638	0.524605	5.47378	8.63508	1.5976	0.303147	7.3297	7.48019	0.28976	0.260784	6.3056	9.72267	1.68541	0.374752	8.16872	2.0215	0.948267	0.721201	2.9819	3.09598	0.736222	1.77982	3.46447	4.80795
VIT_03s0017g02200	35.745	-4.37002	1.15493	-3.7838	0.000154451	0.0100969		Bifunctional inhibitor/lipid-transfer protein/seed storage 2S albumin superfamily protein%3B FUNCTIONS IN: lipid binding%3B INVOLVED IN: lipid transport%3B LOCATED IN: endomembrane system%3B EXPRESSED IN: 18 plant structures%3B EXPRESSED DURING: 9 growth stages%3B CONTAINS InterPro DOMAIN/s: Bifunctional inhibitor/plant lipid transfer protein/seed storage (InterPro:IPR016140)%2C Plant lipid trans…	3.59988	0	0.250523	0.516757	0.0665035	0.0705676	0.451949	0.224846	26.6695	12.3784	25.6472	26.1001	19.9788	5.24259	12.135	4.36125	8.43598	8.16948	49.2962	51.4714	3.38088	1.78588	28.4343	10.9704	2.94282	1.10463	15.7327	11.8996	1.30976	1.51298	11.9432	5.63274
VIT_03s0017g02290	23.8574	-1.54636	0.443892	-3.48364	0.00049464	0.0199415	"RUG3"	Regulator of chromosome condensation (RCC1) family protein%3B FUNCTIONS IN: Ran GTPase binding%3B INVOLVED IN: biological_process unknown%3B LOCATED IN: mitochondrion%3B EXPRESSED IN: 14 plant structures%3B EXPRESSED DURING: 7 growth stages%3B CONTAINS InterPro DOMAIN/s: Regulator of chromosome condensation/beta-lactamase-inhibitor protein II (InterPro:IPR009091)%2C Regulator of chromosome conden…	4.41821	2.90992	2.72508	3.57597	1.03542	4.22085	3.92634	4.16106	5.63614	3.89042	2.26507	3.36309	5.64395	6.16126	3.73875	5.04846	2.94155	1.60507	3.58008	3.14496	2.51026	4.19138	3.2084	5.37106	4.27525	2.78639	2.69098	3.17201	3.35096	7.73706	3.89062	4.17517
VIT_03s0038g00030	135.025	-0.774757	0.198503	-3.90301	9.50053e-05	0.00759561	"DRD1"	DEFECTIVE IN RNA-DIRECTED DNA METHYLATION 1 (DRD1)%3B FUNCTIONS IN: helicase activity%2C DNA binding%2C ATP binding%2C nucleic acid binding%3B INVOLVED IN: DNA methylation%2C production of siRNA involved in RNA interference%3B LOCATED IN: cellular_component unknown%3B EXPRESSED IN: 9 plant structures%3B EXPRESSED DURING: 6 growth stages%3B CONTAINS InterPro DOMAIN/s: DEAD-like helicase%2C N-termi…	6.51334	4.3045	7.05985	8.17678	2.94607	5.26367	7.15618	9.03469	7.9736	5.56027	9.89096	8.83031	8.13697	7.4906	9.91974	9.30603	5.34987	6.21339	8.2913	10.1057	7.69775	4.24601	9.57361	6.14099	6.35866	6.25332	7.44971	9.70418	5.6571	5.58139	8.54926	7.32263
VIT_03s0038g00220	77.8458	2.32754	0.490909	4.74127	2.12378e-06	0.000937008	"PAP10"		6.93753	10.7511	2.47168	2.25803	31.5251	13.007	3.98532	5.06689	8.87389	3.98819	1.07026	0.895843	5.78235	4.5395	1.11788	1.26337	11.4604	11.1764	10.8584	7.41531	45.2703	9.52045	10.8958	4.07403	4.95702	3.90518	2.30794	2.52269	5.2649	6.0444	2.01742	1.73931
VIT_03s0038g00360	186.621	0.992499	0.329163	3.01522	0.00256791	0.0490064	"NIC1"	nicotinamidase 1 (NIC1)%3B CONTAINS InterPro DOMAIN/s: Isochorismatase-like (InterPro:IPR000868)%3B Has 1180 Blast hits to 1180 proteins in 562 species: Archae - 22%3B Bacteria - 1075%3B Metazoa - 0%3B Fungi - 0%3B Plants - 49%3B Viruses - 0%3B Other Eukaryotes - 34 (source: NCBI BLink).	17.5783	15.4423	47.5461	51.7566	31.6766	39.7996	43.3391	29.588	48.7772	16.7156	66.361	49.7609	38.1452	34.5565	57.1155	48.1386	18.2187	22.7833	52.9969	51.0108	59.1813	68.5993	43.5821	29.7926	1.99338	3.69381	31.6571	36.3661	4.27447	5.21986	31.503	31.7727
VIT_03s0038g00960	143.752	-0.622974	0.184464	-3.37722	0.000732237	0.0245231	"GAS41"	GLIOMAS 41 (GAS41)%3B INVOLVED IN: regulation of transcription%2C DNA-dependent%3B LOCATED IN: nucleus%3B EXPRESSED IN: 22 plant structures%3B EXPRESSED DURING: 13 growth stages%3B CONTAINS InterPro DOMAIN/s: YEATS (InterPro:IPR005033)%3B BEST Arabidopsis thaliana protein match is: TBP-associated factor 14 (TAIR:AT2G18000.2)%3B Has 807 Blast hits to 807 proteins in 219 species: Archae - 0%3B Bact…	22.5922	13.9762	22.7703	22.2169	11.0724	14.725	22.0544	15.4454	29.8516	23.2851	26.6872	26.5651	26.6518	17.8215	31.0968	27.2718	19.0521	20.828	29.7726	25.3709	24.2518	12.6486	27.2838	14.699	25.6401	19.9262	23.8594	25.0703	23.4283	12.551	21.2597	24.0671
VIT_03s0038g01610	18.2155	-3.2082	1.06203	-3.02082	0.00252094	0.048621			0.581263	0.0183073	1.09357	0.862116	0.0266324	0	1.06279	0.642892	4.26657	3.58108	11.2454	8.72204	5.62047	10.2231	6.14696	3.74674	2.42541	1.67938	1.3154	0.567417	2.06701	0.471491	0.836453	0.379749	0.0691084	0.0693462	0.551925	0.531928	0.199553	0.109951	0.27489	0.381339
VIT_03s0038g01670	32.9784	3.4761	0.808192	4.30108	1.69967e-05	0.00287306			0.20606	0	5.39408	4.71347	2.07797	0	7.55716	2.69122	3.06393	2.81282	21.1247	12.4949	4.12157	6.17735	13.1879	7.00629	1.81084	1.58269	4.17877	3.67953	2.53534	0.8603	5.20524	0.910563	0	0.0360892	0.128813	0.264458	0.0491474	0.0720265	0.102133	0.124357
VIT_03s0038g01770	17.9871	-3.28375	0.988319	-3.32256	0.000891968	0.0274766			0.845885	0.0637443	0.669124	0.63129	0.040927	0.0208469	0.978972	0.63069	3.17116	3.16142	8.89828	5.13125	5.09322	8.00868	4.76729	2.19074	4.1664	2.69454	2.16577	1.23792	3.27638	1.40261	1.121	0.949112	0.0236002	0.0456023	0.24225	0	0.103415	0.0254447	0.155935	0.0604897
VIT_03s0038g01930	1956.56	1.69177	0.380834	4.44227	8.90162e-06	0.00200626	"ROC5"	rotamase cyclophilin 5 (ROC5)%3B FUNCTIONS IN: peptidyl-prolyl cis-trans isomerase activity%3B INVOLVED IN: protein folding%2C signal transduction%3B LOCATED IN: cytosol%2C apoplast%2C chloroplast%2C plasma membrane%3B EXPRESSED IN: 27 plant structures%3B EXPRESSED DURING: 15 growth stages%3B CONTAINS InterPro DOMAIN/s: Cyclophilin-like (InterPro:IPR015891)%2C Peptidyl-prolyl cis-trans isomerase%…	115.054	176.932	557.686	713.252	341.564	621.123	884.911	959.9	191.245	114.168	336.473	342.474	266.678	340.35	533.914	644.918	178.745	120.704	653.863	671.361	193.777	607.707	844.007	833.051	124.649	191.651	535.305	672.874	165.27	463.856	753.471	856.169
VIT_03s0038g02280	406.285	-1.12379	0.342567	-3.2805	0.00103623	0.0300888			33.7632	15.2093	32.5059	57.2405	13.5935	30.6637	26.2276	53.1787	80.3839	30.1169	30.6883	33.4321	38.729	66.8335	27.9559	52.7939	30.8259	29.6254	52.8534	43.3162	53.1426	50.0458	50.741	76.3617	34.3627	33.9722	35.7232	38.3417	51.6895	50.9831	35.6349	52.3356
VIT_03s0038g02320	2237.7	0.443247	0.129188	3.43101	0.000601345	0.0223375	"APX3"	ascorbate peroxidase 3 (APX3)%3B FUNCTIONS IN: L-ascorbate peroxidase activity%3B INVOLVED IN: response to oxidative stress%3B LOCATED IN: in 7 components%3B EXPRESSED IN: 26 plant structures%3B EXPRESSED DURING: 16 growth stages%3B CONTAINS InterPro DOMAIN/s: Haem peroxidase (InterPro:IPR010255)%2C Plant ascorbate peroxidase (InterPro:IPR002207)%2C Peroxidases heam-ligand binding site (InterPro:…	315.335	296.246	103.519	96.5516	385.064	320.177	97.724	109.278	319.343	321.384	85.2694	72.7966	375.815	273.725	83.6263	123.796	377.178	417.766	83.7116	91.3577	430.58	238.297	93.2489	100.73	371.951	342.518	93.005	101.625	384.361	366.978	105.851	110.97
VIT_03s0038g02370	11.6284	-2.55626	0.783256	-3.26363	0.00109993	0.0309401	"MCM10"	minichromosome maintenance 10 (MCM10)%3B CONTAINS InterPro DOMAIN/s: Zinc finger%2C Mcm10/DnaG-type (InterPro:IPR015408)%3B Has 35333 Blast hits to 34131 proteins in 2444 species: Archae - 798%3B Bacteria - 22429%3B Metazoa - 974%3B Fungi - 991%3B Plants - 531%3B Viruses - 0%3B Other Eukaryotes - 9610 (source: NCBI BLink).	2.12475	1.23833	1.96269	1.99311	0.285805	0.141923	3.2963	1.08521	1.76647	1.8901	3.58747	2.22152	1.2034	0.234338	2.39817	0.871969	2.58738	1.62017	4.5015	3.44057	0.849024	0	3.08271	0.513513	2.95491	1.24207	3.09908	3.18475	2.71627	0.217825	3.54849	2.25904
VIT_03s0038g02850	36.9243	1.99647	0.480979	4.15085	3.3124e-05	0.00401989			0.94169	1.30925	6.28138	4.28533	4.62474	1.06544	6.78348	5.34531	2.67479	2.88861	5.14805	5.86689	3.13325	7.11604	7.09933	4.95792	2.08936	1.5734	6.38017	3.25709	3.49313	3.92801	7.43681	7.82512	1.79837	2.60027	8.52157	5.36006	2.76185	3.53966	6.29886	7.74291
VIT_03s0038g02910	48.7428	2.14578	0.488058	4.39658	1.09972e-05	0.00230309	"SKIP23"	CONTAINS InterPro DOMAIN/s: F-box domain%2C cyclin-like (InterPro:IPR001810)%2C Protein of unknown function DUF295 (InterPro:IPR005174)%3B BEST Arabidopsis thaliana protein match is: F-box family protein with a domain of unknown function (DUF295) (TAIR:AT2G17036.1)%3B Has 414 Blast hits to 409 proteins in 12 species: Archae - 0%3B Bacteria - 0%3B Metazoa - 0%3B Fungi - 0%3B Plants - 414%3B Viruse…	0.269414	1.14241	14.2136	17.2226	1.0631	2.90347	16.1746	11.3218	0.230069	0.325095	7.37535	11.0002	0.1985	0.824892	13.357	10.6557	2.61454	3.15527	20.9827	17.0765	8.06813	2.62109	21.776	8.18906	0.126259	0.307277	9.07184	10.8467	0.564727	0.141351	10.4964	9.34572
VIT_03s0038g03050	951.728	0.739068	0.219331	3.36965	0.000752635	0.0248598	"FBL10"	F-box/RNI-like superfamily protein%3B CONTAINS InterPro DOMAIN/s: F-box domain%2C cyclin-like (InterPro:IPR001810)%2C F-box domain%2C Skp2-like (InterPro:IPR022364)%3B BEST Arabidopsis thaliana protein match is: RNI-like superfamily protein (TAIR:AT1G55590.1)%3B Has 4669 Blast hits to 2409 proteins in 221 species: Archae - 0%3B Bacteria - 377%3B Metazoa - 1922%3B Fungi - 539%3B Plants - 1335%3B V…	26.0243	27.8399	21.0094	20.5847	39.3004	35.5756	19.0288	21.0335	28.5709	26.8811	17.9452	19.3912	31.0979	27.1909	21.3704	18.9202	31.5166	28.0205	19.6465	17.3328	33.3417	31.1641	17.9748	17.2933	28.6178	32.3949	19.8384	19.1	31.9754	34.9162	20.9019	22.4359
VIT_03s0038g03090	411.953	-2.53314	0.76208	-3.32398	0.000887427	0.0273806		O-methyltransferase family protein%3B FUNCTIONS IN: methyltransferase activity%2C O-methyltransferase activity%2C protein dimerization activity%3B LOCATED IN: cytosol%3B CONTAINS InterPro DOMAIN/s: Plant methyltransferase dimerisation (InterPro:IPR012967)%2C O-methyltransferase%2C family 2 (InterPro:IPR001077)%2C O-methyltransferase%2C COMT%2C eukaryota (InterPro:IPR016461)%3B BEST Arabidopsis th…	2.37773	0.340145	107.627	86.2127	0.25815	0.176119	87.3073	50.2805	8.43005	16.7677	162.708	141.001	9.93849	11.7468	247.86	80.7154	9.68914	10.6325	155.467	137.933	8.28131	2.36984	115.676	15.3777	1.06016	0.201972	178.191	206.087	0.181987	0.153835	178.005	288.289
VIT_03s0038g03130	172.92	-4.25733	1.22338	-3.47997	0.000501466	0.0201139			0.319582	0.0319813	187.022	142.664	0	0	91.0494	26.9677	0.483755	0	10.1171	9.78699	0.289439	0	7.50311	3.65073	0	0	34.0319	25.5252	0.0289219	0	18.5136	10.9103	0	0.0959299	14.9458	12.0913	0	0.0254009	4.75611	5.09446
VIT_03s0038g03430	607.051	-1.46234	0.460722	-3.17402	0.00150343	0.0369057	"EXLA2"	expansin-like A2 (EXLA2)%3B INVOLVED IN: response to cyclopentenone%2C plant-type cell wall organization%2C unidimensional cell growth%2C plant-type cell wall loosening%3B LOCATED IN: endomembrane system%2C extracellular region%3B EXPRESSED IN: 18 plant structures%3B EXPRESSED DURING: 13 growth stages%3B CONTAINS InterPro DOMAIN/s: Barwin-related endoglucanase (InterPro:IPR009009)%2C Pollen aller…	49.9332	18.3554	340.52	267.781	15.8972	29.0828	339.847	150.702	89.2202	49.0519	197.076	174.14	24.7204	39.5144	202.01	202.378	17.3242	29.9257	106.808	103.124	46.3101	44.2181	140.127	209.761	14.3606	17.1894	218.797	242.126	20.1923	16.3762	265.391	193.81
VIT_03s0038g03450	3.81792	-4.38013	1.28909	-3.39784	0.000679191	0.0237066			5.33289	2.95265	0	0	0.110256	1.11288	0	0	0.237372	3.28064	0	0	1.43793	0.796509	0	0	8.10384	3.55944	0	0	1.92828	0.680375	0	0	2.25606	2.04284	0	0	0.941979	1.04792	0	0
VIT_03s0038g03630	259.294	0.718101	0.197497	3.63602	0.000276887	0.0137948	"SKIP23"	CONTAINS InterPro DOMAIN/s: F-box domain%2C cyclin-like (InterPro:IPR001810)%2C Protein of unknown function DUF295 (InterPro:IPR005174)%3B BEST Arabidopsis thaliana protein match is: F-box family protein with a domain of unknown function (DUF295) (TAIR:AT2G17036.1)%3B Has 414 Blast hits to 409 proteins in 12 species: Archae - 0%3B Bacteria - 0%3B Metazoa - 0%3B Fungi - 0%3B Plants - 414%3B Viruse…	22.8629	25.2308	34.6248	31.4497	35.6663	47.0386	33.9662	45.5738	46.6337	23.9977	34.4553	28.2988	40.2511	45.4561	32.5917	40.6878	25.9908	26.1344	33.5498	26.9404	33.8289	37.3073	32.9854	47.6664	18.6815	23.9015	30.608	26.9215	24.8072	42.2469	29.1613	36.6299
VIT_03s0038g03820	155.815	0.81912	0.2713	3.01924	0.00253408	0.0488348			5.13917	5.75887	10.4418	12.0669	8.36008	9.78593	11.1268	14.9685	11.7046	7.35714	11.2889	13.3252	11.252	11.819	11.0295	15.1891	7.6599	6.24998	12.6251	8.46996	11.9549	17.6161	11.4613	17.8991	7.90391	6.50887	11.65	10.8773	8.30551	8.91521	11.6216	13.4648
VIT_03s0038g03830	36.538	1.45337	0.366708	3.96327	7.39286e-05	0.00643671			2.19091	3.32846	3.23944	4.91527	5.89446	6.0651	3.0919	6.50012	8.09694	4.11257	5.35493	4.90451	6.00239	6.94249	4.80403	7.23156	5.70668	3.40414	5.14045	4.14325	8.0974	5.82615	6.39252	8.93736	3.92064	3.53312	3.12248	3.80109	4.14801	1.86573	4.49873	5.13407
VIT_03s0038g03850	21.3892	2.72095	0.902078	3.01632	0.00255864	0.0490064			0.283024	0.351712	1.02564	0.776595	2.37944	6.81879	1.6608	5.25253	0.86465	0.501689	1.72213	1.22633	0.453647	1.1177	1.71138	2.42643	1.25939	1.56893	2.11864	3.58966	3.07028	108.696	1.82965	26.2905	0.36185	0.773533	1.65159	1.37125	0.0518434	1.35141	2.87206	1.91994
VIT_03s0038g03970	424.856	0.785881	0.258117	3.04467	0.00232938	0.0466729		unknown protein%3B FUNCTIONS IN: molecular_function unknown%3B INVOLVED IN: biological_process unknown%3B LOCATED IN: chloroplast%3B EXPRESSED IN: 21 plant structures%3B EXPRESSED DURING: 13 growth stages%3B Has 30201 Blast hits to 17322 proteins in 780 species: Archae - 12%3B Bacteria - 1396%3B Metazoa - 17338%3B Fungi - 3422%3B Plants - 5037%3B Viruses - 0%3B Other Eukaryotes - 2996 (source: NC…	57.3897	59.4272	9.24533	9.53143	88.9911	70.2991	14.2402	39.5521	20.2883	35.2583	17.3733	12.8816	42.3478	59.2711	20.5779	31.9471	67.7	69.5774	18.6649	16.8999	148.549	43.0547	28.6654	36.3456	50.5022	71.2323	17.5271	16.874	87.4174	74.8565	28.455	54.3143
VIT_03s0038g04070	72.4457	0.822441	0.234259	3.51081	0.000446737	0.0189803			12.1381	11.1871	5.32971	5.39266	21.1879	18.1058	5.54255	6.85925	15.3783	14.2298	7.0684	4.97401	14.028	16.4421	6.35082	7.58819	9.64076	9.6051	5.37607	5.97998	11.6604	14.7335	5.62738	7.48972	11.7896	10.6262	5.17553	5.27773	12.3966	15.2239	4.66889	6.14803
VIT_03s0038g04650	3.46104	2.57042	0.792381	3.24392	0.00117898	0.0322709			1.51117	0.757944	3.52362	3.4633	8.86367	0.509032	3.43831	1.5058	1.41359	2.64069	1.44984	1.22845	2.96088	1.76002	1.10813	1.69429	1.25207	0.982127	1.17534	1.57114	0.25581	1.3868	1.22634	1.26536	0	0.282201	0.175203	0.234942	0	0	0.309595	0
VIT_03s0038g04720	21.4437	-2.50531	0.743065	-3.37159	0.000747356	0.0248053			3.62624	1.58176	7.77936	5.95539	0.51575	0.518311	5.3221	3.47264	0.737896	2.16155	3.92088	4.56165	0.825852	0.27059	5.21982	1.94106	2.82958	1.96934	7.04165	8.11096	0.610789	0.250045	4.83174	0.756354	2.6489	1.49814	5.30534	5.34408	1.81629	0.337424	4.62928	3.04087
VIT_03s0063g00150	41.0571	1.78367	0.451485	3.95068	7.79288e-05	0.00663376			0.84345	1.6436	5.44273	5.61212	3.66221	2.61952	4.2742	3.12213	2.46696	2.04129	4.49042	7.31896	2.87814	2.52111	6.07441	5.65563	2.03228	1.62425	5.91066	6.4502	2.12293	4.21957	6.39469	3.29997	2.32101	3.10918	4.08701	5.23476	3.17692	2.47318	4.80365	4.92481
VIT_03s0063g00210	41.2107	-2.16967	0.700041	-3.09934	0.0019395	0.0426565		Protein kinase superfamily protein%3B FUNCTIONS IN: kinase activity%3B INVOLVED IN: protein amino acid phosphorylation%3B LOCATED IN: plasma membrane%3B EXPRESSED IN: 9 plant structures%3B EXPRESSED DURING: 6 growth stages%3B CONTAINS InterPro DOMAIN/s: Protein kinase%2C ATP binding site (InterPro:IPR017441)%2C Protein kinase%2C catalytic domain (InterPro:IPR000719)%2C Serine/threonine-protein ki…	2.05792	1.93058	10.2943	8.16137	0.355585	0.295502	10.535	2.91702	0.962617	2.6244	3.99256	3.39839	1.73793	1.32815	3.83892	0.790637	2.62108	2.55536	7.1275	6.36323	2.26814	0.347553	5.6231	0.402046	2.88479	2.79398	5.20854	5.82838	2.62016	0.810341	4.65996	3.54072
VIT_03s0063g00410	3.88427	3.72249	1.13876	3.2689	0.00107965	0.0307461	"AMY1"	alpha-amylase-like (AMY1)%3B FUNCTIONS IN: alpha-amylase activity%3B INVOLVED IN: response to gibberellin stimulus%2C response to abscisic acid stimulus%3B LOCATED IN: extracellular region%2C apoplast%3B EXPRESSED IN: 20 plant structures%3B EXPRESSED DURING: 11 growth stages%3B CONTAINS InterPro DOMAIN/s: Glycoside hydrolase family 13 (InterPro:IPR006046)%2C Alpha-amylase%2C plant (InterPro:IPR01…	0.285867	0.358933	0.617457	0.695659	3.76351	1.25607	0.408405	0.644954	0.529851	0.175978	0	0.44303	0.539369	0.332796	0.0378745	1.0701	1.84844	2.02069	0.280387	0.618016	3.16609	2.19525	0.110663	0.806932	0.0515993	0	0	0	0	0	0	0.151937
VIT_03s0063g00480	334.528	-1.46263	0.336999	-4.34017	1.42372e-05	0.00259172		Vacuolar import/degradation%2C Vid27-related protein%3B FUNCTIONS IN: molecular_function unknown%3B INVOLVED IN: N-terminal protein myristoylation%3B LOCATED IN: cellular_component unknown%3B EXPRESSED IN: 25 plant structures%3B EXPRESSED DURING: 15 growth stages%3B CONTAINS InterPro DOMAIN/s: WD40 repeat-like-containing domain (InterPro:IPR011046)%2C Vacuolar import/degradation%2C Vid27-related …	30.2198	8.03142	24.165	34.6966	9.88804	13.8251	28.5902	42.3689	47.4106	16.2105	31.0759	32.8207	18.7895	25.0432	32.2709	44.3892	11.2326	13.8487	23.685	28.9527	42.7843	18.7742	34.363	40.7357	13.839	13.5125	27.2813	37.1744	27.1568	16.4606	36.9164	37.0053
VIT_03s0063g00580	87.5931	-2.49248	0.591765	-4.21194	2.53191e-05	0.00354519	"RAD54"	homolog of RAD54 (RAD54)%3B FUNCTIONS IN: helicase activity%2C DNA binding%2C nucleic acid binding%2C ATP binding%3B INVOLVED IN: DNA repair%2C response to gamma radiation%2C double-strand break repair via homologous recombination%3B LOCATED IN: cellular_component unknown%3B EXPRESSED IN: style (sensu Poaceae)%2C hydathode%2C root%2C petiole%2C cultured cell%3B CONTAINS InterPro DOMAIN/s: DEAD-li…	0.696568	0.374211	10.6975	6.59154	0.0829115	2.30557	7.70232	3.43425	0.813854	0.537645	9.59442	8.8211	0.806413	0.218015	9.28425	3.21462	2.56686	2.2062	14.4381	12.2636	3.39996	6.22685	15.349	3.89343	1.07051	0.648118	8.68695	7.47015	1.08468	2.93272	7.52445	6.28653
VIT_03s0063g00620	27.5524	-2.0908	0.596774	-3.50349	0.000459198	0.0192333		AP2/B3-like transcriptional factor family protein%3B FUNCTIONS IN: DNA binding%3B INVOLVED IN: regulation of transcription%2C DNA-dependent%3B LOCATED IN: cellular_component unknown%3B EXPRESSED IN: 7 plant structures%3B EXPRESSED DURING: F mature embryo stage%2C petal differentiation and expansion stage%2C E expanded cotyledon stage%2C D bilateral stage%3B CONTAINS InterPro DOMAIN/s: Transcripti…	8.74628	4.53423	10.4486	9.49217	1.56332	0.703574	8.49849	3.47408	4.39954	6.16715	4.41455	5.29625	3.85365	0.448012	6.04439	2.21031	7.48655	4.34385	6.86642	5.9294	2.86419	1.09986	4.51634	1.22946	11.1979	3.93315	9.81474	10.719	6.25112	0.219765	9.72402	6.37071
VIT_03s0063g01140	70.1946	4.8565	0.757042	6.4151	1.40728e-10	1.11011e-06			0.142459	0.133315	16.4302	25.3166	5.87674	0.35	35.0612	21.0778	0.460631	0.0945902	13.4763	25.7964	0.411918	0.600406	22.0419	23.5964	0.220088	0.385172	26.7717	26.0812	0.405812	0.476725	27.3679	6.04517	6.28875	6.96887	40.7389	47.5738	7.28336	6.22689	41.7959	29.548
VIT_03s0063g01820	16.1202	5.21343	1.58161	3.29628	0.000979743	0.029201			0	0.0562283	0.188979	0.549216	0.471247	0.463254	0.08158	13.8075	8.36609	0.518854	0.341946	0.270459	0.974903	0.331965	0.44714	3.78407	0.0623794	0.329558	2.50717	2.15572	0.0894512	1.31298	4.50151	9.99673	0.0180383	0.11395	0.6036	0.865659	0.102695	0.151989	0.866701	1.36141
VIT_03s0063g02540	211.024	-0.768152	0.249593	-3.07761	0.00208666	0.0441071		unknown protein%3B FUNCTIONS IN: molecular_function unknown%3B INVOLVED IN: biological_process unknown%3B LOCATED IN: chloroplast%3B EXPRESSED IN: 22 plant structures%3B EXPRESSED DURING: 13 growth stages%3B Has 30201 Blast hits to 17322 proteins in 780 species: Archae - 12%3B Bacteria - 1396%3B Metazoa - 17338%3B Fungi - 3422%3B Plants - 5037%3B Viruses - 0%3B Other Eukaryotes - 2996 (source: NC…	38.8411	36.5639	76.0305	55.636	19.5387	30.2605	65.7348	40.2148	21.0452	25.0043	22.5674	37.9509	22.2404	16.0824	37.9525	25.4435	27.0899	21.8931	47.9702	40.3699	18.3195	15.1797	35.7313	25.7782	25.8612	20.214	39.5379	31.4061	19.6996	10.4357	35.9933	30.7185
VIT_03s0063g02700	45.3365	-1.7942	0.543188	-3.30309	0.000956247	0.0288134	"CPL4"	C-terminal domain phosphatase-like 4 (CPL4)%3B FUNCTIONS IN: phosphoprotein phosphatase activity%3B LOCATED IN: nucleus%3B EXPRESSED IN: 23 plant structures%3B EXPRESSED DURING: 13 growth stages%3B CONTAINS InterPro DOMAIN/s: FCP1-like phosphatase%2C phosphatase domain (InterPro:IPR011947)%2C NLI interacting factor (InterPro:IPR004274)%2C BRCT (InterPro:IPR001357)%3B BEST Arabidopsis thaliana pro…	9.83292	2.56237	9.68418	12.6933	2.39561	2.88229	9.08389	7.40831	2.54428	3.16932	11.8156	6.02546	4.21523	6.48729	7.23795	5.35323	7.98006	10.5837	10.0559	16.5518	10.3878	9.28543	8.34333	4.82127	3.46853	5.93832	12.8803	12.4971	5.93886	9.54272	11.9794	14.2704
VIT_03s0088g00210	5.65665	3.03615	0.779305	3.89597	9.78074e-05	0.00772788	"STT3A"	staurosporin and temperature sensitive 3-like A (STT3A)%3B FUNCTIONS IN: oligosaccharyl transferase activity%3B INVOLVED IN: response to salt stress%3B LOCATED IN: endoplasmic reticulum%2C plasma membrane%2C membrane%3B EXPRESSED IN: 24 plant structures%3B EXPRESSED DURING: 13 growth stages%3B CONTAINS InterPro DOMAIN/s: Oligosaccharyl transferase%2C STT3 subunit (InterPro:IPR003674)%3B BEST Arab…	0.131953	0.0426732	1.63734	1.53092	1.23452	0.648845	1.03443	1.08235	0.720405	0.465042	0.810104	0.530558	0.30577	1.01872	0.644567	0.43065	0.461551	0.287965	0.653367	0.956429	0.704692	0.633148	0.733309	0.132409	1.06591	1.40654	1.04807	0.921946	1.30259	1.72277	0.862152	0.617912
VIT_03s0088g00400	506.922	0.76289	0.222236	3.43279	0.0005974	0.0222988		unknown protein%3B FUNCTIONS IN: molecular_function unknown%3B INVOLVED IN: biological_process unknown%3B LOCATED IN: chloroplast thylakoid membrane%2C chloroplast%3B EXPRESSED IN: 24 plant structures%3B EXPRESSED DURING: 15 growth stages%3B Has 72 Blast hits to 72 proteins in 27 species: Archae - 0%3B Bacteria - 0%3B Metazoa - 0%3B Fungi - 0%3B Plants - 72%3B Viruses - 0%3B Other Eukaryotes - 0 …	107.141	115.718	16.9923	12.9772	164.828	142.162	17.8887	20.1355	85.1841	87.2893	22.9091	21.3839	114.095	144.589	36.2062	40.1219	89.4639	100.077	19.73	14.1196	114.146	107.811	22.3904	12.7314	132.8	142.867	30.156	25.6096	173.608	179.676	32.043	38.2661
VIT_03s0088g00410	270.849	-1.45836	0.379009	-3.84782	0.000119172	0.00875838			17.1739	10.024	33.9561	41.4699	5.46513	4.4208	43.8141	28.7513	7.63739	8.95087	47.6246	52.5101	8.51042	2.5384	51.3458	38.6414	8.7508	6.97453	38.5213	37.6346	6.39073	1.52407	43.5024	13.2956	8.97639	5.8348	49.3123	55.3002	6.91233	1.68946	53.0573	42.2954
VIT_03s0088g00700	43.2678	-4.17188	1.23783	-3.37033	0.000750782	0.0248598		CAP (Cysteine-rich secretory proteins%2C Antigen 5%2C and Pathogenesis-related 1 protein) superfamily protein%3B FUNCTIONS IN: molecular_function unknown%3B INVOLVED IN: biological_process unknown%3B LOCATED IN: endomembrane system%2C extracellular region%3B EXPRESSED IN: root%3B CONTAINS InterPro DOMAIN/s: Allergen V5/Tpx-1 related (InterPro:IPR001283)%2C Ves allergen (InterPro:IPR002413)%2C SCP…	9.5718	0	1.34374	2.09343	0.34156	1.24502	0.290112	0.887575	156.882	25.5363	0.708129	0.664314	163.201	15.3865	1.58304	5.21681	15.1523	12.3502	0	0	5.66127	7.12389	0.966372	8.87775	0.752589	0.32231	0.302211	0.213093	0.519949	0.68116	1.29674	1.60876
VIT_03s0088g01300	6.2926	-2.72736	0.720004	-3.78798	0.000151879	0.0100117			4.98221	1.65549	3.01778	4.2637	0.42223	0.845185	5.59547	2.34662	0.293008	0.475268	0.466375	0.336444	0.0972998	0.422044	0.0562101	0	0.836137	1.17924	2.23327	1.2288	0.539567	0.198513	0.493403	0.419663	2.60191	2.60607	5.32327	4.61497	2.21367	1.72764	3.57472	3.94503
VIT_03s0091g00240	183.429	-1.33137	0.394239	-3.37707	0.000732636	0.0245231	"FUC95A"	FUC95A%3B FUNCTIONS IN: 1%2C2-alpha-L-fucosidase activity%3B INVOLVED IN: biological_process unknown%3B LOCATED IN: endomembrane system%3B EXPRESSED IN: 22 plant structures%3B EXPRESSED DURING: 13 growth stages%3B CONTAINS InterPro DOMAIN/s: Six-hairpin glycosidase-like (InterPro:IPR008928)%2C Uncharacterised conserved protein UCP007663 (InterPro:IPR016518)%3B Has 1349 Blast hits to 1316 proteins…	11.9158	9.63908	9.90659	9.86061	3.9898	1.19461	11.0527	3.92689	7.90965	17.352	14.6625	13.2581	10.9782	7.62032	14.7897	9.05858	18.0028	16.1592	10.2589	10.2821	10.9469	1.32886	8.33105	2.26508	16.2558	16.3675	11.5127	15.079	13.3186	5.17391	12.9755	11.827
VIT_03s0091g00280	7.0645	-2.44956	0.782287	-3.13128	0.00174044	0.0397179			1.19657	0.620151	1.16811	1.88467	0.163776	0.0952327	3.00286	0.711454	1.1719	0.707862	1.86676	2.05388	0.820763	0.0582842	2.46372	1.25081	0.989908	0.634823	1.43705	2.41123	0.364303	0.231588	2.64363	0.43818	0.974141	0.697111	1.80815	1.50458	0.727532	0.248467	1.98709	0.465121
VIT_03s0091g00380	124.594	-0.678094	0.205457	-3.30041	0.000965425	0.0289841	"TXND9"	thioredoxin domain-containing protein 9 homolog (TXND9)%3B INVOLVED IN: cell redox homeostasis%3B LOCATED IN: cellular_component unknown%3B EXPRESSED IN: 23 plant structures%3B EXPRESSED DURING: 15 growth stages%3B CONTAINS InterPro DOMAIN/s: Thioredoxin fold (InterPro:IPR012335)%2C Thioredoxin-like fold (InterPro:IPR012336)%2C Thioredoxin domain (InterPro:IPR013766)%3B BEST Arabidopsis thaliana …	23.5753	22.2225	34.4505	29.6108	11.2807	16.8162	33.3342	22.0657	17.9058	23.8039	23.8697	27.2351	18.2035	16.9459	32.2367	18.9286	26.4204	19.3926	28.251	28.6431	16.9011	10.947	27.2098	18.1619	26.7165	19.2548	33.0845	33.7563	19.5775	16.2774	32.8426	29.5528
VIT_03s0091g00610	32.1834	-0.961647	0.311837	-3.08381	0.00204367	0.0436887	"Erv1"	Erv1/Alr family protein%3B FUNCTIONS IN: thiol oxidase activity%3B INVOLVED IN: oxidation reduction%3B EXPRESSED IN: 15 plant structures%3B EXPRESSED DURING: 7 growth stages%3B CONTAINS InterPro DOMAIN/s: ERV/ALR sulphydryl oxidase (InterPro:IPR017905)%2C Erv1/Alr (InterPro:IPR006863)%3B Has 843 Blast hits to 843 proteins in 218 species: Archae - 0%3B Bacteria - 1%3B Metazoa - 134%3B Fungi - 258%…	8.57937	3.57596	3.83783	3.4829	3.08125	6.47903	4.41149	4.10602	9.63048	6.08724	2.65983	4.18298	7.86912	6.04128	4.219	4.40528	7.81399	9.42552	5.03672	4.32608	10.5588	4.32471	4.71292	4.19317	6.80072	5.96438	2.79978	3.54223	6.21109	5.81728	3.9878	3.46377
VIT_03s0091g00640	489.685	-0.965765	0.318971	-3.02775	0.00246378	0.0479983			288.287	173.715	141.502	153.368	128.387	116.457	192.162	114.755	135.179	226.062	154.597	169.716	116.533	70.0879	154.313	126.819	193.456	169.555	168.669	250.308	101.042	133.876	160.695	133.881	165.034	121.319	99.3196	131.764	111.44	96.5734	119.19	87.6676
VIT_03s0097g00490	7.80837	-2.57903	0.666983	-3.86671	0.000110312	0.00831702		unknown protein%3B BEST Arabidopsis thaliana protein match is: unknown protein (TAIR:AT1G53345.1)%3B Has 53 Blast hits to 53 proteins in 12 species: Archae - 0%3B Bacteria - 2%3B Metazoa - 0%3B Fungi - 0%3B Plants - 50%3B Viruses - 0%3B Other Eukaryotes - 1 (source: NCBI BLink).	1.52295	0.770279	0.754348	1.26983	0.19333	0.467287	0.926192	1.03685	1.56624	0.999156	1.45151	1.77198	1.03307	1.75959	1.54467	2.08187	0.649328	0.701615	1.01198	1.05196	0.548331	1.2053	1.01716	0.575379	0.946455	0.852779	1.63347	0.863843	0.719887	0.88067	1.32332	2.02739
VIT_03s0110g00230	36.3372	1.40278	0.45201	3.10343	0.00191294	0.0423874			2.48348	2.29991	2.27863	2.73387	9.18237	3.33265	3.04533	6.04367	24.5231	16.4783	27.5791	21.7559	21.4816	19.3229	13.2578	19.9712	12.8606	14.0497	18.4655	21.6998	15.7493	21.7381	18.2436	26.0169	4.8273	7.64575	5.69969	5.43149	5.09784	10.7839	2.40174	4.04039
VIT_03s0167g00050	118.892	-3.61502	0.880247	-4.10683	4.0113e-05	0.00456382			0.870096	0.019549	16.7834	23.5939	0.0258266	0.132795	17.7085	14.6493	8.49917	4.32508	36.5258	37.5078	9.60302	4.83083	34.2098	34.3762	0	0.0339385	18.2891	19.0857	0	0	19.3035	8.30398	0.0488361	0.0365999	8.58475	12.3339	0	0.0199362	9.70992	14.1069
VIT_03s0180g00230	75.666	-0.858331	0.265184	-3.23674	0.00120904	0.032734		UNC-50 family protein%3B CONTAINS InterPro DOMAIN/s: UNC-50 (InterPro:IPR007881)%3B Has 331 Blast hits to 331 proteins in 162 species: Archae - 0%3B Bacteria - 0%3B Metazoa - 153%3B Fungi - 93%3B Plants - 47%3B Viruses - 0%3B Other Eukaryotes - 38 (source: NCBI BLink).	8.37726	7.10243	15.4206	18.1189	3.15957	9.64794	18.8153	17.1386	11.0051	7.515	15.1152	16.4082	11.3959	9.90106	14.1474	19.0925	6.64166	7.35113	20.6543	16.178	9.00892	11.7641	21.2829	16.3048	8.19098	8.33746	16.8623	16.1191	9.62217	8.94882	15.5348	16.0418
VIT_04s0008g00430	7.14952	-2.95341	0.967053	-3.05403	0.00225788	0.0461025			0.724776	0.175946	0.257336	1.031	0.0340628	1.01307	0.500444	0.261559	2.38565	0.900408	5.86792	3.1347	2.15916	0.524915	3.76195	2.98422	0.264954	0.342938	0.259765	0.881838	0.707153	0.201086	0.564764	0.117764	0.532742	0.704563	0.663212	1.53257	0.706542	0.502676	0.850482	1.38381
VIT_04s0008g00850	18.546	-2.10015	0.418974	-5.01261	5.36954e-07	0.000422458		unknown protein%3B Has 37 Blast hits to 37 proteins in 12 species: Archae - 0%3B Bacteria - 0%3B Metazoa - 0%3B Fungi - 3%3B Plants - 34%3B Viruses - 0%3B Other Eukaryotes - 0 (source: NCBI BLink).	5.4557	2.03012	4.40113	3.70435	0.764181	2.34282	4.33975	3.5637	3.46395	2.94598	3.82846	2.29615	3.62629	2.28489	4.08782	2.50703	3.53009	2.83532	5.04241	4.74118	5.58051	1.78014	3.47473	1.66611	3.71559	1.93558	3.65111	4.75557	3.88658	2.03041	5.52289	4.40585
VIT_04s0008g00870	32.4572	-2.81467	0.763123	-3.68836	0.000225706	0.0124217			2.40686	0.853641	4.86292	9.48325	0.223056	0.402501	10.6453	10.3522	0.233622	0.231494	13.8241	14.5803	0.418858	0.816813	15.2604	14.1486	0.853835	1.16311	11.3662	18.2595	1.20333	0.924598	13.795	9.22349	0.247313	0.345536	10.0457	11.9432	0.645228	0.0915689	13.4011	11.9977
VIT_04s0008g01000	720.822	-0.757282	0.191947	-3.94527	7.97106e-05	0.00667032	"EIF4A-2"	eif4a-2 (EIF4A-2)%3B FUNCTIONS IN: ATP-dependent helicase activity%2C translation initiation factor activity%3B INVOLVED IN: response to cadmium ion%3B LOCATED IN: cytosol%2C plasma membrane%3B EXPRESSED IN: 26 plant structures%3B EXPRESSED DURING: 14 growth stages%3B CONTAINS InterPro DOMAIN/s: RNA helicase%2C DEAD-box type%2C Q motif (InterPro:IPR014014)%2C DNA/RNA helicase%2C DEAD/DEAH box typ…	52.4193	49.9334	136.524	150.006	26.8599	42.17	151.424	85.7664	69.0427	64.5402	139.422	141.712	59.0576	43.7839	137.318	100.968	63.9649	63.3081	154.029	178.91	58.7242	37.4908	167.375	80.5987	63.6045	66.4423	108.399	132.664	58.0138	55.1068	117.801	98.1898
VIT_04s0008g01140	70.3176	-3.8555	0.92451	-4.17032	3.04174e-05	0.00393348			2.18063	0.0833089	3.5536	3.65028	0.0945567	0.593981	3.90652	1.15306	52.0481	11.951	21.8359	12.8807	25.0161	6.85814	11.938	2.78861	1.76715	3.26363	4.87683	7.10949	4.01157	1.74076	4.09056	0.164562	1.37996	0.662962	12.8072	16.537	1.11866	0.634174	14.8893	10.1438
VIT_04s0008g01280	3.41168	-4.8197	1.56188	-3.08584	0.00202978	0.0435203			1.54148	0.0455049	0.326406	0.951305	0	0.112447	0.576645	3.77336	0.28737	0.0497136	0.549515	0.643343	0.175793	0.0559969	0.610061	2.39979	0.272183	0.0405799	1.02161	0.57918	0	2.71446	1.6361	6.9019	0.0679434	0.101029	0.282348	0.422457	0.154755	0	0.370728	0.200063
VIT_04s0008g01330	114.663	-0.998643	0.330571	-3.02097	0.00251968	0.048621	"RTE1"	REVERSION-TO-ETHYLENE SENSITIVITY1 (RTE1)%3B CONTAINS InterPro DOMAIN/s: Protein of unknown function DUF778 (InterPro:IPR008496)%3B BEST Arabidopsis thaliana protein match is: RTE1-homolog (TAIR:AT3G51040.3)%3B Has 292 Blast hits to 292 proteins in 110 species: Archae - 0%3B Bacteria - 0%3B Metazoa - 126%3B Fungi - 0%3B Plants - 94%3B Viruses - 0%3B Other Eukaryotes - 72 (source: NCBI BLink).	8.92818	9.15351	26.29	30.5293	3.35419	20.7821	31.0889	21.0768	9.06315	11.1794	40.2655	30.6018	16.1487	16.9149	31.3498	23.0386	9.29248	10.1955	33.6165	49.7765	11.1683	39.2434	40.8742	29.8055	7.74412	8.13869	33.1826	37.5738	5.9283	17.623	30.6842	22.5518
VIT_04s0008g01500	311.7	4.05724	1.19555	3.39362	0.000689743	0.0238929			3.96617	12.6091	6.71899	5.5248	58.228	487.874	0.532724	23.9549	31.4161	72.0443	1.75294	4.20514	34.6517	392.939	2.64212	31.2089	18.4263	4.97224	3.18028	4.01864	2.1302	205.568	6.68616	57.0478	15.8786	33.8813	1.22419	1.9465	55.5093	457.503	13.6807	41.2258
VIT_04s0008g01550	597.35	3.42412	1.1061	3.09566	0.00196373	0.0429102			13.2238	30.4591	21.4667	8.09567	123.826	657.822	3.02589	14.327	66.6683	89.1448	2.74991	5.12763	64.2836	371.968	5.02289	24.8931	32.2519	8.31848	3.90468	4.75852	4.067	546.645	10.9573	78.6525	37.9104	55.6474	5.5523	3.73542	50.3685	612.741	11.4632	23.9459
VIT_04s0008g01570	916.163	3.4137	1.07561	3.17373	0.00150492	0.0369057			20.0936	51.0136	44.3266	13.7986	188.109	1052.9	7.30424	23.2172	178.098	244.465	5.87759	11.9248	176.571	1100.11	15.3052	71.4005	89.6919	20.6095	8.74055	16.5782	8.97654	1548.24	33.2503	234.909	84.7687	136.017	11.1226	8.5429	126.021	1702.97	33.9624	61.0065
VIT_04s0008g01590	866.126	4.68683	1.25067	3.74744	0.000178648	0.0109382			6.74251	10.9641	71.7531	111.822	149.881	456.086	6.65907	59.225	53.744	137.974	7.53115	53.0548	78.1242	1032.28	27.3847	325.734	57.3299	9.52522	43.2399	65.9046	9.03727	1308.51	27.78	382.089	10.9377	22.7624	2.10142	16.8117	41.6027	940.559	30.044	137.529
VIT_04s0008g01760	157.675	0.579216	0.191666	3.02201	0.00251106	0.048589	"PEX10"	peroxin 10 (PEX10)%3B FUNCTIONS IN: zinc ion binding%3B INVOLVED IN: in 6 processes%3B LOCATED IN: cytosol%2C peroxisome%3B EXPRESSED IN: 18 plant structures%3B EXPRESSED DURING: 8 growth stages%3B CONTAINS InterPro DOMAIN/s: Zinc finger%2C RING-type%2C conserved site (InterPro:IPR017907)%2C Zinc finger%2C RING-type (InterPro:IPR001841)%2C Pex%2C N-terminal (InterPro:IPR006845)%2C Zinc finger%2C …	9.49572	7.38723	7.72457	9.08541	13.8113	9.22012	8.25016	10.5745	13.3482	10.2832	11.634	9.85703	15.6277	14.8752	11.3692	13.5608	11.2418	11.5369	10.2406	10.3955	13.831	17.0702	9.57	11.1154	11.4765	10.3032	10.3735	9.85505	12.012	15.7122	10.9633	13.4339
VIT_04s0008g01870	12.5689	-3.83401	1.08106	-3.54654	0.000390329	0.0174946			1.04977	0.455922	12.4724	7.90564	0	0.0609264	11.0807	1.52328	0.414731	1.10057	10.3408	9.07014	0.505355	0.371205	10.216	3.55138	0.85948	0.780449	14.0349	7.84322	0	0	7.02515	0.486198	0.546671	0.247392	9.21623	9.09743	0.149495	0.14984	8.77183	4.9787
VIT_04s0008g02220	31.8668	-1.75484	0.440328	-3.98531	6.73916e-05	0.00622977		sterile alpha motif (SAM) domain-containing protein%3B FUNCTIONS IN: hydrolase activity%3B INVOLVED IN: biological_process unknown%3B LOCATED IN: cellular_component unknown%3B EXPRESSED IN: 22 plant structures%3B EXPRESSED DURING: 13 growth stages%3B CONTAINS InterPro DOMAIN/s: Sterile alpha motif-type (InterPro:IPR013761)%2C Sterile alpha motif (InterPro:IPR001660)%2C Sterile alpha motif homolog…	2.35291	1.19831	2.74868	2.74606	0.499411	0.604875	3.27115	1.43235	2.55804	2.16534	4.98678	3.32033	2.55753	2.38447	4.58214	2.9064	1.35388	1.81175	3.91434	3.91211	1.30883	0.673758	3.66038	0.705048	1.95693	1.87388	3.1003	3.20954	2.53472	0.645037	2.94372	2.28612
VIT_04s0008g02750	455.763	0.913685	0.240051	3.80621	0.000141111	0.00959598	"BZIP9"	basic leucine zipper 9 (BZIP9)%3B FUNCTIONS IN: DNA binding%2C protein heterodimerization activity%2C sequence-specific DNA binding transcription factor activity%3B INVOLVED IN: regulation of transcription%2C DNA-dependent%3B LOCATED IN: nucleus%3B EXPRESSED IN: 26 plant structures%3B EXPRESSED DURING: 13 growth stages%3B CONTAINS InterPro DOMAIN/s: Basic-leucine zipper (bZIP) transcription facto…	27.3182	27.568	62.4417	72.634	45.6847	62.6905	49.2548	95.7915	26.1869	16.3675	55.7369	88.3328	29.0178	27.4006	54.4463	92.2716	17.6434	14.0487	53.4017	52.2041	32.2135	49.5997	48.861	72.5373	19.0487	15.3575	52.3728	54.7526	19.039	26.1726	45.9569	69.8514
VIT_04s0008g02900	268.208	1.16025	0.285403	4.0653	4.79713e-05	0.0051137		protein kinase C-like zinc finger protein%3B FUNCTIONS IN: oxidoreductase activity%2C antioxidant activity%3B INVOLVED IN: cell redox homeostasis%3B LOCATED IN: cellular_component unknown%3B EXPRESSED IN: 21 plant structures%3B EXPRESSED DURING: 9 growth stages%3B CONTAINS InterPro DOMAIN/s: Thioredoxin fold (InterPro:IPR012335)%2C Alkyl hydroperoxide reductase/ Thiol specific antioxidant/ Mal al…	16.3822	16.8704	14.0101	15.1167	32.322	53.6737	19.381	36.9073	26.7887	19.985	16.0984	15.9188	32.2505	47.282	25.6426	46.385	16.6336	20.4341	18.0604	17.2783	50.5331	51.8919	24.5903	31.74	25.3008	27.3852	21.354	25.9712	33.8674	55.3555	27.7503	39.901
VIT_04s0008g03070	13.8736	1.64529	0.470237	3.49886	0.000467256	0.0193864			6.13883	3.30431	6.30611	6.74332	17.505	7.90132	6.13551	12.7829	5.83833	3.57095	5.07178	7.38591	11.2193	6.73636	6.28605	9.67012	3.67343	4.41467	7.57958	8.40575	7.81669	9.76777	5.03719	12.6943	3.12744	3.87049	7.3964	6.38622	4.27499	2.6993	7.17809	6.45832
VIT_04s0008g03440	174.892	-0.722241	0.196742	-3.671	0.000241607	0.0128775	"RRP46"	Ribosomal protein S5 domain 2-like superfamily protein%3B FUNCTIONS IN: 3'-5'-exoribonuclease activity%2C RNA binding%3B INVOLVED IN: RNA processing%3B LOCATED IN: cellular_component unknown%3B EXPRESSED IN: 20 plant structures%3B EXPRESSED DURING: 13 growth stages%3B CONTAINS InterPro DOMAIN/s: Exoribonuclease%2C phosphorolytic domain 1 (InterPro:IPR001247)%2C Ribosomal protein S5 domain 2-type …	32.3828	20.5758	31.8917	31.4032	15.6507	20.2156	30.5904	29.912	31.2994	30.1257	36.1156	34.3006	31.6973	30.7176	31.0072	31.5521	33.8889	36.251	38.6905	36.7262	34.3823	26.3446	31.4991	28.8119	32.7286	33.0267	30.0414	37.0183	27.6566	24.8663	36.0771	34.0902
VIT_04s0008g03780	242.176	-1.33589	0.344538	-3.87734	0.000105603	0.00816365			6.1139	3.63318	30.1417	33.6108	2.01539	1.66209	35.9681	15.0327	5.64412	4.8033	27.6677	27.8155	5.68965	2.15921	31.441	14.2309	5.65749	4.34512	33.6804	30.3059	3.24924	0.907989	29.131	5.02572	5.43037	3.38109	24.0705	28.2168	5.24973	1.86658	23.9864	18.3082
VIT_04s0008g03820	291.069	-1.06446	0.316204	-3.36637	0.000761645	0.0249059		Sulfite exporter TauE/SafE family protein%3B LOCATED IN: endomembrane system%2C integral to membrane%3B CONTAINS InterPro DOMAIN/s: Protein of unknown function DUF81 (InterPro:IPR002781)%3B BEST Arabidopsis thaliana protein match is: Sulfite exporter TauE/SafE family protein (TAIR:AT2G36630.1)%3B Has 3417 Blast hits to 2961 proteins in 724 species: Archae - 129%3B Bacteria - 1927%3B Metazoa - 0%3…	8.51977	5.66076	59.9592	81.6791	3.43714	8.03712	27.202	32.7003	6.23799	4.94869	95.6858	67.6829	7.57059	5.73099	40.9567	41.0171	3.85535	4.42157	57.1838	84.7192	5.64123	3.54698	33.113	22.6421	4.34844	3.48716	26.7155	41.6203	3.64477	5.1588	17.3339	20.8171
VIT_04s0008g04060	780.052	-3.34462	1.01999	-3.27906	0.00104153	0.0302056			4.42146	1.15489	79.4908	55.3103	0.304456	2.70541	55.1289	13.7394	12.5975	3.92159	1003.2	754.698	32.2499	1.76388	297.47	37.2094	11.6423	10.0348	337.506	407.786	3.03214	0.760798	94.7683	9.18758	0.619128	0.341005	728.42	581.6	0.805982	0.485517	197.223	19.4574
VIT_04s0008g04090	2271.78	-4.08634	1.35565	-3.01429	0.00257579	0.0490395			1.6533	0.116083	272.77	233.946	0.0635079	0.225509	483.16	42.4754	0.557526	0.0910626	1090.43	904.931	1.43814	0.419681	1158.73	91.5324	0.266756	0.292654	290.632	338.723	0.506206	0.332512	409.607	14.9358	0.470226	0.411281	1430.96	1089.06	0.592404	2.60002	1153.04	248.474
VIT_04s0008g04460	16.5472	2.32208	0.689297	3.36877	0.000755058	0.0248598	"MOT1"	molybdate transporter 1 (MOT1)%3B FUNCTIONS IN: molybdate ion transmembrane transporter activity%2C sulfate transmembrane transporter activity%3B INVOLVED IN: molybdate ion transport%3B LOCATED IN: mitochondrion%2C vacuole%3B EXPRESSED IN: 13 plant structures%3B EXPRESSED DURING: LP.04 four leaves visible%2C 4 anthesis%2C petal differentiation and expansion stage%3B BEST Arabidopsis thaliana prot…	0.141169	0.374731	2.68129	3.60545	0.794281	0.304813	5.05398	0.751259	2.30317	0.64574	1.13256	1.41739	0.704561	0.335371	1.37007	1.13111	0.29079	0.472273	16.7492	13.0787	0.589643	0.380206	10.1002	4.4283	0.44417	0.210507	0.939212	0.870979	0.486153	0.404229	0.544572	0.617404
VIT_04s0008g05020	2051.09	0.45682	0.144675	3.15755	0.00159101	0.0376512	"RAN3"	RAN GTPase 3 (RAN3)%3B FUNCTIONS IN: protein binding%2C GTP binding%2C GTPase activity%3B INVOLVED IN: protein import into nucleus%3B EXPRESSED IN: 23 plant structures%3B EXPRESSED DURING: 14 growth stages%3B CONTAINS InterPro DOMAIN/s: Ran GTPase (InterPro:IPR002041)%2C Small GTP-binding protein (InterPro:IPR005225)%2C Ras (InterPro:IPR013753)%3B BEST Arabidopsis thaliana protein match is: RAS-r…	188.474	182.989	502.588	469.7	231.381	224.185	439.816	421.374	370.703	198.985	353.899	452.105	313.905	215.817	398.172	429.164	224.612	221.256	510.39	442.778	248.605	332.982	419.789	458.194	308.715	304.066	487.105	483.913	352.93	340.547	497.292	480.083
VIT_04s0008g05130	22.4109	-2.37437	0.646336	-3.67358	0.00023918	0.0128349			2.52579	1.17764	5.54165	5.31905	0.375301	0.37344	6.23814	2.31252	1.13565	1.30327	5.31681	5.61447	1.25786	0.191496	7.22767	2.44311	1.79828	1.14511	5.55924	6.8762	0.743555	0.151539	6.0885	1.29859	1.96583	0.879063	5.42303	6.52047	1.08919	0.202705	6.37543	4.49904
VIT_04s0008g05550	334.721	-3.79419	0.824839	-4.59992	4.22661e-06	0.0013892			2.59268	0.0989974	54.1484	65.5298	0.116585	0.219399	69.986	14.6643	11.9299	8.70751	111.162	121.645	27.477	8.19788	128.602	37.5938	1.69124	1.52575	65.107	71.3332	2.11423	0.467224	60.3925	9.18961	3.02493	1.03279	61.7133	66.7359	2.30111	4.13297	56.9638	26.21
VIT_04s0008g06130	1213.34	0.609091	0.195349	3.11797	0.00182102	0.0409642	"KNAT4"	KNOTTED1-like homeobox gene 4 (KNAT4)%3B FUNCTIONS IN: transcription activator activity%2C sequence-specific DNA binding transcription factor activity%3B INVOLVED IN: response to light stimulus%3B LOCATED IN: cytosol%2C nucleus%2C cytoplasm%3B EXPRESSED IN: 30 plant structures%3B EXPRESSED DURING: 14 growth stages%3B CONTAINS InterPro DOMAIN/s: ELK (InterPro:IPR005539)%2C KNOX1 (InterPro:IPR00554…	44.2121	48.5729	120.617	147.027	59.8455	114.623	87.4408	155.552	150.205	66.5955	133.749	104.425	127.497	155.586	90.7542	148.767	52.5198	57.6842	98.4699	97.1358	123.667	103.045	88.8074	104.495	56.8575	67.0989	98.5809	112.577	69.7687	114.873	82.7585	129.349
VIT_04s0008g06140	61.445	-3.27217	0.748409	-4.37217	1.23017e-05	0.0023248			36.8591	5.00632	11.8406	12.6839	3.1911	10.4504	6.9009	9.46309	28.944	20.7835	9.283	10.576	5.51156	28.0023	6.84907	17.8204	5.04778	24.5739	9.11347	14.9495	23.33	21.844	16.529	15.3853	10.8331	18.1958	8.28305	17.4879	27.9824	34.9749	9.01193	4.89074
VIT_04s0008g06150	93.7299	-2.80366	0.701068	-3.99912	6.35775e-05	0.00608679			75.9689	9.20167	24.0369	25.3923	9.35241	15.3949	12.0868	17.0317	53.7456	39.8113	15.4944	19.943	11.1303	52.4016	15.381	41.2834	10.4757	41.8654	13.9702	27.5585	41.5053	32.6526	22.7428	24.5981	17.8917	28.5521	13.1039	24.8849	48.3589	45.5394	15.1478	6.88792
VIT_04s0008g06160	74.5149	-1.00131	0.295232	-3.39159	0.00069488	0.0239713		neurochondrin family protein%3B FUNCTIONS IN: binding%3B INVOLVED IN: biological_process unknown%3B LOCATED IN: cellular_component unknown%3B EXPRESSED IN: 18 plant structures%3B EXPRESSED DURING: 9 growth stages%3B CONTAINS InterPro DOMAIN/s: Armadillo-type fold (InterPro:IPR016024)%2C Neurochondrin (InterPro:IPR008709)%3B Has 174 Blast hits to 168 proteins in 66 species: Archae - 0%3B Bacteria …	4.91317	2.92176	7.02109	7.38225	1.74571	5.16509	5.86551	6.73603	6.233	4.08313	8.11478	6.52424	5.84829	7.9616	7.18637	9.39514	3.76443	4.15724	6.56582	7.27449	4.70163	4.40034	6.90378	6.79926	3.96579	4.16964	4.99672	6.87481	3.88062	7.6953	6.69188	8.75101
VIT_04s0008g06220	1887.82	-0.586255	0.178208	-3.28973	0.00100284	0.0294443	"EMB1080"	embryo defective 1080 (EMB1080)%3B FUNCTIONS IN: structural constituent of ribosome%3B INVOLVED IN: translation%2C embryo development ending in seed dormancy%3B LOCATED IN: cytosolic small ribosomal subunit%2C cytosolic ribosome%2C cell wall%2C membrane%3B EXPRESSED IN: 22 plant structures%3B EXPRESSED DURING: 13 growth stages%3B CONTAINS InterPro DOMAIN/s: Nucleic acid-binding%2C OB-fold-like (I…	394.208	347.912	454.805	439.888	230.337	232.892	493.883	339.141	441.072	504.981	462.236	455.275	375.538	209.503	453.676	335.905	414.504	378.669	502.333	585.316	288.557	194.341	441.341	300.192	488.288	381.804	488.421	528.568	352.972	217.187	432.124	488.274
VIT_04s0008g06530	23.7241	-2.29942	0.538706	-4.26842	1.96867e-05	0.00309429		Actin-binding FH2/DRF autoregulatory protein%3B FUNCTIONS IN: actin binding%3B INVOLVED IN: cellular component organization%2C actin cytoskeleton organization%3B EXPRESSED IN: 20 plant structures%3B EXPRESSED DURING: 8 growth stages%3B CONTAINS InterPro DOMAIN/s: Actin-binding FH2/DRF autoregulatory (InterPro:IPR003104)%2C Actin-binding FH2 (InterPro:IPR015425)%3B BEST Arabidopsis thaliana protei…	0.861835	0.418221	1.29758	1.56488	0.126322	0.118778	1.20621	1.22786	0.435035	0.546347	1.07385	1.21124	0.573502	0.531314	1.21476	0.634783	0.486833	0.332117	1.20938	1.68266	0.596012	0.103189	1.3133	0.427906	0.757877	0.703599	1.33833	1.48227	0.714793	0.259155	1.27331	1.3211
VIT_04s0008g06570	287.151	-1.49373	0.360613	-4.1422	3.43995e-05	0.00403002	"CM2"	chorismate mutase 2 (CM2)%3B CONTAINS InterPro DOMAIN/s: Chorismate mutase%2C type II (InterPro:IPR020822)%2C Chorismate mutase%2C AroQ class%2C eukaryotic type (InterPro:IPR008238)%3B BEST Arabidopsis thaliana protein match is: chorismate mutase 3 (TAIR:AT1G69370.1)%3B Has 1807 Blast hits to 1807 proteins in 277 species: Archae - 0%3B Bacteria - 0%3B Metazoa - 736%3B Fungi - 347%3B Plants - 385%…	88.3018	40.4879	71.1119	124.393	28.0215	91.1729	59.8521	137.213	53.9293	28.7991	30.7861	27.585	34.007	25.9486	33.2609	39.4765	24.0805	28.2758	47.2628	39.8682	33.462	38.2727	50.1179	77.8618	28.4133	25.8543	41.7604	38.1068	32.6363	28.0047	41.2255	52.3116
VIT_04s0023g00740	2770.3	0.779587	0.202816	3.84382	0.000121132	0.00878727	"TRXF1"	thioredoxin F-type 1 (TRXF1)%3B FUNCTIONS IN: enzyme activator activity%3B INVOLVED IN: positive regulation of catalytic activity%3B LOCATED IN: chloroplast%2C chloroplast stroma%3B EXPRESSED IN: 23 plant structures%3B EXPRESSED DURING: 13 growth stages%3B CONTAINS InterPro DOMAIN/s: Thioredoxin fold (InterPro:IPR012335)%2C Thioredoxin-like subdomain (InterPro:IPR006662)%2C Thioredoxin%2C core (I…	679.071	811.415	71.7835	77.3499	1047.34	762.312	99.622	72.5754	441.637	625.118	60.9799	46.708	651.271	832.235	80.675	76.1222	632.868	888.403	46.9565	53.6423	1169.34	496.8	74.4331	49.418	838.849	1097.72	64.0433	81.9463	1103.33	1072.02	91.7391	88.4408
VIT_04s0023g01140	210.12	1.15733	0.302562	3.82508	0.000130727	0.00918872	"HOS3-1"	HOS3-1%3B FUNCTIONS IN: molecular_function unknown%3B INVOLVED IN: biological_process unknown%3B LOCATED IN: integral to membrane%3B EXPRESSED IN: 13 plant structures%3B EXPRESSED DURING: 7 growth stages%3B CONTAINS InterPro DOMAIN/s: GNS1/SUR4 membrane protein (InterPro:IPR002076)%3B BEST Arabidopsis thaliana protein match is: GNS1/SUR4 membrane protein family (TAIR:AT1G75000.1)%3B Has 156 Blast…	22.3198	34.369	21.0875	36.8053	44.7805	39.246	31.1636	17.783	16.212	19.6654	16.8053	25.8706	37.3873	23.736	26.7826	11.3096	37.283	31.0743	34.5358	25.1526	64.6183	22.7965	32.8881	14.1457	21.7915	30.0275	27.2888	22.1735	30.3819	28.7376	22.478	17.3625
VIT_04s0023g01300	758.32	-0.509902	0.139206	-3.66292	0.000249355	0.0130932	"APP1"	aminopeptidase P1 (APP1)%3B FUNCTIONS IN: aminopeptidase activity%2C N-1-naphthylphthalamic acid binding%3B INVOLVED IN: auxin polar transport%3B LOCATED IN: plasma membrane%3B EXPRESSED IN: 25 plant structures%3B EXPRESSED DURING: 15 growth stages%3B CONTAINS InterPro DOMAIN/s: Peptidase M24B%2C X-Pro dipeptidase/aminopeptidase P%2C conserved site (InterPro:IPR001131)%2C Peptidase M24%2C structu…	31.8272	22.6307	78.5694	84.9694	19.5292	37.2117	79.5557	71.5628	63.9698	41.6939	110.419	86.6829	51.1524	40.9359	87.6493	79.4739	33.5145	35.3733	82.298	97.3481	43.4803	46.1421	88.9081	69.2028	36.595	35.4466	79.3981	93.8946	35.3107	51.0211	83.4312	74.1272
VIT_04s0023g01610	61.1286	-1.90983	0.589955	-3.23725	0.00120689	0.032716	"CHR1"	chromatin remodeling 1 (CHR1)%3B FUNCTIONS IN: helicase activity%2C ATPase activity%3B INVOLVED IN: methylation-dependent chromatin silencing%2C DNA mediated transformation%2C transposition%2C RNA-mediated%3B LOCATED IN: nucleosome%3B EXPRESSED IN: 21 plant structures%3B EXPRESSED DURING: 14 growth stages%3B CONTAINS InterPro DOMAIN/s: DEAD-like helicase%2C N-terminal (InterPro:IPR014001)%2C DNA/…	4.11641	1.8796	4.8265	5.21831	0.900028	0.278578	5.96479	1.90584	2.23354	3.0947	8.18642	6.82788	2.3179	0.815794	8.62575	2.14836	3.7445	2.82161	7.43273	7.57105	2.30893	0.114596	7.0429	0.869827	3.72494	1.55281	9.16285	9.32663	3.07691	0.513432	9.0954	6.20835
VIT_04s0023g01970	699.869	1.44349	0.315916	4.56922	4.89532e-06	0.00152635		Galactose mutarotase-like superfamily protein%3B FUNCTIONS IN: carbohydrate binding%2C isomerase activity%2C aldose 1-epimerase activity%2C catalytic activity%3B INVOLVED IN: galactose metabolic process%2C carbohydrate metabolic process%3B LOCATED IN: apoplast%2C chloroplast%2C chloroplast stroma%3B EXPRESSED IN: 24 plant structures%3B EXPRESSED DURING: 13 growth stages%3B CONTAINS InterPro DOMAI…	79.379	94.3185	30.3553	31.367	197.382	124.067	43.4747	36.9957	47.0831	99.1973	24.894	21.1944	71.4217	94.1712	34.241	30.9091	98.9398	138.539	35.6123	42.9242	294.802	60.7913	48.1674	21.2683	87.1405	214.075	31.4604	46.0294	236.529	115.712	44.4047	44.8809
VIT_04s0023g02100	163.712	-1.71561	0.568857	-3.01589	0.00256224	0.0490064		unknown protein%3B BEST Arabidopsis thaliana protein match is: unknown protein (TAIR:AT5G66490.1)%3B Has 45 Blast hits to 45 proteins in 7 species: Archae - 0%3B Bacteria - 0%3B Metazoa - 0%3B Fungi - 0%3B Plants - 45%3B Viruses - 0%3B Other Eukaryotes - 0 (source: NCBI BLink).	5.46859	3.53765	69.8071	79.6237	0.999176	2.57168	56.6006	26.2848	19.3987	7.23113	178.598	267.582	11.8258	6.95257	161.424	110.788	7.76741	4.29128	217.086	170.15	5.91158	10.0695	106.972	46.2465	2.98689	3.75515	188.009	161.643	4.08807	6.1023	129.854	83.9959
VIT_04s0023g02290	113.081	-2.45703	0.582949	-4.21483	2.49966e-05	0.00352109			10.2722	5.03594	0.339569	0.941355	1.42054	3.62677	0.246644	0.592587	21.4488	77.0512	5.2485	2.35609	42.426	91.3797	2.0228	3.23477	52.5024	45.5452	1.70479	3.97233	78.1362	19.7167	3.61827	1.36802	11.9176	8.92874	3.25532	4.53662	7.94617	26.1964	4.30085	3.93996
VIT_04s0023g02430	186.639	-1.97684	0.465821	-4.24379	2.19778e-05	0.00329086	"bZIP2"	basic leucine-zipper 2 (bZIP2)%3B FUNCTIONS IN: DNA binding%2C protein heterodimerization activity%2C sequence-specific DNA binding transcription factor activity%3B INVOLVED IN: regulation of transcription%2C DNA-dependent%3B LOCATED IN: chloroplast%3B EXPRESSED IN: male gametophyte%2C pollen tube%3B EXPRESSED DURING: L mature pollen stage%2C M germinated pollen stage%3B CONTAINS InterPro DOMAIN/…	2.50097	2.13259	61.1089	41.4321	0.438081	0.639181	86.9685	18.1488	2.51937	1.11305	51.7759	102.454	1.18278	0.785233	73.6703	28.1073	2.20307	1.14592	86.4234	69.3053	2.42307	5.67184	80.0043	30.505	2.67462	2.07675	93.632	68.2288	2.3846	1.3864	62.261	31.1687
VIT_04s0023g02700	1785.66	0.906749	0.264293	3.43085	0.000601693	0.0223375	"TRX1"	thioredoxin H-type 1 (TRX1)%3B FUNCTIONS IN: oxidoreductase activity%2C acting on sulfur group of donors%2C disulfide as acceptor%3B INVOLVED IN: cell redox homeostasis%3B LOCATED IN: cytosol%3B EXPRESSED IN: 20 plant structures%3B EXPRESSED DURING: 14 growth stages%3B CONTAINS InterPro DOMAIN/s: Thioredoxin fold (InterPro:IPR012335)%2C Thioredoxin%2C core (InterPro:IPR015467)%2C Thioredoxin doma…	464.488	580.677	339.291	294.413	792.491	506.514	447.024	486.298	136.185	308.723	229.972	230.8	279.091	443.988	317.764	290.95	717.304	687.746	290.16	273.257	824.745	689.732	342.074	562.513	355.242	724.636	308.281	354.88	630.086	733.945	400.291	496.743
VIT_04s0023g02720	132.608	0.615631	0.193747	3.1775	0.00148549	0.0366572	"RTH"	RTE1-homolog (RTH)%3B CONTAINS InterPro DOMAIN/s: Protein of unknown function DUF778 (InterPro:IPR008496)%3B BEST Arabidopsis thaliana protein match is: Protein of unknown function (DUF778) (TAIR:AT2G26070.1)%3B Has 294 Blast hits to 294 proteins in 109 species: Archae - 0%3B Bacteria - 0%3B Metazoa - 125%3B Fungi - 0%3B Plants - 94%3B Viruses - 0%3B Other Eukaryotes - 75 (source: NCBI BLink).	19.7569	21.0286	18.7724	17.2876	26.01	33.5841	23.2723	21.3698	24.7659	21.8327	17.5648	15.2522	26.393	29.3679	17.3519	17.2797	18.0497	20.3328	15.7905	13.9729	19.1591	20.266	13.1556	15.2392	33.3502	31.5757	26.6539	22.1803	34.5393	34.6057	26.4821	25.6437
VIT_04s0023g02850	21.2071	2.27139	0.609582	3.72614	0.000194432	0.0114175		NC domain-containing protein-related%3B CONTAINS InterPro DOMAIN/s: NC (InterPro:IPR007053)%3B BEST Arabidopsis thaliana protein match is: NC domain-containing protein-related (TAIR:AT3G02700.1)%3B Has 30201 Blast hits to 17322 proteins in 780 species: Archae - 12%3B Bacteria - 1396%3B Metazoa - 17338%3B Fungi - 3422%3B Plants - 5037%3B Viruses - 0%3B Other Eukaryotes - 2996 (source: NCBI BLink).	1.37226	1.23012	1.10122	1.37794	7.54925	0.856787	0.902706	2.09691	12.8862	5.1165	10.1178	8.36329	7.92215	4.26032	9.71581	11.4296	4.09521	4.00676	8.11205	11.5408	3.20767	4.98826	9.35068	13.7503	4.59023	4.23826	6.46361	8.92744	2.99381	3.89247	8.54106	8.02939
VIT_04s0023g03220	11.5154	-2.96502	0.757385	-3.91481	9.04764e-05	0.00733262	"FPP5"	Plant protein of unknown function (DUF869)%3B CONTAINS InterPro DOMAIN/s: Protein of unknown function DUF869%2C plant (InterPro:IPR008587)%3B BEST Arabidopsis thaliana protein match is: Plant protein of unknown function (DUF869) (TAIR:AT1G19835.2)%3B Has 41895 Blast hits to 24172 proteins in 1641 species: Archae - 536%3B Bacteria - 4817%3B Metazoa - 21606%3B Fungi - 3730%3B Plants - 2607%3B Virus…	0.607908	0.130197	0.970571	0.857119	0.0473001	0.023133	1.18938	0.892301	0.0642378	0.121337	1.26169	0.851913	0.312987	0.232754	1.07031	0.437016	0.295391	0.277476	1.89341	1.94672	0.194226	0.165856	1.82623	0.481945	0.180668	0.177444	1.05721	1.70118	0.166165	0.102266	1.90563	1.36781
VIT_04s0023g03490	18.0762	2.6313	0.548965	4.7932	1.64142e-06	0.000882824			2.69346	3.21591	11.944	15.6718	16.6499	3.27734	19.147	15.7455	8.55268	2.86549	8.16064	11.6436	2.90365	1.71127	10.1606	12.8631	3.49748	3.90326	13.6639	11.0001	5.46855	5.69772	13.9638	15.5334	4.86863	3.7235	15.1781	15.3876	3.2026	9.69938	18.5251	13.3573
VIT_04s0023g03750	32.4655	-1.95072	0.553126	-3.52671	0.000420756	0.0183712	"APX5"	ascorbate peroxidase 5 (APX5)%3B FUNCTIONS IN: L-ascorbate peroxidase activity%2C peroxidase activity%2C heme binding%3B INVOLVED IN: oxidation reduction%2C response to oxidative stress%3B LOCATED IN: cellular_component unknown%3B EXPRESSED IN: 22 plant structures%3B EXPRESSED DURING: 13 growth stages%3B CONTAINS InterPro DOMAIN/s: Haem peroxidase (InterPro:IPR010255)%2C Plant ascorbate peroxidas…	4.22832	3.45949	7.93981	7.52912	0.772918	1.06575	9.12801	6.69392	1.10899	6.11487	9.57405	3.67184	2.14641	5.44531	7.28815	2.68793	5.58276	5.16897	10.4456	8.2366	6.46569	0.644234	6.7898	4.83192	2.43972	3.41723	10.6664	8.54873	4.99895	1.86717	9.09051	8.55101
VIT_04s0023g03870	512.859	-0.669342	0.157773	-4.24244	2.21106e-05	0.00329086	"VPS35A"	VPS35 homolog A (VPS35A)%3B CONTAINS InterPro DOMAIN/s: Vacuolar protein sorting-associated protein 35 (InterPro:IPR005378)%3B BEST Arabidopsis thaliana protein match is: VPS35 homolog B (TAIR:AT1G75850.1)%3B Has 618 Blast hits to 509 proteins in 212 species: Archae - 0%3B Bacteria - 0%3B Metazoa - 194%3B Fungi - 224%3B Plants - 73%3B Viruses - 0%3B Other Eukaryotes - 127 (source: NCBI BLink).	22.8963	15.4397	31.8935	34.6778	12.3605	20.9931	35.5713	31.6235	42.3561	27.5857	49.7398	35.9667	34.3642	30.5821	38.5428	35.0657	23.3728	25.4528	37.3197	41.6145	30.6907	26.6647	36.5484	27.1025	24.7909	21.3268	36.2486	41.3084	24.8169	23.8314	39.7411	41.3158
VIT_04s0023g03920	85.8882	1.15926	0.354526	3.26987	0.00107595	0.0307461			4.70278	5.61464	8.40758	10.7677	10.0621	12.2009	5.77122	21.974	22.8269	8.26709	11.3459	12.1395	15.3796	16.4269	10.3893	16.2536	7.95662	7.66051	11.8661	8.30827	10.7573	17.9229	9.17949	32.266	6.84682	7.37453	12.2323	11.9495	11.885	8.1781	9.70057	20.7121
VIT_04s0043g00290	23.6139	3.61264	1.17863	3.06513	0.00217578	0.0447203		TPX2 (targeting protein for Xklp2) protein family%3B CONTAINS InterPro DOMAIN/s: Xklp2 targeting protein (InterPro:IPR009675)%3B BEST Arabidopsis thaliana protein match is: TPX2 (targeting protein for Xklp2) protein family (TAIR:AT3G01015.1)%3B Has 159 Blast hits to 159 proteins in 22 species: Archae - 0%3B Bacteria - 0%3B Metazoa - 11%3B Fungi - 0%3B Plants - 142%3B Viruses - 0%3B Other Eukaryot…	0.0915293	0.384863	17.7264	11.8317	1.37518	1.94161	10.1279	14.2227	0	0	6.35262	6.00759	0	0	18.4524	9.5042	0	0.0907685	11.973	10.4227	0.0594716	0	14.615	1.19254	0	0.0330166	12.4005	11.0424	0.0390489	0.936175	17.8536	20.1749
VIT_04s0043g00330	672.051	0.693082	0.189331	3.66068	0.000251543	0.0130932		unknown protein%3B Has 30201 Blast hits to 17322 proteins in 780 species: Archae - 12%3B Bacteria - 1396%3B Metazoa - 17338%3B Fungi - 3422%3B Plants - 5037%3B Viruses - 0%3B Other Eukaryotes - 2996 (source: NCBI BLink).	73.0716	71.1302	77.8625	74.6952	108.071	139.908	89.5384	135.066	84.3237	55.8986	77.6148	86.229	121.867	101.959	99.2158	91.8566	91.6751	81.4021	89.2417	74.1014	118.527	108.553	104.884	110.344	92.3955	90.236	82.7315	75.7803	108.871	133.725	106.135	105.672
VIT_04s0043g00440	770.027	-0.859306	0.264942	-3.24338	0.00118121	0.0322788	"RPS5B"	ribosomal protein 5B (RPS5B)%3B FUNCTIONS IN: structural constituent of ribosome%3B INVOLVED IN: translation%3B LOCATED IN: in 7 components%3B EXPRESSED IN: fruit%2C cultured cell%2C pollen tube%2C leaf%3B EXPRESSED DURING: seedling growth%3B CONTAINS InterPro DOMAIN/s: Ribosomal protein S7%2C conserved site (InterPro:IPR020606)%2C Ribosomal protein S7%2C eukaryotic/archaeal (InterPro:IPR005716)%…	153.291	114.877	167.739	155.796	74.0188	75.7149	209.979	114.837	124.332	183.383	175.277	195.288	107.375	61.0529	206.293	133.859	123.374	117.419	199.21	240.609	75.3539	64.0356	195.276	119.949	165.672	120.094	186.961	210.734	103.347	51.1887	199.399	139.046
VIT_04s0044g01100	164.049	-1.99115	0.628758	-3.1668	0.00154126	0.0371091	"C/VIF2"	cell wall / vacuolar inhibitor of fructosidase 2 (C/VIF2)%3B FUNCTIONS IN: enzyme inhibitor activity%2C pectinesterase inhibitor activity%2C pectinesterase activity%3B INVOLVED IN: response to karrikin%3B LOCATED IN: endomembrane system%3B EXPRESSED IN: 20 plant structures%3B EXPRESSED DURING: 13 growth stages%3B CONTAINS InterPro DOMAIN/s: Pectinesterase inhibitor (InterPro:IPR006501)%3B BEST Ar…	10.6935	10.1607	148.479	82.8734	2.27302	0.518685	84.5298	7.65519	4.06072	5.4401	105.235	99.164	5.25871	1.05957	87.9446	7.98467	2.8262	1.97345	114.725	102.312	0.982616	0.0800032	72.0306	4.64097	5.29182	4.14273	80.1903	59.6258	3.24016	0.602303	39.402	8.22676
VIT_04s0044g01150	15.218	4.53596	1.03759	4.37163	1.23323e-05	0.0023248			0.066769	0.519107	0.139942	0.101981	1.55159	6.36942	0.227629	0.305479	0.397512	0.278001	1.09446	0.827353	1.04253	0.086744	0.374535	0.444185	0.223653	0.107543	0.335661	0.496263	0.198813	0.239901	0.404078	0	2.04145	1.54031	6.26795	6.12158	0.981142	4.67638	1.67531	0.565044
VIT_04s0044g01370	426.72	-3.6645	0.836821	-4.37907	1.19185e-05	0.0023248	"SCL1"	SCARECROW-like 1 (SCL1)%3B FUNCTIONS IN: sequence-specific DNA binding transcription factor activity%3B INVOLVED IN: regulation of transcription%3B EXPRESSED IN: 22 plant structures%3B EXPRESSED DURING: 14 growth stages%3B CONTAINS InterPro DOMAIN/s: Transcription factor GRAS (InterPro:IPR005202)%3B BEST Arabidopsis thaliana protein match is: GRAS family transcription factor (TAIR:AT5G48150.2)%3B…	0.658864	0.074706	97.5596	99.4535	0.0525561	0.0874883	68.2758	31.2768	0.200484	0.0821151	110.151	121.838	0.560734	0.242759	88.9629	49.0348	0.127272	0.272455	132.605	107.056	0.360261	0.473421	85.7077	31.561	0.0717714	0.0781739	116.786	94.4855	0.0724822	0.0213899	85.5338	40.9917
VIT_04s0044g01570	19.6149	1.59933	0.454182	3.52133	0.000429385	0.0184911	"TOP3A"		0.603925	0.664947	1.8418	1.70621	2.17105	1.0816	2.06023	1.78423	1.23635	1.06185	2.48879	1.74898	1.65768	1.10509	2.15565	1.6923	0.958378	0.838656	2.363	2.18492	0.88733	0.489776	1.89031	1.24997	1.10627	1.15388	3.45876	3.30023	1.21405	2.38841	2.99638	2.85383
VIT_04s0044g01670	872.977	-0.869188	0.270088	-3.21816	0.00129016	0.0340444		S-adenosyl-L-methionine-dependent methyltransferases superfamily protein%3B CONTAINS InterPro DOMAIN/s: Protein of unknown function DUF248%2C methyltransferase putative (InterPro:IPR004159)%3B BEST Arabidopsis thaliana protein match is: S-adenosyl-L-methionine-dependent methyltransferases superfamily protein (TAIR:AT1G29470.2)%3B Has 79879 Blast hits to 39720 proteins in 2025 species: Archae - 37…	20.3082	25.0146	87.7716	104.055	9.51512	7.34851	108.439	59.4444	25.9812	34.9716	93.3138	90.6517	24.3606	21.847	99.5412	60.9119	40.7303	33.1118	106.501	106.139	33.7017	6.38859	122.143	51.7458	30.0277	36.4252	77.4511	95.1711	29.5269	16.047	83.2052	78.9372
VIT_04s0044g01720	328.145	0.737475	0.177246	4.16074	3.17212e-05	0.00398447		FUNCTIONS IN: molecular_function unknown%3B INVOLVED IN: biological_process unknown%3B LOCATED IN: cellular_component unknown%3B EXPRESSED IN: 25 plant structures%3B EXPRESSED DURING: 15 growth stages%3B CONTAINS InterPro DOMAIN/s: Protein of unknown function DUF1683%2C C-terminal (InterPro:IPR012880)%2C Foie gras liver health family 1 (InterPro:IPR021773)%3B Has 30201 Blast hits to 17322 protein…	5.63962	5.53214	14.8482	19.9568	9.0642	7.25843	17.4379	18.6456	12.1135	7.43996	21.5486	20.2773	10.1722	9.08235	20.6888	21.3462	8.08408	7.91916	18.9318	19.9438	9.58532	12.1422	23.1759	19.6659	5.99237	6.96643	14.5679	18.9959	6.54092	8.05258	17.6932	16.5889
VIT_04s0044g01860	22.0873	-2.71641	0.755339	-3.59628	0.000322803	0.0153385	"PILS1"		0.894553	0.441705	2.94577	3.2645	0.0942167	0.553608	6.39036	4.06152	4.2864	1.03187	1.70732	1.14215	1.63459	0.63803	2.13441	1.64681	0.510548	0.580989	2.36205	2.24172	0.413083	3.12567	3.7616	2.30969	0.0246805	0.0143445	2.80255	2.14861	0.014051	0.0201505	3.58301	3.53069
VIT_04s0069g00850	2.91493	4.59873	1.05214	4.37082	1.2378e-05	0.0023248	"BGAL17"	beta-galactosidase 17 (BGAL17)%3B FUNCTIONS IN: cation binding%2C beta-galactosidase activity%2C hydrolase activity%2C hydrolyzing O-glycosyl compounds%2C catalytic activity%3B INVOLVED IN: lactose catabolic process%2C using glucoside 3-dehydrogenase%2C carbohydrate metabolic process%2C lactose catabolic process via UDP-galactose%2C lactose catabolic process%3B LOCATED IN: mitochondrion%3B EXPRES…	0.0256289	0.06548	0.522251	0.425548	1.02133	0.123234	0.382335	0.45319	0.403999	0.467385	0.890486	0.852265	0.469479	0.436106	0.45593	0.829036	0.275642	0.0428287	0.467764	0.969929	0.207087	0.176826	0.72218	0.0431484	0.14104	0.283129	0.73551	0.964986	0.239463	0.235266	0.708068	0.673506
VIT_04s0069g00960	111.753	-0.941985	0.244748	-3.8488	0.000118697	0.0087507		unknown protein%3B Has 30201 Blast hits to 17322 proteins in 780 species: Archae - 12%3B Bacteria - 1396%3B Metazoa - 17338%3B Fungi - 3422%3B Plants - 5037%3B Viruses - 0%3B Other Eukaryotes - 2996 (source: NCBI BLink).	43.0846	28.2911	27.8709	25.1457	18.6753	24.0668	23.0892	27.0243	26.3602	43.3334	32.4099	28.0432	32.0107	27.2677	26.7834	29.4193	38.6312	35.0592	37.4386	34.6826	29.4274	30.8853	27.4239	26.0583	34.0083	30.266	33.2005	28.8102	33.8446	16.8128	29.8328	34.9173
VIT_05s0020g00010	49.754	-0.989427	0.307895	-3.21352	0.00131117	0.0343281		ARM repeat superfamily protein%3B FUNCTIONS IN: protein transporter activity%2C binding%3B INVOLVED IN: intracellular protein transport%2C protein import into nucleus%2C docking%3B LOCATED IN: nucleus%2C nuclear pore%2C cytoplasm%3B EXPRESSED IN: 20 plant structures%3B EXPRESSED DURING: 10 growth stages%3B CONTAINS InterPro DOMAIN/s: Importin-beta%2C N-terminal (InterPro:IPR001494)%2C Armadillo-t…	3.14002	1.71357	4.7569	5.0863	1.22126	2.08778	4.72561	5.32377	3.61614	3.1065	4.7743	4.30869	3.60946	2.5579	3.83082	3.15543	1.96302	2.37694	4.44976	4.29446	3.05165	2.08522	4.19112	2.17481	2.10291	1.96231	3.92051	5.35402	2.46335	1.14572	3.87287	4.31814
VIT_05s0020g00550	22.0601	-1.44175	0.436515	-3.30287	0.000956996	0.0288134		unknown protein%3B Has 78 Blast hits to 78 proteins in 34 species: Archae - 0%3B Bacteria - 0%3B Metazoa - 30%3B Fungi - 0%3B Plants - 48%3B Viruses - 0%3B Other Eukaryotes - 0 (source: NCBI BLink).	10.8477	6.26636	10.1079	9.93682	2.75496	8.83657	12.0076	9.30476	5.89464	3.53352	8.46844	6.49286	5.39093	6.55945	9.29819	4.86442	5.11161	3.76547	6.82553	6.6213	5.87498	5.47636	4.35406	2.54093	5.48407	4.60656	7.38605	8.64569	4.87081	4.93279	8.65542	8.38629
VIT_05s0020g00980	19.7585	-4.39853	1.34655	-3.26652	0.00108878	0.0309315			3.18568	0.271205	18.3197	13.9264	0	0	21.1865	74.3346	0.366673	0.121859	10.1588	2.98618	0.423215	0	8.4267	22.821	0.976628	1.27858	11.2882	7.12504	0.534573	0	16.7524	140.9	0	0	9.13066	5.88082	0	0	9.26776	16.7607
VIT_05s0020g01100	17.1308	3.42346	1.01069	3.38726	0.00070595	0.0240725			0.0774846	0.732442	0.936839	0.990214	0.787194	3.6285	1.39196	11.4995	0.372425	0.133132	2.27816	0.817193	0.284975	1.16062	3.86504	10.3501	1.00455	0.87387	1.86697	0.270548	3.85294	8.03818	3.71242	8.52577	0.490189	0.588045	0.93916	0.823179	1.07027	4.01434	1.29814	11.8579
VIT_05s0020g01150	177.697	2.34214	0.572038	4.09438	4.23301e-05	0.00475866	"CHX19"	cation/H+ exchanger 19 (CHX19)%3B FUNCTIONS IN: monovalent cation:hydrogen antiporter activity%2C sodium:hydrogen antiporter activity%3B INVOLVED IN: cation transport%3B LOCATED IN: integral to membrane%3B EXPRESSED IN: 23 plant structures%3B EXPRESSED DURING: 12 growth stages%3B CONTAINS InterPro DOMAIN/s: Cation/H+ exchanger (InterPro:IPR006153)%3B BEST Arabidopsis thaliana protein match is: ca…	0.231842	0.540591	25.6736	49.9674	1.50598	0.0890957	21.2885	21.5744	0.202131	0.478708	9.66923	18.9391	0.458865	0.530225	9.37064	19.8931	2.05654	1.92277	2.4296	2.51816	1.73193	2.93811	4.87693	8.36567	1.03288	1.03579	54.524	68.2069	1.07014	1.59336	34.6346	19.8796
VIT_05s0020g01970	78.3723	-1.86032	0.489095	-3.80358	0.000142617	0.00963594			4.93577	3.05678	25.723	18.046	1.00771	3.53626	28.3948	22.8885	0.590867	1.43367	16.4715	8.82418	1.04504	0.957001	20.2374	10.4689	3.47326	3.67264	18.6626	15.3451	3.06041	1.27645	21.6457	5.40926	1.6148	1.30497	18.9184	20.564	1.89738	3.4501	24.7484	29.0784
VIT_05s0020g02030	361.413	-0.749894	0.16588	-4.5207	6.16358e-06	0.00167657	"MEE32"	MATERNAL EFFECT EMBRYO ARREST 32 (MEE32)%3B FUNCTIONS IN: NADP or NADPH binding%2C 3-dehydroquinate dehydratase activity%2C shikimate 5-dehydrogenase activity%2C binding%2C catalytic activity%3B INVOLVED IN: embryo development ending in seed dormancy%3B LOCATED IN: chloroplast stroma%2C chloroplast%3B EXPRESSED IN: 23 plant structures%3B EXPRESSED DURING: 15 growth stages%3B CONTAINS InterPro DOM…	34.7137	28.804	37.6243	36.0695	18.027	30.2829	39.7277	30.8831	32.5512	36.1256	43.1794	36.4443	29.1372	27.1557	40.9324	36.6175	33.971	37.0821	42.8233	39.9086	36.2125	24.6846	44.2137	24.5037	30.1443	23.8399	29.5604	35.279	27.365	19.7268	34.4078	33.5512
VIT_05s0020g02090	20.8051	-1.35032	0.410423	-3.29007	0.00100164	0.0294443		unknown protein%3B FUNCTIONS IN: molecular_function unknown%3B INVOLVED IN: biological_process unknown%3B LOCATED IN: endomembrane system%3B EXPRESSED IN: 24 plant structures%3B EXPRESSED DURING: 15 growth stages%3B Has 35 Blast hits to 35 proteins in 15 species: Archae - 0%3B Bacteria - 0%3B Metazoa - 0%3B Fungi - 0%3B Plants - 34%3B Viruses - 0%3B Other Eukaryotes - 1 (source: NCBI BLink).	7.34304	4.45933	4.02458	3.90097	2.12243	5.61258	3.85901	4.29586	8.91424	10.0028	8.48165	7.19269	9.34057	6.83048	7.36897	8.11257	6.23576	6.52473	8.59044	9.06169	8.32673	3.70238	7.34105	3.50651	4.56703	4.52864	4.01697	4.37413	5.6991	6.31188	3.71675	3.52917
VIT_05s0020g02500	231.655	1.11575	0.286952	3.88829	0.000100954	0.00793712		ARM repeat superfamily protein%3B FUNCTIONS IN: binding%3B INVOLVED IN: biological_process unknown%3B LOCATED IN: cellular_component unknown%3B CONTAINS InterPro DOMAIN/s: Armadillo-like helical (InterPro:IPR011989)%2C Armadillo (InterPro:IPR000225)%2C Armadillo-type fold (InterPro:IPR016024)%3B BEST Arabidopsis thaliana protein match is: ARM repeat superfamily protein (TAIR:AT3G06210.1)%3B Has 1…	13.0448	11.2185	17.625	13.1154	24.8891	11.8641	16.3142	10.2973	34.0979	8.24808	24.3801	19.9746	21.3035	11.2044	17.7117	9.2554	10.5222	12.8596	30.4734	26.6506	25.1412	3.91758	13.3538	5.77003	11.1769	15.3703	15.2758	15.9075	19.1997	9.63658	13.1058	8.6085
VIT_05s0020g02970	63.4993	-1.00378	0.241222	-4.16122	3.16554e-05	0.00398447	"RANGAP2"	RAN GTPase activating protein 2 (RANGAP2)%3B FUNCTIONS IN: RAN GTPase activator activity%3B INVOLVED IN: response to salt stress%2C nucleocytoplasmic transport%3B LOCATED IN: nuclear envelope%2C endoplasmic reticulum%2C plasma membrane%2C chloroplast%3B EXPRESSED IN: 23 plant structures%3B EXPRESSED DURING: 13 growth stages%3B BEST Arabidopsis thaliana protein match is: RAN GTPase activating prot…	5.8847	3.77072	5.6602	5.1342	3.02244	1.42527	5.66422	2.48922	5.77873	7.15771	5.81004	6.9406	5.93567	4.06459	7.82479	5.12419	8.6705	7.79838	8.82683	7.88059	7.29908	3.05091	7.38994	3.41124	7.05682	5.3222	6.9905	7.42068	6.83473	3.302	6.32208	5.50821
VIT_05s0020g03020	406.278	-0.522539	0.165803	-3.15156	0.00162399	0.0379915	"ARIA"	ARM repeat protein interacting with ABF2 (ARIA)%3B FUNCTIONS IN: protein binding%3B INVOLVED IN: response to salt stress%2C negative regulation of seed germination%2C response to abscisic acid stimulus%3B LOCATED IN: nucleus%2C plasma membrane%3B EXPRESSED IN: 26 plant structures%3B EXPRESSED DURING: 15 growth stages%3B CONTAINS InterPro DOMAIN/s: BTB/POZ (InterPro:IPR013069)%2C Armadillo-like he…	19.0822	15.4354	33.6314	35.1743	11.3504	18.4603	29.9457	44.4729	31.581	25.3691	46.1503	31.3509	35.0287	32.3738	35.882	37.995	22.9463	22.9353	33.2496	35.2754	27.1903	22.5184	32.2212	43.3455	23.4833	23.4329	30.9383	35.6652	24.5167	24.9441	32.5949	38.4017
VIT_05s0020g03760	135.728	-1.10436	0.360972	-3.0594	0.0022178	0.0453623	"SDE3"	SILENCING DEFECTIVE (SDE3)%3B FUNCTIONS IN: RNA helicase activity%3B INVOLVED IN: virus induced gene silencing%3B LOCATED IN: cellular_component unknown%3B EXPRESSED IN: 19 plant structures%3B EXPRESSED DURING: 9 growth stages%3B CONTAINS InterPro DOMAIN/s: Restriction endonuclease%2C type I%2C R subunit/Type III%2C Res subunit (InterPro:IPR006935)%2C DNA helicase%2C UvrD/REP type (InterPro:IPR00…	4.45396	3.69899	8.51524	7.98712	1.60143	1.55701	10.0652	5.20057	3.18796	5.72371	10.3546	10.112	4.85295	3.14861	12.4633	5.82572	7.51319	6.42901	12.9686	12.9864	7.99023	1.34802	13.5044	3.55551	7.46795	6.99394	11.6123	11.8762	6.64261	4.38315	13.6899	10.0978
VIT_05s0020g03900	443.625	-0.759837	0.215848	-3.52024	0.000431149	0.0184911	"RPS3AB"	Ribosomal protein S3Ae%3B FUNCTIONS IN: structural constituent of ribosome%3B INVOLVED IN: translation%3B LOCATED IN: in 6 components%3B EXPRESSED IN: 23 plant structures%3B EXPRESSED DURING: 13 growth stages%3B CONTAINS InterPro DOMAIN/s: Ribosomal protein S3Ae%2C conserved site (InterPro:IPR018281)%2C Ribosomal protein S3Ae (InterPro:IPR001593)%3B BEST Arabidopsis thaliana protein match is: Rib…	61.6341	45.0989	96.4888	77.3389	30.8894	18.7052	89.4563	42.6763	57.7359	97.3394	108.113	93.5569	62.6348	37.8288	97.5774	53.6987	71.7436	70.0909	133.983	122.698	54.0762	29.3231	91.0679	46.0402	85.9387	76.3351	107.185	115.016	66.2719	42.1484	106.509	86.3518
VIT_05s0020g03920	166.472	-0.64135	0.213338	-3.00627	0.00264477	0.0498791	"TPR3"	Tetratricopeptide repeat (TPR)-like superfamily protein%3B FUNCTIONS IN: binding%3B INVOLVED IN: biological_process unknown%3B LOCATED IN: cellular_component unknown%3B EXPRESSED IN: 22 plant structures%3B EXPRESSED DURING: 13 growth stages%3B CONTAINS InterPro DOMAIN/s: Tetratricopeptide TPR-1 (InterPro:IPR001440)%2C Tetratricopeptide-like helical (InterPro:IPR011990)%2C Tetratricopeptide repeat…	17.8508	13.9585	21.3036	26.6412	9.08917	13.4923	25.0636	21.113	18.3247	19.7443	24.0545	24.1696	16.0468	9.59133	23.8258	18.9902	15.6905	15.6526	25.2439	26.3277	14.8585	11.6568	22.498	22.2575	15.0522	14.9117	21.9536	24.7733	15.1348	8.3925	21.2853	19.9906
VIT_05s0020g04130	136.1	1.32358	0.41748	3.17039	0.00152234	0.0370328			7.75854	10.9608	33.2768	29.6367	17.543	9.10554	69.5667	26.2097	7.63598	8.74772	34.5663	34.0531	9.94844	7.88162	41.1554	14.8475	6.84109	6.08703	39.7539	39.4025	16.142	4.01408	49.7066	10.3011	1.29161	1.55702	1.58069	1.13092	1.94431	2.55326	1.02237	1.41639
VIT_05s0020g04190	112.409	-1.34833	0.416697	-3.23575	0.00121322	0.0327749	"AGO10"	ZWILLE (ZLL)%3B CONTAINS InterPro DOMAIN/s: Domain of unknown function DUF1785 (InterPro:IPR014811)%2C Stem cell self-renewal protein Piwi (InterPro:IPR003165)%2C Argonaute/Dicer protein%2C PAZ (InterPro:IPR003100)%2C Polynucleotidyl transferase%2C ribonuclease H fold (InterPro:IPR012337)%3B BEST Arabidopsis thaliana protein match is: Stabilizer of iron transporter SufD / Polynucleotidyl transfer…	7.95236	5.24507	7.9195	7.71648	2.8487	2.00978	5.83204	5.57122	5.92193	7.83912	11.0245	7.73387	8.26078	6.15992	7.40866	5.8965	5.15902	3.61946	10.4603	7.57993	4.79516	2.18008	7.70047	3.49148	6.8752	4.68528	11.296	11.0978	6.16577	2.88134	7.96803	9.77022
VIT_05s0020g04200	12.2187	1.57872	0.502158	3.14386	0.00166733	0.0387216	"PCMP-E30"	Pentatricopeptide repeat (PPR) superfamily protein%3B CONTAINS InterPro DOMAIN/s: Pentatricopeptide repeat (InterPro:IPR002885)%3B BEST Arabidopsis thaliana protein match is: Tetratricopeptide repeat (TPR)-like superfamily protein (TAIR:AT4G37380.1)%3B Has 1807 Blast hits to 1807 proteins in 277 species: Archae - 0%3B Bacteria - 0%3B Metazoa - 736%3B Fungi - 347%3B Plants - 385%3B Viruses - 0%3B …	0.687735	1.10455	0.757661	0.976903	2.44772	1.01514	0.878312	1.01496	1.00231	1.09242	0.989829	1.16302	1.02327	1.30997	1.43957	1.42137	0.592597	0.5789	0.990784	0.64737	0.550112	0.825897	0.82162	0.542243	1.00808	1.29256	0.795568	0.895215	1.27047	0.92293	1.0819	1.33407
VIT_05s0020g04450	184.371	0.903168	0.241398	3.74141	0.000182993	0.0109543	"AGG2"	G-protein gamma subunit 2 (AGG2)%3B FUNCTIONS IN: molecular_function unknown%3B INVOLVED IN: basipetal auxin transport%2C seed germination%2C lateral root development%3B LOCATED IN: plasma membrane%2C heterotrimeric G-protein complex%3B EXPRESSED IN: hydathode%2C root cortex%2C root epidermis%2C differentiation zone%2C guard cell%3B BEST Arabidopsis thaliana protein match is: Ggamma-subunit 1 (TA…	18.017	19.6536	41.0829	35.5711	31.5354	35.6551	33.7913	42.9136	30.1234	20.858	40.9156	35.7922	28.4098	22.8791	30.5835	35.6241	18.9894	18.6144	32.6596	32.7309	23.3737	45.6937	25.7569	50.9629	21.6205	20.1953	38.4757	34.0147	20.6727	24.9738	40.5124	39.3328
VIT_05s0020g04990	92.4011	-4.41949	1.20457	-3.66894	0.000243556	0.0129071			2.60828	0.882855	17.2381	39.6352	0.0306266	3.34062	13.528	252.049	35.2109	3.19416	13.1304	18.8873	7.84841	1.81067	21.4117	65.2025	0.360311	0.299068	29.9552	27.2224	0.603507	5.5734	28.5251	312.644	0.669284	0.847918	10.4032	17.6119	0.388662	0.0975931	10.1061	25.6858
VIT_05s0029g00500	505.843	1.29619	0.276182	4.69324	2.68912e-06	0.00103313	"J20"	DNAJ-like 20 (J20)%3B FUNCTIONS IN: heat shock protein binding%3B INVOLVED IN: protein folding%2C response to stress%3B LOCATED IN: nucleus%3B EXPRESSED IN: 23 plant structures%3B EXPRESSED DURING: 13 growth stages%3B CONTAINS InterPro DOMAIN/s: Molecular chaperone%2C heat shock protein%2C Hsp40%2C DnaJ (InterPro:IPR015609)%2C Heat shock protein DnaJ%2C N-terminal (InterPro:IPR001623)%2C Heat sho…	72.0058	80.4003	49.9518	51.4585	161.047	185.724	34.3092	45.397	93.5111	51.1337	52.5419	54.8061	117.424	108.083	48.3084	60.3513	76.8862	69.347	53.3347	42.8982	97.299	187.568	44.8407	71.3214	73.6487	63.6503	54.1209	40.1492	89.908	170.819	44.8503	41.5444
VIT_05s0029g00720	18.9297	-1.36803	0.450704	-3.03532	0.00240281	0.0474249			10.2927	4.86026	11.6881	12.9604	2.96342	4.39788	16.593	10.9078	1.93785	2.55316	2.91826	2.15597	2.69131	1.02917	5.22865	2.90739	2.786	3.71986	6.5705	7.99704	4.0078	3.30879	4.46011	3.91454	2.18867	1.65658	3.66445	3.72267	1.84912	0.566083	3.92618	4.74703
VIT_05s0029g01410	16.6107	-3.14544	0.900213	-3.4941	0.000475654	0.0194747			7.66046	1.61781	0	0.195035	0.574069	2.66597	0.297097	0.159171	12.098	16.0585	0.415098	0.197614	22.1463	49.1146	0.0748069	0	5.33471	3.41597	0	0	6.99955	9.00565	0	0.120107	16.9702	13.4011	0.432781	0.0909241	12.9254	16.093	0.352464	0.552543
VIT_05s0029g01500	17.5075	-2.07003	0.513522	-4.03104	5.55303e-05	0.0054528			4.21894	1.64592	0.248638	0.348078	0.686403	0.474116	0.204389	0.24478	0.347858	0.440425	0.548506	0.266349	0.545234	0.543391	0.272188	0.237218	1.05357	1.02499	1.08406	1.35337	1.24678	0.374138	1.47173	0.0733548	4.92212	3.29822	11.0525	9.85982	3.7698	6.11572	15.1914	11.2429
VIT_05s0049g00150	44.4973	-1.94975	0.445269	-4.37881	1.1933e-05	0.0023248		Helicase protein with RING/U-box domain%3B FUNCTIONS IN: in 6 functions%3B LOCATED IN: chloroplast envelope%3B EXPRESSED IN: shoot apex%2C embryo%2C male gametophyte%2C flower%2C seed%3B EXPRESSED DURING: L mature pollen stage%2C M germinated pollen stage%2C petal differentiation and expansion stage%2C E expanded cotyledon stage%2C D bilateral stage%3B CONTAINS InterPro DOMAIN/s: Zinc finger%2C R…	1.65507	0.618004	2.70297	3.24047	0.319483	0.233802	4.02876	1.73597	0.899358	1.2573	3.62271	2.96432	1.04848	0.532888	3.74975	1.1753	1.16406	0.709481	3.55041	2.91979	0.762038	0.127803	2.93818	0.69021	1.77774	0.983975	4.94823	5.15066	1.69155	0.228746	4.75358	4.26835
VIT_05s0049g00210	656.106	-1.22193	0.295822	-4.13064	3.61761e-05	0.00419661		HR-like lesion-inducing protein-related%3B LOCATED IN: endoplasmic reticulum%3B EXPRESSED IN: 23 plant structures%3B EXPRESSED DURING: 14 growth stages%3B CONTAINS InterPro DOMAIN/s: HR-like lesion-inducer (InterPro:IPR008637)%3B BEST Arabidopsis thaliana protein match is: HR-like lesion-inducing protein-related (TAIR:AT1G04340.1)%3B Has 163 Blast hits to 163 proteins in 27 species: Archae - 0%3B…	131.936	78.8662	135.897	168.975	50.3128	58.2064	153.65	116.677	62.1077	91.0822	134.127	142.502	53.3452	63.3886	147.146	133.553	76.5165	79.321	145.792	169.652	60.6511	48.4877	162.709	139.734	53.9488	67.1092	118.717	127.592	65.6152	51.1853	109.977	114.057
VIT_05s0049g00350	39.2945	2.37212	0.652328	3.6364	0.000276479	0.0137948			0.324765	0.48263	18.1878	21.0685	2.02275	0.264249	19.7	7.3799	0.105554	0.0239737	1.84214	2.10419	0	0	3.00789	6.59896	0.106079	0	38.5933	36.0543	0	0	33.8089	7.17083	0	0	3.37497	3.53323	0	0	3.36341	3.75861
VIT_05s0049g00680	722.548	-3.43624	0.921174	-3.73028	0.000191265	0.0112875			70.859	1.3406	25.5353	9.97167	5.26987	4.44662	14.7647	8.44932	1499.95	689.451	328.917	231.439	1444.28	194.253	265.285	79.6908	59.1347	72.2754	97.1317	128.545	47.6594	95.1905	132.926	107.498	28.9286	13.3057	116.688	72.8651	15.8898	25.4919	139.053	113.659
VIT_05s0049g00950	312.73	1.92651	0.376112	5.12218	3.02027e-07	0.000324885			8.96085	9.2538	29.5692	26.5303	30.4801	66.6639	36.8934	120.511	14.3746	9.34492	42.2236	45.0172	23.6518	46.1223	52.2579	80.6117	23.8504	19.2223	54.1574	45.0571	107.269	92.0949	70.1342	121.78	6.56339	10.3576	37.2075	35.1598	16.7299	62.757	37.8081	97.9689
VIT_05s0049g01050	24.87	-1.73425	0.55349	-3.13329	0.00172856	0.0396764		unknown protein%3B Has 22 Blast hits to 22 proteins in 8 species: Archae - 0%3B Bacteria - 0%3B Metazoa - 1%3B Fungi - 1%3B Plants - 18%3B Viruses - 0%3B Other Eukaryotes - 2 (source: NCBI BLink).	4.52223	2.29899	3.43535	1.40963	0.975597	1.26335	4.15823	3.76214	4.00988	12.1015	4.56103	5.64178	4.33699	7.16118	5.05207	4.63358	11.1109	11.7225	3.30206	2.74432	9.98228	0.654737	5.586	7.65606	8.49433	8.15974	5.16743	5.28788	8.05906	3.51544	5.36169	3.72473
VIT_05s0049g01390	57.4647	-1.74098	0.531465	-3.27582	0.00105356	0.030442		Transducin/WD40 repeat-like superfamily protein%3B INVOLVED IN: biological_process unknown%3B LOCATED IN: cell wall%3B EXPRESSED IN: male gametophyte%3B EXPRESSED DURING: L mature pollen stage%2C M germinated pollen stage%3B CONTAINS InterPro DOMAIN/s: WD40 repeat-like-containing domain (InterPro:IPR011046)%3B Has 1777 Blast hits to 1531 proteins in 263 species: Archae - 12%3B Bacteria - 185%3B M…	1.93322	1.63768	6.2776	6.99747	0.439979	0.404806	7.32421	3.19529	1.73408	1.86169	4.78477	6.44127	1.57148	0.590912	7.89164	3.36883	2.51104	1.30451	8.12043	7.09583	0.990063	0.36157	7.46353	1.1326	2.09801	1.23132	5.59493	6.28673	2.03832	0.483465	6.07714	3.6423
VIT_05s0049g01560	5.71309	-3.92661	1.22608	-3.20258	0.00136201	0.0349016		CONTAINS InterPro DOMAIN/s: Munc13 homology 1 (InterPro:IPR014770)%2C Protein of unknown function DUF810 (InterPro:IPR008528)%2C Mammalian uncoordinated homology 13%2C domain 2 (InterPro:IPR014772)%3B BEST Arabidopsis thaliana protein match is: Protein of unknown function (DUF810) (TAIR:AT1G04470.1)%3B Has 196 Blast hits to 182 proteins in 26 species: Archae - 0%3B Bacteria - 2%3B Metazoa - 13%3B…	0.203189	0.126103	0.648229	0.767984	0	0.11345	0.410501	0.366072	0.0585835	0.0295706	0.783747	0.836954	0.01727	0.0422873	1.11488	0.434225	0.0633488	0.0244873	0.935383	0.744073	0.0877443	0	0.512588	0.0697482	0.0392104	0.156369	0.636633	0.755222	0.0195483	0	0.712519	0.502318
VIT_05s0049g02200	2.24278	4.09076	1.29513	3.15857	0.00158547	0.0376331		unknown protein%3B FUNCTIONS IN: molecular_function unknown%3B INVOLVED IN: biological_process unknown%3B LOCATED IN: cellular_component unknown%3B BEST Arabidopsis thaliana protein match is: unknown protein (TAIR:AT4G33380.1)%3B Has 84 Blast hits to 83 proteins in 15 species: Archae - 0%3B Bacteria - 0%3B Metazoa - 9%3B Fungi - 0%3B Plants - 75%3B Viruses - 0%3B Other Eukaryotes - 0 (source: NCB…	0.182316	0.589462	0.90107	0.845576	4.75109	1.82632	1.35488	0.555734	0.512355	0	0	0.126131	0.492168	0.298484	0.621134	0.5047	0.959151	1.28567	1.31186	1.4097	1.50382	3.60934	0.721231	0.877283	0.144307	0.253914	0.31012	0.114332	0.655225	0.83138	0	1.00264
VIT_05s0051g00120	35.4125	1.46906	0.478508	3.07009	0.00213994	0.0446183			1.2823	1.38216	14.6103	19.1278	3.41734	2.1627	15.0953	13.5772	0.634371	0.129579	1.18886	1.68748	1.21851	0.111932	1.485	0.545802	1.11401	0.46097	8.66597	13.1758	0.290013	0.391176	6.56574	2.07957	14.9887	15.1451	7.58205	9.74056	16.8346	9.13406	9.16172	4.21269
VIT_05s0051g00150	5.10226	3.45127	0.947995	3.64059	0.000272009	0.013704			0.112683	0.298007	1.06324	1.78401	1.77546	0.891862	1.8666	2.22604	1.31027	0.338429	2.62052	3.00642	0.309886	0.881499	2.64546	1.86321	0.407358	0.514423	3.21308	4.51772	0.284502	0	2.56957	2.55329	0.483729	0.509203	5.37136	5.69465	0.747337	0.174901	6.03979	3.89846
VIT_05s0051g00580	65.3226	-0.811875	0.262102	-3.09756	0.00195123	0.042795		Inosine triphosphate pyrophosphatase family protein%3B FUNCTIONS IN: hydrolase activity%2C pyrophosphatase activity%3B INVOLVED IN: biological_process unknown%3B EXPRESSED IN: 22 plant structures%3B EXPRESSED DURING: 13 growth stages%3B CONTAINS InterPro DOMAIN/s: Ham1-like protein (InterPro:IPR002637)%3B Has 30201 Blast hits to 17322 proteins in 780 species: Archae - 12%3B Bacteria - 1396%3B Met…	13.3872	8.80256	7.33417	9.28587	5.80121	6.97053	10.9898	9.28693	10.933	11.8823	8.44077	11.498	12.2376	8.01834	12.444	9.40451	18.3825	18.5888	16.8595	13.5248	16.0242	19.4068	16.8008	14.599	21.8878	14.9072	13.7518	18.7601	16.7487	10.1096	15.0927	18.7843
VIT_05s0051g00830	408.069	-0.886302	0.212998	-4.16108	3.16745e-05	0.00398447	"DHAD"	dehydratase family%3B FUNCTIONS IN: copper ion binding%2C catalytic activity%3B INVOLVED IN: pollen development%3B LOCATED IN: chloroplast stroma%2C chloroplast%3B EXPRESSED IN: 23 plant structures%3B EXPRESSED DURING: 14 growth stages%3B CONTAINS InterPro DOMAIN/s: Dihydroxy-acid dehydratase (InterPro:IPR004404)%2C Dihydroxy-acid/6-phosphogluconate dehydratase%2C conserved site (InterPro:IPR0205…	24.071	16.0098	33.8864	36.5633	11.222	12.0448	36.4225	30.3318	26.7263	24.7141	36.8554	35.647	23.2105	18.4466	36.4295	32.1376	23.1294	17.6764	39.8069	36.2337	21.4945	15.2181	30.6075	26.3968	29.8432	27.2298	49.3072	54.5409	27.7013	23.0205	49.8742	58.3305
VIT_05s0051g00930	47.7231	-1.45833	0.470672	-3.09839	0.00194573	0.0427519	"EMB2813"	DNA primase%2C large subunit family%3B FUNCTIONS IN: DNA primase activity%3B INVOLVED IN: DNA replication%2C synthesis of RNA primer%3B EXPRESSED IN: 21 plant structures%3B EXPRESSED DURING: 13 growth stages%3B CONTAINS InterPro DOMAIN/s: DNA primase%2C large subunit%2C eukaryotic (InterPro:IPR016558)%2C DNA primase%2C large subunit%2C eukaryotic/archaeal (InterPro:IPR007238)%3B Has 451 Blast hit…	9.47976	5.13511	6.7661	6.86882	2.77045	1.95302	7.86991	3.73946	6.01932	6.3103	5.86544	6.50564	5.0427	1.04274	6.38545	2.93156	5.32672	4.90414	6.8861	7.77056	4.75739	1.38179	5.93553	2.45326	5.97337	2.70019	5.84681	5.67018	5.09863	0.841665	3.97297	4.37733
VIT_05s0062g00260	20.2117	-1.9401	0.632482	-3.06744	0.002159	0.0446657		unknown protein%3B FUNCTIONS IN: molecular_function unknown%3B INVOLVED IN: biological_process unknown%3B LOCATED IN: chloroplast%3B EXPRESSED IN: 9 plant structures%3B EXPRESSED DURING: C globular stage%2C F mature embryo stage%2C petal differentiation and expansion stage%2C E expanded cotyledon stage%2C D bilateral stage%3B BEST Arabidopsis thaliana protein match is: unknown protein (TAIR:AT4G1…	2.20113	1.19656	3.79824	2.81451	0.452567	0.322547	4.82623	1.53544	0.996511	1.90569	2.81331	1.74851	1.0831	0.376494	2.38695	0.568795	2.08874	2.04296	3.47282	3.38528	1.25695	0.529045	3.19202	0.199941	2.2755	0.994332	2.99349	3.85957	1.72109	0.356691	3.73956	1.95649
VIT_05s0062g01020	12.3517	-2.02879	0.487812	-4.15897	3.19682e-05	0.00398447			2.91332	1.39831	1.90257	1.82619	0.413177	1.59451	1.81616	0.841353	1.67706	2.14939	1.42881	1.61837	2.88114	1.54167	1.8063	0.741116	2.0882	1.55581	1.20457	1.01722	2.22096	0.704537	1.02193	1.57006	2.16853	1.72448	1.52554	1.89608	1.92688	1.56101	1.72614	2.60478
VIT_05s0077g00110	154.381	0.646454	0.20435	3.16347	0.00155902	0.0374181		unknown protein%3B FUNCTIONS IN: molecular_function unknown%3B INVOLVED IN: biological_process unknown%3B LOCATED IN: chloroplast%3B EXPRESSED IN: 21 plant structures%3B EXPRESSED DURING: 13 growth stages%3B BEST Arabidopsis thaliana protein match is: unknown protein (TAIR:AT3G04310.1)%3B Has 41 Blast hits to 41 proteins in 12 species: Archae - 0%3B Bacteria - 0%3B Metazoa - 0%3B Fungi - 0%3B Pla…	30.6218	34.3412	5.99628	4.50274	43.038	34.8159	5.07776	4.68217	24.3934	31.1496	4.77352	4.54397	34.2291	32.4282	4.82371	3.84337	28.5089	28.9594	6.2262	4.24574	26.5237	13.9517	4.95155	7.27936	41.6963	38.174	4.3044	3.72323	40.411	33.0174	3.80064	3.11833
VIT_05s0077g00200	29.3244	-1.78102	0.487226	-3.65543	0.000256748	0.0132477		unknown protein%3B FUNCTIONS IN: molecular_function unknown%3B INVOLVED IN: biological_process unknown%3B LOCATED IN: plasma membrane%3B Has 25 Blast hits to 25 proteins in 9 species: Archae - 0%3B Bacteria - 0%3B Metazoa - 0%3B Fungi - 0%3B Plants - 19%3B Viruses - 0%3B Other Eukaryotes - 6 (source: NCBI BLink).	1.53342	0.699642	1.96028	2.06677	0.277963	1.42373	1.95182	2.40764	5.93093	3.56755	6.89819	3.73759	3.54671	4.42335	5.16509	4.94176	2.90132	2.21804	5.76324	6.30823	3.19723	3.95848	5.40496	3.53715	3.91509	3.3358	4.68945	5.58707	3.43421	2.35141	5.18137	5.62093
VIT_05s0077g00240	1.84589	4.20538	1.35117	3.1124	0.00185572	0.0415867			0.0306422	0.117511	0.147496	0.132871	1.11455	0	0	0	1.01126	0.72678	0.401804	0.765804	0.885793	0.52842	0.211096	0.400172	0.409141	0.429189	1.07064	0.943866	0.89065	0.260158	0.816434	0.716021	0.578428	0.185684	0.0976966	0.925543	0.617908	0.356802	0.271994	0.704136
VIT_05s0077g00500	119.546	-3.71448	0.956669	-3.88272	0.000103293	0.00804086	"MYB108"		2.10449	0.384908	22.2636	25.0814	0.102895	4.02467	6.69225	92.5492	16.2287	1.91365	9.88172	11.5341	7.63655	3.65407	8.96335	53.1605	0.221578	0.414363	13.6578	18.9278	0.418598	14.3488	16.0303	100.028	0.25893	0.24274	9.71194	15.2422	0.139022	0.931112	9.25581	30.5598
VIT_05s0077g00780	91.9599	2.45985	0.718677	3.42274	0.000619935	0.0225426			1.0373	2.80777	14.7922	14.1315	5.52546	1.29368	9.84656	8.2407	1.15165	1.33144	165.389	108.829	3.4473	1.3807	61.4607	50.7422	4.00185	5.31147	59.1246	54.0532	3.86912	2.81958	37.3589	38.9814	14.1894	10.2715	94.5977	103.467	15.0597	11.6715	78.8499	49.7508
VIT_05s0077g01360	8.45479	-3.6851	1.07783	-3.41898	0.000628559	0.0226781	"MYB111"	myb domain protein 111 (MYB111)%3B CONTAINS InterPro DOMAIN/s: SANT%2C DNA-binding (InterPro:IPR001005)%2C Homeodomain-like (InterPro:IPR009057)%2C Myb%2C DNA-binding (InterPro:IPR014778)%2C HTH transcriptional regulator%2C Myb-type%2C DNA-binding (InterPro:IPR017930)%2C Homeodomain-related (InterPro:IPR012287)%2C Myb transcription factor (InterPro:IPR015495)%3B BEST Arabidopsis thaliana protein …	1.46154	0.713876	0	0	0.075917	0.0608447	0	0.0786048	1.54879	5.41224	0	0	2.75184	2.94848	0.0359991	0.0577207	4.2805	2.00882	0	0	2.62407	0.998442	0	0.157789	2.77023	1.71857	0	0	2.01268	0.347389	0	0.0455773
VIT_05s0077g01440	13.3985	1.70288	0.546364	3.11674	0.00182861	0.0410959			6.34411	7.89315	4.00513	4.33237	19.9044	3.3444	5.65789	1.24128	4.92312	7.79407	10.9784	7.86009	4.57706	7.8244	8.71003	4.84406	3.17333	3.11953	3.02105	1.75207	4.96918	2.37297	1.79045	0.718412	3.25988	3.31487	3.12126	3.28285	3.61678	1.30783	4.07735	3.02939
VIT_05s0077g01760	110.7	-1.39811	0.441495	-3.16677	0.00154144	0.0371091		Pectin lyase-like superfamily protein%3B FUNCTIONS IN: polygalacturonase activity%3B INVOLVED IN: response to cyclopentenone%2C carbohydrate metabolic process%3B EXPRESSED IN: 24 plant structures%3B EXPRESSED DURING: 15 growth stages%3B CONTAINS InterPro DOMAIN/s: Pectin lyase fold/virulence factor (InterPro:IPR011050)%2C Glycoside hydrolase%2C family 28 (InterPro:IPR000743)%2C Pectin lyase fold …	1.96674	1.27788	37.049	22.5631	0.47236	0.813997	42.8336	11.6664	0.863953	1.51023	22.6873	23.0445	1.56831	1.27183	29.2655	13.3297	1.05154	1.44443	25.7049	19.8692	1.64554	0.502826	29.9138	8.79536	1.26067	0.708026	22.8916	20.4339	1.56685	0.894126	27.1799	16.2766
VIT_05s0077g01960	24.7002	-2.08826	0.652049	-3.20262	0.00136186	0.0349016	"HEB2"	CONTAINS InterPro DOMAIN/s: Non-SMC condensin II complex%2C subunit H2-like (InterPro:IPR009378)%3B Has 249 Blast hits to 211 proteins in 82 species: Archae - 0%3B Bacteria - 0%3B Metazoa - 145%3B Fungi - 8%3B Plants - 30%3B Viruses - 0%3B Other Eukaryotes - 66 (source: NCBI BLink).	1.89939	1.30252	3.73679	3.70995	0.341197	0.229836	3.23691	1.19853	1.7141	1.845	2.88268	3.05435	1.27742	0.272376	4.09098	1.55349	2.08461	1.04456	4.04097	3.66867	0.888324	0.314154	3.22008	1.05236	2.08542	1.29109	3.21586	3.99357	1.62628	0.108217	3.50936	2.19327
VIT_05s0077g02310	413.372	-0.442772	0.14375	-3.08016	0.00206893	0.0439092	"PRL1"	pleiotropic regulatory locus 1 (PRL1)%3B CONTAINS InterPro DOMAIN/s: WD40 repeat 2 (InterPro:IPR019782)%2C WD40 repeat%2C conserved site (InterPro:IPR019775)%2C WD40 repeat (InterPro:IPR001680)%2C G-protein beta WD-40 repeat%2C region (InterPro:IPR020472)%2C WD40 repeat-like-containing domain (InterPro:IPR011046)%2C WD40-repeat-containing domain (InterPro:IPR017986)%2C WD40/YVTN repeat-like-conta…	29.2413	21.5541	42.04	43.4818	17.9062	25.5509	40.5616	42.9841	46.7275	35.3675	54.3103	47.7746	38.9197	32.913	46.6921	52.3777	32.6568	29.6686	46.2021	42.5851	34.89	29.2873	39.3632	37.7849	34.5593	29.5674	45.1944	47.2182	35.4657	29.1173	44.4567	49.8033
VIT_05s0077g02330	133.821	-2.12905	0.624871	-3.40718	0.00065637	0.023253		Transducin/WD40 repeat-like superfamily protein%3B FUNCTIONS IN: binding%2C nucleotide binding%3B LOCATED IN: cellular_component unknown%3B CONTAINS InterPro DOMAIN/s: WD40 repeat 2 (InterPro:IPR019782)%2C WD40 repeat%2C conserved site (InterPro:IPR019775)%2C WD40 repeat (InterPro:IPR001680)%2C WD40 repeat-like-containing domain (InterPro:IPR011046)%2C WD40-repeat-containing domain (InterPro:IPR0…	7.7141	6.7359	4.4448	2.53501	1.57242	1.15685	1.93437	0.967545	3.24904	10.4856	1.7975	1.27064	6.87895	7.28047	1.98439	0.838082	13.316	11.5991	2.43783	2.43887	10.1513	0.534654	1.52387	0.0897179	10.8907	8.94525	1.80422	1.11094	9.65581	3.56357	1.46378	1.35974
VIT_05s0094g00110	4.77806	6.05595	1.20954	5.00681	5.53399e-07	0.000422458			0.0423125	0.0605305	0.15277	0	3.03745	0	0.0846098	0.244258	0.902822	2.44017	1.23181	0.614911	0.69684	0.620326	0.80887	0.771623	1.33806	0.877275	0.61501	0.646578	0.824047	0.10849	0.779181	1.01489	2.52875	1.75359	0.438335	0.918335	1.76534	0.823908	0.334314	0.679906
VIT_05s0094g00250	6.82655	2.61679	0.694488	3.76794	0.000164602	0.0104409			0.295229	0.31195	0.347563	0.441631	2.03955	0.783404	0.585886	0.329504	0.7999	0.683763	0.193348	0.120507	0.702461	1.19405	0.59072	0.539578	0.368937	0.575124	0.0927733	0.115031	2.61502	0.192918	0.503544	0.211119	0.280609	0.69705	0.442284	0.340376	0.986966	0.605023	0.534218	0.62603
VIT_05s0094g00560	2.51583	4.92222	1.41195	3.48612	0.000490089	0.0198595			0.0773628	0.239608	0.966051	1.01385	3.32595	0.095106	0.633853	0.467012	0.331985	0.235365	2.70624	1.60506	0.143831	0.47529	1.34816	0.962902	0.170211	0.224397	0.415134	1.01195	0.136486	0	0.539315	0	0	0.0328822	0	0.0564558	0.118886	0.175531	0	0.153085
VIT_05s0094g00870	2654.95	-0.784812	0.185276	-4.23591	2.27628e-05	0.0033252			467.825	334.387	589.397	548.108	240.681	194.662	621.681	344.166	330.677	428.507	411.01	471.781	268.091	159.041	436.367	224.849	360.971	347.588	529.551	494.823	237.692	137.797	394.432	212.251	482.915	325.944	548.053	522.174	324.595	152.686	504.632	387.621
VIT_05s0094g01410	78.215	-1.30645	0.27472	-4.75557	1.97883e-06	0.000936579	"ITPK4"	inositol 1%2C3%2C4-trisphosphate 5/6-kinase 4 (ITPK4)%3B FUNCTIONS IN: magnesium ion binding%2C inositol-1%2C3%2C4-trisphosphate 5/6-kinase activity%2C catalytic activity%2C ATP binding%2C inositol tetrakisphosphate 1-kinase activity%3B INVOLVED IN: inositol trisphosphate metabolic process%3B LOCATED IN: intracellular%3B EXPRESSED IN: 22 plant structures%3B EXPRESSED DURING: 13 growth stages%3B C…	7.30065	2.68626	11.6166	13.6206	2.09893	4.08158	13.1463	8.57738	7.0621	5.61847	12.0159	11.582	7.30799	5.50352	12.1757	8.70598	4.21497	5.17469	9.91126	11.5091	5.13457	4.38768	9.81285	4.83594	4.85793	5.88886	7.90264	10.1814	4.47703	4.03028	9.34068	7.96401
VIT_05s0094g01480	319.389	-0.721543	0.22503	-3.20644	0.0013439	0.0347198	"DAPB1"	Dihydrodipicolinate reductase%2C bacterial/plant%3B FUNCTIONS IN: dihydrodipicolinate reductase activity%3B INVOLVED IN: oxidation reduction%2C lysine biosynthetic process via diaminopimelate%2C metabolic process%2C diaminopimelate biosynthetic process%3B LOCATED IN: chloroplast%3B EXPRESSED IN: cotyledon%3B CONTAINS InterPro DOMAIN/s: Dihydrodipicolinate reductase%2C C-terminal (InterPro:IPR0226…	48.1736	44.1945	22.8513	20.1838	25.3986	26.0348	28.2475	12.6352	34.3601	46.9523	21.5189	21.2	35.5865	28.5624	26.0695	16.4368	42.6911	46.3108	28.3418	31.6633	37.1466	17.0548	29.1468	8.40913	61.9739	52.9688	24.1008	26.4637	49.4997	35.3833	25.7555	21.549
VIT_05s0094g01540	548.778	0.605253	0.152425	3.97084	7.16209e-05	0.00637311	"SKIP35"	Ankyrin repeat family protein%3B CONTAINS InterPro DOMAIN/s: Ankyrin repeat-containing domain (InterPro:IPR020683)%3B BEST Arabidopsis thaliana protein match is: Ankyrin repeat family protein (TAIR:AT3G59910.1)%3B Has 93 Blast hits to 93 proteins in 22 species: Archae - 0%3B Bacteria - 2%3B Metazoa - 12%3B Fungi - 0%3B Plants - 66%3B Viruses - 3%3B Other Eukaryotes - 10 (source: NCBI BLink).	17.3331	17.1238	26.531	27.3193	24.4728	21.9677	32.8715	29.9511	25.6042	23.0439	22.6498	29.478	34.0296	34.8402	32.446	31.6454	24.1393	23.3323	29.7405	32.4848	40.0622	31.4051	41.0256	28.7106	23.3348	20.6759	25.2454	25.5132	26.8309	27.3155	26.9098	22.5748
VIT_05s0102g00380	90.7521	-0.983345	0.242732	-4.05116	5.09652e-05	0.00522117			7.71877	4.19063	7.76167	7.85828	2.88117	5.58035	6.36025	6.5897	10.2834	6.97332	10.3177	8.09982	9.81565	8.04375	8.25022	8.72508	6.55495	6.54343	8.00431	9.13611	9.45508	3.93724	8.33801	9.2863	8.30761	7.4537	7.88343	8.81161	7.19366	9.31479	7.36004	10.2684
VIT_05s0102g00450	368.577	-1.71799	0.378188	-4.54269	5.55408e-06	0.00158358		EF hand calcium-binding protein family%3B FUNCTIONS IN: calcium ion binding%3B LOCATED IN: cellular_component unknown%3B EXPRESSED IN: root hair%3B CONTAINS InterPro DOMAIN/s: Parvalbumin (InterPro:IPR008080)%2C EF-Hand 1%2C calcium-binding site (InterPro:IPR018247)%2C EF-HAND 2 (InterPro:IPR018249)%2C EF-hand-like domain (InterPro:IPR011992)%2C Calcium-binding EF-hand (InterPro:IPR002048)%2C EF-…	18.0538	11.5666	178.684	137.042	4.38399	2.84334	158.029	67.0314	13.0793	22.5099	89.3952	119.345	13.1488	5.17932	123.109	67.2645	17.2518	22.343	123.058	108.636	16.3691	4.85746	119.34	48.4006	27.1595	22.9132	112.559	146.737	39.0677	10.0276	112.972	76.0982
VIT_05s0102g00740	7.17306	3.6753	0.810847	4.53266	5.82446e-06	0.0016216			0.295769	0.473007	1.74466	1.60754	4.40469	0.761545	1.37816	1.56183	0.241616	0.490352	1.01811	0.849504	0.504138	0.250215	0.735263	1.06948	0.423121	0.722297	0.78465	3.10729	0.729282	1.65535	2.12441	2.13064	0.217049	0.340261	0.723698	0.964451	0.279065	0.167318	1.37422	0.344166
VIT_05s0102g00810	6.14341	-2.65539	0.875589	-3.03268	0.00242389	0.0475756			0.548569	0.419507	2.89014	2.03292	0.0600456	0.0186356	2.26499	0.583187	0	0.10354	0.385444	0.0409066	0.166427	0	0.312259	0.0969248	0.629902	0.435876	0.509789	0.652016	0.216361	0	0.671465	0.0605	0.304271	0.539099	0.639587	0.488083	0.403114	0.297055	0.615856	0.060305
VIT_05s0102g01170	113.684	0.978403	0.322648	3.03242	0.00242604	0.0475756	"3BETAHSD/D3"	3-beta hydroxysteroid dehydrogenase/isomerase family protein%3B FUNCTIONS IN: binding%2C 3-beta-hydroxy-delta5-steroid dehydrogenase activity%2C catalytic activity%3B INVOLVED IN: steroid biosynthetic process%2C metabolic process%3B LOCATED IN: plasma membrane%3B EXPRESSED IN: 23 plant structures%3B EXPRESSED DURING: 15 growth stages%3B CONTAINS InterPro DOMAIN/s: Reticulon (InterPro:IPR003388)%2…	1.21296	1.47629	12.1944	12.4571	2.26656	3.34359	17.5414	17.1226	6.80645	3.10105	17.1991	12.7005	4.85209	3.62968	19.1731	20.2778	2.04452	2.10015	14.0625	14.6603	3.12096	3.51122	20.6556	9.41376	2.5612	1.79067	13.5634	18.4203	2.66871	2.95998	18.3129	21.8357
VIT_05s0136g00340	13.892	2.91918	0.763787	3.82199	0.00013238	0.00918872	"WNK11"		0.0927302	0.350357	0.341937	0.284775	1.81607	0.286093	0.439653	0.439923	3.95922	3.36562	3.78169	3.68733	3.13224	3.2162	3.78061	3.37496	1.2498	1.67201	1.82087	2.94493	1.96911	1.10447	2.06561	0.858159	2.60866	3.02609	4.48187	6.31805	2.81323	3.26952	3.45285	5.03787
VIT_06s0004g00020	31.3991	-3.35392	0.950443	-3.5288	0.000417456	0.0183205			1.82631	0.0949298	1.47998	1.25512	0.0906026	1.23069	1.6636	2.51045	77.8101	4.38567	2.5444	6.66863	14.1629	3.74686	3.70951	15.1857	0.783623	1.07572	2.79909	4.30724	3.38216	4.46896	6.71101	9.71796	0.524165	0.360918	1.57639	2.77862	1.57063	0.288403	1.57178	1.5983
VIT_06s0004g00690	27.4023	-2.7777	0.777684	-3.57175	0.0003546	0.016348	"IQM2"	calmodulin-binding family protein%3B CONTAINS InterPro DOMAIN/s: IQ calmodulin-binding region (InterPro:IPR000048)%3B BEST Arabidopsis thaliana protein match is: calmodulin-binding family protein (TAIR:AT3G58480.1)%3B Has 2440 Blast hits to 1727 proteins in 273 species: Archae - 4%3B Bacteria - 163%3B Metazoa - 734%3B Fungi - 252%3B Plants - 308%3B Viruses - 55%3B Other Eukaryotes - 924 (source: …	0.83917	0.111851	3.74434	2.60023	0.0682578	0.303844	3.7386	1.92015	6.64105	1.17184	3.06747	3.6984	1.69617	0.0800255	3.14838	1.64772	0.577851	0.86814	3.74086	2.8829	0.401968	0.255811	4.36085	2.3579	0.606001	0.692493	4.19507	3.68888	0.458385	0.356487	4.10278	1.1843
VIT_06s0004g00860	147.084	0.915068	0.217324	4.21062	2.54672e-05	0.00354519		Galactose oxidase/kelch repeat superfamily protein%3B CONTAINS InterPro DOMAIN/s: F-box domain%2C cyclin-like (InterPro:IPR001810)%2C Galactose oxidase/kelch%2C beta-propeller (InterPro:IPR011043)%2C Kelch repeat type 1 (InterPro:IPR006652)%2C Kelch related (InterPro:IPR013089)%2C Kelch-type beta propeller (InterPro:IPR015915)%3B BEST Arabidopsis thaliana protein match is: Galactose oxidase/kelch…	6.35787	7.50472	14.5729	16.9273	12.3286	11.0234	14.1852	10.5788	14.8322	8.05107	16.2657	12.1161	13.0922	12.6389	14.0544	12.4541	9.0011	9.87162	17.7752	19.3462	12.0288	9.20813	18.3165	9.18622	10.0248	11.8885	10.939	13.4164	9.32949	12.5163	11.6368	10.8415
VIT_06s0004g00910	224.851	-2.07642	0.539299	-3.85023	0.000118009	0.00872715		Bifunctional inhibitor/lipid-transfer protein/seed storage 2S albumin superfamily protein%3B FUNCTIONS IN: lipid binding%3B INVOLVED IN: lipid transport%3B LOCATED IN: nucleus%2C anchored to membrane%3B EXPRESSED IN: 22 plant structures%3B EXPRESSED DURING: 13 growth stages%3B CONTAINS InterPro DOMAIN/s: Bifunctional inhibitor/plant lipid transfer protein/seed storage (InterPro:IPR016140)%2C Plan…	14.3281	13.3028	201.684	136.14	2.75914	1.81951	218.015	35.7705	6.46115	17.5236	121.946	104.475	7.65403	8.18222	111.069	20.2168	12.9659	11.2202	137.387	151.345	7.37901	0.740641	109.228	15.7795	17.4552	15.8219	84.1564	80.6614	13.3975	5.71725	81.8121	30.2997
VIT_06s0004g01020	1546.35	-2.76558	0.880827	-3.13976	0.00169088	0.0390387	"DIR19"	Disease resistance-responsive (dirigent-like protein) family protein%3B FUNCTIONS IN: molecular_function unknown%3B INVOLVED IN: N-terminal protein myristoylation%2C lignan biosynthetic process%2C defense response%3B LOCATED IN: endomembrane system%3B EXPRESSED IN: 17 plant structures%3B EXPRESSED DURING: 6 growth stages%3B CONTAINS InterPro DOMAIN/s: Plant disease resistance response protein (In…	14.8488	0.891061	79.5387	207.511	1.72425	12.5779	87.6238	424.775	977.288	99.3588	196.83	197.453	280.719	36.0097	88.4852	374.567	17.4342	77.6924	148.565	234.532	61.4272	114.817	252.38	792.95	15.1691	18.0651	39.0059	99.2304	8.11267	47.7155	54.7528	329.56
VIT_06s0004g01080	46.7172	-2.23571	0.595517	-3.75424	0.000173865	0.0107429	"CMT3"	chromomethylase 3 (CMT3)%3B FUNCTIONS IN: DNA (cytosine-5-)-methyltransferase activity%3B INVOLVED IN: in 6 processes%3B LOCATED IN: chromatin%2C nucleus%3B EXPRESSED IN: 21 plant structures%3B EXPRESSED DURING: 13 growth stages%3B CONTAINS InterPro DOMAIN/s: DNA methylase%2C C-5 cytosine-specific (InterPro:IPR001525)%2C Chromo domain-like (InterPro:IPR016197)%2C Bromo adjacent homology (BAH) dom…	4.61857	1.86225	5.91518	5.04231	0.80291	0.354644	5.81503	1.77102	2.91259	2.60479	4.27171	4.33563	1.84168	0.392227	5.11984	1.33567	3.43133	2.34398	6.377	8.18879	1.41215	0	6.5585	0.938277	3.57825	1.44369	6.13985	7.34885	3.39278	0.24524	5.30855	3.03162
VIT_06s0004g01320	12.4728	-1.94575	0.590115	-3.29724	0.000976415	0.0291385	"NSE4A"	Nse4%2C component of Smc5/6 DNA repair complex%3B CONTAINS InterPro DOMAIN/s: Nse4 (InterPro:IPR014854)%3B BEST Arabidopsis thaliana protein match is: Nse4%2C component of Smc5/6 DNA repair complex (TAIR:AT3G20760.1)%3B Has 297 Blast hits to 295 proteins in 132 species: Archae - 0%3B Bacteria - 0%3B Metazoa - 72%3B Fungi - 132%3B Plants - 74%3B Viruses - 0%3B Other Eukaryotes - 19 (source: NCBI B…	1.99108	0.921779	2.0115	1.2913	0.37454	0.333037	1.54826	0.942835	2.45403	1.49093	3.07719	2.66641	1.79941	1.53361	2.91731	2.05841	1.3697	0.928252	3.41171	3.29437	1.16975	0.786238	2.22855	0.904582	1.383	1.51551	2.88941	3.59314	1.20702	1.26828	3.24724	2.75571
VIT_06s0004g01720	135.908	0.912653	0.229704	3.97317	7.09235e-05	0.00637311		unknown protein%3B INVOLVED IN: biological_process unknown%3B LOCATED IN: plasma membrane%3B EXPRESSED IN: 22 plant structures%3B EXPRESSED DURING: 13 growth stages%3B Has 30201 Blast hits to 17322 proteins in 780 species: Archae - 12%3B Bacteria - 1396%3B Metazoa - 17338%3B Fungi - 3422%3B Plants - 5037%3B Viruses - 0%3B Other Eukaryotes - 2996 (source: NCBI BLink).	3.24302	4.47181	16.6929	23.8947	6.16701	10.1147	19.2374	15.8085	11.1142	5.81992	22.7412	23.2454	9.51646	7.41453	21.2106	17.2469	4.22769	4.92987	17.6816	20.8609	6.76368	7.64471	21.2917	14.6876	6.63432	6.88914	20.8599	25.0952	5.79695	9.87849	25.6577	19.2403
VIT_06s0004g02370	212.533	-1.34227	0.29821	-4.50108	6.7608e-06	0.00170207		NAD(P)-binding Rossmann-fold superfamily protein%3B FUNCTIONS IN: alcohol dehydrogenase (NAD) activity%3B INVOLVED IN: response to salt stress%3B LOCATED IN: plasma membrane%3B EXPRESSED IN: 25 plant structures%3B EXPRESSED DURING: 14 growth stages%3B CONTAINS InterPro DOMAIN/s: NAD-dependent epimerase/dehydratase (InterPro:IPR001509)%2C NAD(P)-binding domain (InterPro:IPR016040)%3B BEST Arabidop…	23.0232	15.2436	88.6117	85.0266	6.89134	20.7868	84.2309	45.1939	24.4055	17.8148	86.6185	68.395	24.4406	12.5535	69.6456	53.2247	13.3038	14.4679	71.8501	77.1907	16.1943	12.3201	62.6531	33.1685	5.66069	6.36337	51.3891	69.3506	4.88248	6.6301	63.6866	53.6099
VIT_06s0004g02400	284.609	-1.03191	0.315444	-3.27128	0.00107064	0.0307461	"RER4"	Protein of unknown function (DUF3411)%3B FUNCTIONS IN: molecular_function unknown%3B INVOLVED IN: biological_process unknown%3B LOCATED IN: mitochondrion%2C chloroplast%2C plastid%2C chloroplast inner membrane%2C chloroplast envelope%3B EXPRESSED IN: 24 plant structures%3B EXPRESSED DURING: 14 growth stages%3B CONTAINS InterPro DOMAIN/s: Protein of unknown function DUF3411 (InterPro:IPR021825)%3B…	8.10132	7.56311	45.6844	56.1773	3.24989	8.42235	51.494	60.6058	7.50991	5.74848	27.9209	39.9387	6.74233	7.96142	44.815	45.7397	18.8484	16.7978	77.8737	65.8812	14.9725	16.3524	75.1656	83.2124	12.5443	17.141	60.6762	61.0507	15.6928	13.9609	68.4959	98.0291
VIT_06s0004g02580	51.2919	1.33934	0.359995	3.72044	0.000198879	0.0115923	"BLH8"	BEL1-like homeodomain 8 (BLH8)%3B CONTAINS InterPro DOMAIN/s: Homeobox (InterPro:IPR001356)%2C Homeodomain-like (InterPro:IPR009057)%2C POX (InterPro:IPR006563)%2C Homeodomain-related (InterPro:IPR012287)%3B BEST Arabidopsis thaliana protein match is: POX (plant homeobox) family protein (TAIR:AT5G02030.1)%3B Has 5076 Blast hits to 5073 proteins in 336 species: Archae - 0%3B Bacteria - 0%3B Metazo…	1.03386	0.869696	3.79167	3.72138	2.47756	1.27532	5.16253	5.49532	2.97048	1.17684	3.90406	4.13895	2.43832	2.12302	5.35753	7.1541	1.63945	1.44572	3.91157	4.22924	3.38405	2.20717	5.14136	8.49851	2.51166	1.9274	3.3365	3.39464	2.41356	2.5008	4.81612	6.70552
VIT_06s0004g02730	217.487	-0.883664	0.223991	-3.9451	7.97676e-05	0.00667032	"TPST"	tyrosylprotein sulfotransferase (TPST)%3B FUNCTIONS IN: protein-tyrosine sulfotransferase activity%3B INVOLVED IN: carbohydrate biosynthetic process%3B LOCATED IN: Golgi apparatus%3B EXPRESSED IN: 26 plant structures%3B EXPRESSED DURING: 15 growth stages%3B CONTAINS InterPro DOMAIN/s: Sulfotransferase (InterPro:IPR005331)%2C Heparan sulphate 6-sulfotransferase (InterPro:IPR010635)%3B Has 30201 Bl…	9.82219	5.19937	27.0198	35.9372	4.05731	9.55096	30.6025	24.8403	18.4397	12.0872	42.4339	27.3951	14.7596	10.4028	29.8007	28.1869	9.03626	10.2537	31.7232	37.4728	10.963	10.6222	29.293	18.9469	7.63236	8.22701	17.4607	23.7257	6.29635	4.34401	20.8673	18.1131
VIT_06s0004g02970	79.5281	0.903209	0.239983	3.76364	0.00016746	0.0105118	"LUL2"	RING/U-box superfamily protein%3B FUNCTIONS IN: zinc ion binding%3B INVOLVED IN: N-terminal protein myristoylation%3B EXPRESSED IN: 22 plant structures%3B EXPRESSED DURING: 14 growth stages%3B CONTAINS InterPro DOMAIN/s: Zinc finger%2C RING-type (InterPro:IPR001841)%3B BEST Arabidopsis thaliana protein match is: RING/U-box superfamily protein (TAIR:AT3G09770.1)%3B Has 2040 Blast hits to 2040 prot…	3.90645	4.52362	10.5479	12.1897	7.56725	14.024	10.0626	12.9585	13.8185	4.9579	9.15346	9.05516	9.62274	9.45262	8.86743	11.7998	3.90305	4.33458	9.25834	9.60056	7.89167	16.4574	7.96421	7.43521	5.67974	5.19717	13.083	11.9577	6.37537	11.329	10.6273	12.0129
VIT_06s0004g03010	197.842	3.29893	0.836881	3.94193	8.0828e-05	0.00671156		Late embryogenesis abundant (LEA) protein-related%3B FUNCTIONS IN: molecular_function unknown%3B LOCATED IN: endomembrane system%3B EXPRESSED IN: root%3B CONTAINS InterPro DOMAIN/s: Root cap (InterPro:IPR009646)%3B BEST Arabidopsis thaliana protein match is: late embryogenesis abundant protein-related / LEA protein-related (TAIR:AT5G60530.1)%3B Has 1807 Blast hits to 1807 proteins in 277 species:…	0.113287	0.0841109	58.4755	40.7309	2.17699	0.0289273	97.7666	7.61324	0.0351845	0	50.0556	78.8903	0.607938	0.139017	73.7307	18.5101	0.0230118	0.0208786	74.8765	84.1072	0.272681	0.126623	94.1498	5.1855	0.0688167	0.0648672	148.141	118.326	0.220293	0.0759428	104.185	22.5677
VIT_06s0004g03100	400.605	0.765808	0.232699	3.29098	0.000998404	0.029437			12.2648	10.7484	40.4743	48.6216	18.7301	15.7859	35.4886	32.6036	54.4771	10.5936	48.2818	53.7463	27.5267	14.6736	41.3265	43.4153	13.0584	12.4952	38.1205	42.2902	22.9512	19.6825	34.1709	31.4999	9.29293	10.5143	32.8179	37.1806	13.2932	10.8479	34.9602	28.6478
VIT_06s0004g03410	285.536	-0.80986	0.238004	-3.40272	0.000667193	0.0234957	"RPS23B"	Ribosomal protein S12/S23 family protein%3B FUNCTIONS IN: structural constituent of ribosome%3B INVOLVED IN: translation%3B LOCATED IN: cytosolic small ribosomal subunit%2C cytosolic ribosome%2C ribosome%3B EXPRESSED IN: guard cell%2C leaf%3B CONTAINS InterPro DOMAIN/s: Ribosomal protein S23%2C eukaryotic/archaeal (InterPro:IPR005680)%2C Ribosomal protein S12/S23 (InterPro:IPR006032)%2C Nucleic a…	48.3603	39.0207	79.8684	70.538	23.6909	35.4016	88.793	54.7702	70.8348	71.4059	77.9796	95.0643	59.7979	39.5516	103.952	80.9842	49.5743	41.891	98.1325	110.03	39.4857	42.4063	86.6172	63.2956	64.7145	46.9621	91.0869	96.6056	52.8602	35.2396	83.3065	83.5592
VIT_06s0004g03440	101.401	1.03149	0.292378	3.52793	0.00041882	0.0183205	"NEDP1"	Cysteine proteinases superfamily protein%3B FUNCTIONS IN: cysteine-type peptidase activity%2C NEDD8-specific protease activity%3B INVOLVED IN: proteolysis%3B LOCATED IN: cellular_component unknown%3B EXPRESSED IN: 7 plant structures%3B EXPRESSED DURING: LP.04 four leaves visible%2C C globular stage%2C petal differentiation and expansion stage%3B CONTAINS InterPro DOMAIN/s: Peptidase C48%2C SUMO/S…	8.37767	7.23136	18.1703	21.2927	17.2708	16.8634	18.8063	21.7973	17.4033	6.25506	28.1111	28.0544	12.2778	8.42665	20.2113	22.2647	7.58592	7.81504	24.6638	26.0832	8.59222	13.3422	20.9826	22.5774	8.5149	8.59533	18.1593	19.7295	8.68399	19.8377	16.2336	15.0104
VIT_06s0004g03550	14376.1	0.628118	0.209084	3.00414	0.0026633	0.0499856			1820.18	2055.82	1451.42	1251.86	2503.79	3022.81	2004.68	1500.83	3359.29	2591.42	1178.39	1160.89	3009.69	3353.92	1724.14	1421.89	2131.56	2496.84	1319.96	1523.37	3047.73	2326.25	1968.53	1207.74	2242.84	2552.96	1738.84	1769.29	2439.85	2933.4	2277.52	1851.4
VIT_06s0004g04650	13341	-0.92742	0.260666	-3.55789	0.000373848	0.0169485			503.229	495.73	6075.93	5906.35	234.084	313.305	4187.34	11185.5	1139.32	560.208	7566.91	6928.27	893.201	725.864	5283.68	7895.84	1073.16	899.729	9227.23	8793.59	1114.73	3650.62	8445.49	15691.1	535.297	661.962	8137.64	6834.38	437.791	731.669	6885.4	8437.4
VIT_06s0004g05700	4.78868	4.79611	1.37414	3.49027	0.000482539	0.0196207	"GSTU7"	glutathione S-transferase tau 7 (GSTU7)%3B CONTAINS InterPro DOMAIN/s: Thioredoxin fold (InterPro:IPR012335)%2C Glutathione S-transferase%2C C-terminal (InterPro:IPR004046)%2C Glutathione S-transferase%2C C-terminal-like (InterPro:IPR010987)%2C Glutathione S-transferase/chloride channel%2C C-terminal (InterPro:IPR017933)%2C Glutathione S-transferase%2C N-terminal (InterPro:IPR004045)%2C Thioredox…	0.0191591	0.094422	0.234696	0.12775	1.0503	0.792725	0.0636251	1.66725	1.6465	0.319296	0.670211	1.59998	1.12856	0.527662	1.20229	3.45702	0	0.0700185	2.01091	2.07684	0.1457	1.19591	1.87684	1.24545	0.177501	0.160425	0	0.550351	0.0607458	0.898372	1.52276	1.05032
VIT_06s0004g06030	80.0187	1.42802	0.37768	3.78104	0.000156176	0.0101815	"CRCK1"	calmodulin-binding receptor-like cytoplasmic kinase 1 (CRCK1)%3B FUNCTIONS IN: protein serine/threonine kinase activity%2C protein kinase activity%2C kinase activity%2C ATP binding%3B INVOLVED IN: protein amino acid phosphorylation%3B LOCATED IN: cellular_component unknown%3B EXPRESSED IN: 7 plant structures%3B EXPRESSED DURING: LP.06 six leaves visible%2C LP.04 four leaves visible%2C 4 anthesis%…	0.85247	1.41466	15.8399	20.2039	2.33992	4.82762	18.2096	14.6066	5.03746	2.30351	17.3966	15.3357	4.09519	5.1669	15.0964	15.238	2.08771	2.0432	13.6064	12.4642	4.17596	11.0414	14.5745	11.8255	1.46127	1.30105	11.5869	16.0192	2.3572	3.70727	15.7151	19.4558
VIT_06s0004g06490	32.7447	2.04528	0.581072	3.51983	0.000431822	0.0184911			1.45641	1.22697	6.59303	5.50139	6.85972	5.52323	5.42538	36.2169	1.44857	0.70126	2.22594	2.63069	0.898622	1.20627	2.13749	11.4771	1.26033	1.19427	4.20141	2.46409	2.25706	10.935	4.6633	48.5118	1.54791	1.49879	3.58216	3.59929	1.77849	4.78391	5.29408	14.1515
VIT_06s0004g06510	925.192	1.01358	0.209519	4.83766	1.31373e-06	0.000758281	"NPC1"	non-specific phospholipase C1 (NPC1)%3B FUNCTIONS IN: hydrolase activity%2C acting on ester bonds%3B LOCATED IN: endomembrane system%3B EXPRESSED IN: 23 plant structures%3B EXPRESSED DURING: 13 growth stages%3B CONTAINS InterPro DOMAIN/s: Phosphoesterase (InterPro:IPR007312)%3B BEST Arabidopsis thaliana protein match is: non-specific phospholipase C2 (TAIR:AT2G26870.1)%3B Has 30201 Blast hits to …	33.1859	35.3369	62.1257	71.0156	60.7354	83.7505	81.6756	129.861	77.9295	33.6612	53.0939	60.7527	66.6714	63.3869	82.2773	108.444	40.0839	39.0799	75.4168	72.6898	90.4779	109.877	118.464	170.682	31.8312	37.8255	69.5589	77.1609	47.8378	69.3897	83.6054	96.2985
VIT_06s0004g06890	17.2171	-1.63629	0.520924	-3.14114	0.00168291	0.0389594	"KT1"	potassium transporter 1 (KT1)%3B CONTAINS InterPro DOMAIN/s: Potassium uptake protein%2C kup (InterPro:IPR018519)%2C K+ potassium transporter (InterPro:IPR003855)%3B BEST Arabidopsis thaliana protein match is: Potassium transporter family protein (TAIR:AT5G14880.1)%3B Has 3625 Blast hits to 3386 proteins in 1031 species: Archae - 13%3B Bacteria - 2398%3B Metazoa - 1%3B Fungi - 100%3B Plants - 989…	2.75826	1.42105	0.789588	0.605624	0.689317	1.10513	1.01075	0.610871	0.693375	2.22688	0.981442	0.44417	1.65403	1.03218	0.861412	0.221102	1.16529	1.87139	0.370241	0.759256	0.742404	0.664507	0.476755	1.01425	1.76212	2.50181	0.918458	0.977004	1.42217	1.74586	0.595164	0.280846
VIT_06s0004g06940	212.547	-1.18113	0.316422	-3.73277	0.000189387	0.0112046	"ZIP6"	ZIP6%3B FUNCTIONS IN: cation transmembrane transporter activity%2C metal ion transmembrane transporter activity%3B INVOLVED IN: cation transport%2C response to nematode%3B LOCATED IN: integral to membrane%2C membrane%3B EXPRESSED IN: 19 plant structures%3B EXPRESSED DURING: 7 growth stages%3B CONTAINS InterPro DOMAIN/s: Zinc/iron permease%2C fungal/plant (InterPro:IPR004698)%2C Zinc/iron permease…	37.1689	14.7976	48.7074	58.1676	15.0971	29.1926	44.7512	38.8082	62.8523	24.6695	27.9127	49.1368	35.7978	24.0217	36.2108	33.0539	11.8778	15.7224	38.8789	35.5306	45.5816	17.6597	32.9199	24.9299	11.7298	18.0015	39.4476	38.0224	25.2158	18.5679	42.8484	21.9017
VIT_06s0004g07530	305.883	-0.491402	0.126422	-3.887	0.000101489	0.00795278		RNA-binding (RRM/RBD/RNP motifs) family protein%3B FUNCTIONS IN: RNA binding%2C nucleotide binding%2C nucleic acid binding%3B EXPRESSED IN: 20 plant structures%3B EXPRESSED DURING: 12 growth stages%3B CONTAINS InterPro DOMAIN/s: RNA recognition motif%2C RNP-1 (InterPro:IPR000504)%2C Nucleotide-binding%2C alpha-beta plait (InterPro:IPR012677)%3B BEST Arabidopsis thaliana protein match is: U2 small…	49.5799	31.7277	50.8963	49.7973	32.5183	40.2883	57.1618	45.7074	66.9754	55.7759	53.0635	59.6649	62.3317	55.819	59.1814	51.9493	40.4787	48.3596	58.9672	54.5516	58.2694	61.7967	45.002	40.548	50.3283	38.0472	54.7077	54.1512	43.4876	48.902	55.7029	56.5582
VIT_06s0004g07740	80.326	-3.41446	1.03815	-3.28899	0.00100547	0.029485			0.751326	0.204177	24.7381	23.1461	0.0368083	0	15.6995	12.6509	0.331143	0	29.5705	40.8657	0.113721	0.163084	25.2838	17.1864	0	0	28.1788	33.5597	0	0	28.1885	190.865	0	0	20.0483	22.1699	0.0723786	0.0557728	17.0886	44.6918
VIT_06s0004g07790	216.241	-3.53858	1.15446	-3.06513	0.00217574	0.0447203	"LBD13"	LOB domain-containing protein 13 (LBD13)%3B FUNCTIONS IN: molecular_function unknown%3B INVOLVED IN: biological_process unknown%3B LOCATED IN: membrane%3B EXPRESSED IN: root%2C leaf%3B CONTAINS InterPro DOMAIN/s: Lateral organ boundaries%2C LOB (InterPro:IPR004883)%3B BEST Arabidopsis thaliana protein match is: LOB domain-containing protein 15 (TAIR:AT2G40470.1)%3B Has 7621 Blast hits to 4763 pro…	0.501902	0.180057	87.9411	82.8892	0	3.13868	68.0466	153.147	10.5324	0.575428	72.254	60.3742	1.997	0.818304	70.8101	89.5754	0.138996	0.114357	52.3101	46.5839	0.0517974	13.3881	53.396	160.427	0.195971	0.0842768	64.1046	53.904	0.12242	0.547257	65.4038	62.1877
VIT_06s0004g07830	199.594	0.893315	0.259282	3.44534	0.000570333	0.0217692	"CIPK2"	CBL-interacting protein kinase 2 (CIPK2)%3B FUNCTIONS IN: protein serine/threonine kinase activity%2C protein kinase activity%2C kinase activity%2C ATP binding%3B INVOLVED IN: signal transduction%2C protein amino acid phosphorylation%3B LOCATED IN: cellular_component unknown%3B EXPRESSED IN: stem%2C leaf whorl%2C root%2C flower%3B EXPRESSED DURING: petal differentiation and expansion stage%3B CON…	10.8664	9.73716	20.019	23.018	18.9783	34.6482	21.999	37.152	20.9735	10.0502	32.4378	22.167	19.0515	27.9274	26.9803	39.4513	9.30447	10.3171	16.1792	21.9303	20.8839	40.7378	26.4497	29.453	5.50115	6.79906	15.0906	20.6314	6.70169	20.6402	17.4874	24.7962
VIT_06s0004g07890	7.74848	-4.46825	1.10824	-4.03185	5.53398e-05	0.0054528		CONTAINS InterPro DOMAIN/s: F-box associated interaction domain (InterPro:IPR017451)%2C Protein of unknown function DUF641%2C plant (InterPro:IPR006943)%3B BEST Arabidopsis thaliana protein match is: Plant protein of unknown function (DUF641) (TAIR:AT2G45260.1)%3B Has 527 Blast hits to 526 proteins in 34 species: Archae - 0%3B Bacteria - 0%3B Metazoa - 3%3B Fungi - 2%3B Plants - 518%3B Viruses - …	1.03511	0.426736	1.39008	1.11451	0.0232473	0.097941	1.80379	0.47756	0.751547	0.745407	1.45744	2.24943	0.630972	0.213312	2.78929	0.767877	1.01022	0.490838	1.83445	2.04253	0.728138	0	1.97225	0.510642	0.477551	0.429995	2.54945	2.63783	0.764614	0.141427	2.02573	1.36682
VIT_06s0004g08160	248.966	-0.536994	0.176199	-3.04766	0.00230627	0.0465682			15.9538	10.4858	23.4708	26.491	9.56603	10.8988	23.6413	21.6898	24.2817	17.5414	32.9189	31.5487	23.3928	18.9963	30.5849	30.9555	18.1833	15.6217	31.5091	29.0418	22.9503	15.5561	28.5485	20.5196	18.7875	15.6285	30.5867	32.0164	18.7866	15.3679	30.0502	33.2789
VIT_06s0004g08290	146.149	-0.672736	0.21499	-3.12916	0.00175309	0.039968			24.8152	20.1463	17.3886	16.4301	12.2872	22.5899	19.4409	16.2759	15.7935	23.6242	13.7619	16.8059	19.0347	20.677	18.1194	12.963	30.8318	28.2565	21.6036	20.4681	28.3107	21.1914	17.9922	11.2874	36.3898	36.4698	31.6719	27.5499	37.3754	30.3842	31.8203	32.8975
VIT_06s0004g08450	105.648	-0.744035	0.238217	-3.12335	0.00178805	0.0405308		TRAM%2C LAG1 and CLN8 (TLC) lipid-sensing domain containing protein%3B FUNCTIONS IN: molecular_function unknown%3B INVOLVED IN: biological_process unknown%3B LOCATED IN: integral to membrane%3B EXPRESSED IN: 24 plant structures%3B EXPRESSED DURING: 15 growth stages%3B CONTAINS InterPro DOMAIN/s: TRAM/LAG1/CLN8 homology domain (InterPro:IPR006634)%3B BEST Arabidopsis thaliana protein match is: TRA…	11.0446	8.61813	19.0521	20.8669	4.91065	10.6415	21.1654	12.206	13.6031	9.84475	20.4844	16.1091	11.4666	9.23996	17.2253	12.7352	8.84821	10.0488	19.7675	22.431	12.2649	5.15647	18.1145	10.4515	10.1673	8.30688	15.024	17.9618	10.9245	6.70158	14.4274	11.3205
VIT_06s0009g00260	584.302	-0.45698	0.150485	-3.03672	0.00239169	0.047308			15.3185	9.87726	26.2521	32.7977	9.26275	14.9504	28.8463	33.7553	29.6164	15.1018	37.391	30.7907	24.3341	20.6859	32.1379	35.876	17.5592	17.7659	37.7179	37.215	25.9185	20.766	37.053	40.4758	16.9341	15.3669	24.4327	31.372	18.2778	16.8213	27.3857	30.2914
VIT_06s0009g00310	456.463	1.35892	0.425955	3.19028	0.00142136	0.035519		Protein of unknown function (DUF3049)%3B FUNCTIONS IN: molecular_function unknown%3B INVOLVED IN: biological_process unknown%3B LOCATED IN: chloroplast%3B CONTAINS InterPro DOMAIN/s: Protein of unknown function DUF3049 (InterPro:IPR021410)%3B BEST Arabidopsis thaliana protein match is: Protein of unknown function (DUF3049) (TAIR:AT4G02810.1)%3B Has 1373 Blast hits to 1137 proteins in 167 species:…	12.2354	11.603	36.5565	48.6669	28.4199	7.90568	71.9491	31.6271	11.6151	15.913	30.5858	76.6644	22.4129	16.5933	53.4987	37.2189	32.8235	25.145	90.2161	61.3316	67.3596	3.77087	99.8905	19.7833	16.0206	22.599	68.8341	73.5445	34.3293	9.83187	76.8921	73.5921
VIT_06s0009g01010	11.1944	2.61704	0.694667	3.76732	0.000165007	0.0104409			0.158951	0.390401	6.46676	8.92631	1.16876	1.24144	7.16991	5.45628	1.59431	0.536104	2.26953	5.77532	1.532	0.556408	5.09604	5.9364	0.641477	0.103543	5.66003	5.61592	0.439925	1.09902	5.7243	3.28629	0.609861	0.20597	3.51728	4.9936	0.547547	0.572963	4.51554	3.88361
VIT_06s0009g01360	45.8687	-1.56111	0.484067	-3.22499	0.00125977	0.0335349			0.600645	0.30401	1.39313	2.14268	0.114814	0.514082	1.77097	0.767619	2.96926	2.47178	5.44205	3.5393	3.50027	3.86467	4.51606	1.72867	3.78355	4.04645	4.68154	5.14577	7.07452	2.57301	5.11073	0.797022	1.93174	2.05569	0.163833	0.335331	2.19736	2.19131	0.421363	0.423789
VIT_06s0009g02310	407.333	0.575613	0.172011	3.34637	0.000818783	0.0259739		Ubiquitin-associated/translation elongation factor EF1B protein%3B FUNCTIONS IN: molecular_function unknown%3B INVOLVED IN: biological_process unknown%3B LOCATED IN: chloroplast%3B EXPRESSED IN: 24 plant structures%3B EXPRESSED DURING: 15 growth stages%3B CONTAINS InterPro DOMAIN/s: Ubiquitin-associated/translation elongation factor EF1B%2C N-terminal (InterPro:IPR000449)%2C Ubiquitin-associated/…	18.8067	18.5178	32.3297	33.1467	24.8538	27.2414	33.6489	46.3278	26.5991	19.5791	33.238	35.6153	28.8158	25.3272	36.2174	45.1446	19.1272	17.3601	35.0187	29.1729	26.3976	32.5219	33.9258	41.8199	16.6478	17.1381	31.9624	31.419	21.0361	25.2161	31.1278	35.8586
VIT_06s0009g02510	293.887	-0.607317	0.20202	-3.00622	0.00264518	0.0498791		ARM repeat superfamily protein%3B FUNCTIONS IN: binding%3B INVOLVED IN: biological_process unknown%3B LOCATED IN: membrane%3B EXPRESSED IN: 22 plant structures%3B EXPRESSED DURING: 13 growth stages%3B CONTAINS InterPro DOMAIN/s: Armadillo-like helical (InterPro:IPR011989)%2C Armadillo-type fold (InterPro:IPR016024)%3B Has 448 Blast hits to 380 proteins in 145 species: Archae - 0%3B Bacteria - 0%3…	5.90984	3.3768	9.52448	12.6035	3.26269	5.99373	12.3278	10.4369	13.0239	6.42642	13.8541	11.3052	9.36629	6.43463	11.1255	8.96132	4.79514	5.05231	11.1142	12.697	7.31031	6.17521	11.066	4.91021	5.90202	5.64181	10.1615	12.3182	6.45242	6.53718	10.4772	11.2322
VIT_06s0009g03080	70.3545	-1.13041	0.345696	-3.26996	0.00107563	0.0307461			15.2339	7.51759	18.8307	27.3852	5.87406	6.92551	31.5854	15.7629	13.0153	9.68796	19.5836	21.515	9.06529	4.11852	22.9499	20.8544	10.4065	11.4263	28.2002	44.1914	8.81368	8.19227	35.1293	16.6637	14.131	11.3582	19.4956	35.1232	8.49459	10.0829	33.0715	19.16
VIT_06s0009g03650	294.2	0.772013	0.193132	3.99735	6.40568e-05	0.00608679			18.8484	17.0524	39.9686	38.5021	28.7925	25.2237	52.7066	49.0711	20.8214	15.9579	31.8283	21.5767	22.6537	23.4765	25.6636	27.2747	24.0984	26.974	37.8447	38.6325	37.594	21.6468	43.718	27.9104	20.265	20.9532	26.1897	33.3714	24.8669	20.7052	28.1967	32.7191
VIT_06s0061g00330	82.3438	-1.08561	0.265181	-4.09384	4.24288e-05	0.00475866		unknown protein%3B FUNCTIONS IN: molecular_function unknown%3B INVOLVED IN: biological_process unknown%3B LOCATED IN: chloroplast%3B EXPRESSED IN: 22 plant structures%3B EXPRESSED DURING: 13 growth stages%3B Has 26 Blast hits to 26 proteins in 11 species: Archae - 0%3B Bacteria - 0%3B Metazoa - 0%3B Fungi - 0%3B Plants - 26%3B Viruses - 0%3B Other Eukaryotes - 0 (source: NCBI BLink).	42.0272	24.3744	4.01921	3.11703	15.9123	16.626	3.94033	2.73798	11.9673	28.5099	6.38027	3.43594	18.7787	18.4558	7.05123	5.85438	24.691	29.5839	5.10968	2.78298	20.801	12.309	3.22265	3.93226	38.4961	36.8478	5.53346	4.86764	35.2431	25.8679	4.95287	6.36065
VIT_06s0061g00360	72.6529	1.36991	0.423713	3.23311	0.0012245	0.0328919		UDP-Glycosyltransferase superfamily protein%3B FUNCTIONS IN: transferase activity%2C transferring glycosyl groups%3B INVOLVED IN: metabolic process%3B LOCATED IN: cellular_component unknown%3B EXPRESSED IN: 22 plant structures%3B EXPRESSED DURING: 15 growth stages%3B CONTAINS InterPro DOMAIN/s: UDP-glucuronosyl/UDP-glucosyltransferase (InterPro:IPR002213)%3B BEST Arabidopsis thaliana protein matc…	3.97867	5.75783	8.30256	8.67442	9.5093	8.25343	10.3974	2.806	5.76399	4.44796	12.5478	13.9674	11.1866	7.18407	17.0691	6.983	5.75124	7.93047	8.87641	6.77097	10.7887	1.48357	9.16909	1.48728	8.40808	6.16468	9.49604	10.645	8.78115	10.0392	11.0731	8.6314
VIT_06s0061g00540	539.219	0.586596	0.189397	3.09717	0.00195379	0.0428114	"VPS24-1"		56.8557	61.2526	78.7901	74.8069	79.8191	97.396	75.4296	114.569	110.24	69.9169	100.138	75.9443	101.157	76.7082	87.1926	85.8479	75.1963	85.7015	79.2801	81.7999	111.809	115.89	68.666	117.225	68.9052	69.0242	81.0883	76.2823	82.0857	78.1862	78.2853	97.6592
VIT_06s0061g00620	343.661	-1.08486	0.259616	-4.17873	2.93147e-05	0.0038352			35.9943	29.544	7.96605	6.92548	14.8033	6.08498	6.38478	5.3936	4.34191	9.6828	13.0633	7.78129	6.94713	4.62326	8.33848	5.3614	39.4256	42.9868	7.58749	7.37199	34.8002	9.86232	4.57095	5.02939	52.0777	58.1533	10.4393	10.9666	48.0681	33.6999	10.2632	12.4593
VIT_06s0061g01020	79.7541	-0.894085	0.279055	-3.20397	0.00135546	0.0349016		FUNCTIONS IN: molecular_function unknown%3B INVOLVED IN: mitochondrial proton-transporting ATP synthase complex assembly%3B LOCATED IN: mitochondrial inner membrane%3B EXPRESSED IN: 18 plant structures%3B EXPRESSED DURING: 7 growth stages%3B CONTAINS InterPro DOMAIN/s: ATPase assembly factor ATP10%2C mitochondria (InterPro:IPR007849)%3B Has 168 Blast hits to 168 proteins in 86 species: Archae - 6…	16.6874	8.6619	9.19431	10.1575	6.89315	10.0949	9.13933	14.8069	13.4096	12.9658	10.0634	9.55385	11.9061	10.3415	9.56405	7.8598	9.11493	12.4921	11.6298	13.8378	11.5906	19.5222	11.8993	17.4789	12.2944	11.3003	12.2049	13.4368	10.9723	12.2399	12.7952	14.1617
VIT_06s0061g01240	1499.36	-0.622387	0.183936	-3.38372	0.000715101	0.0242796	"HDA3"	histone deacetylase 3 (HDA3)%3B FUNCTIONS IN: histone deacetylase activity%2C zinc ion binding%2C nucleic acid binding%3B INVOLVED IN: DNA mediated transformation%2C polarity specification of adaxial/abaxial axis%3B LOCATED IN: nucleolus%3B EXPRESSED IN: 21 plant structures%3B EXPRESSED DURING: 13 growth stages%3B CONTAINS InterPro DOMAIN/s: Zinc finger%2C C2H2-like (InterPro:IPR015880)%2C Zinc f…	106.489	68.8908	245.382	246.352	60.3318	75.4168	236.644	183.694	160.872	135.13	262.498	298.812	122.837	83.3175	262.735	219.307	113.858	95.885	332.461	297.385	84.5942	81.6708	259.011	153.403	133.92	106.887	240.686	268.309	110.271	78.8002	213.267	253.406
VIT_06s0061g01360	64.1181	-1.33322	0.398629	-3.34451	0.000824289	0.0260709		Plant protein of unknown function (DUF868)%3B LOCATED IN: chloroplast%3B CONTAINS InterPro DOMAIN/s: Protein of unknown function DUF868%2C plant (InterPro:IPR008586)%3B BEST Arabidopsis thaliana protein match is: Plant protein of unknown function (DUF868) (TAIR:AT3G04860.1)%3B Has 288 Blast hits to 288 proteins in 16 species: Archae - 0%3B Bacteria - 0%3B Metazoa - 0%3B Fungi - 0%3B Plants - 288%…	5.93243	5.12503	22.0688	18.3097	1.80903	2.08525	21.1771	12.3078	3.74286	2.93245	23.5709	18.316	5.64433	1.73796	17.9097	16.5522	4.28959	3.19801	25.1623	18.4435	2.28378	1.24682	16.718	13.18	2.69554	2.16549	30.4631	22.4879	1.43778	0.682076	21.0669	18.2211
VIT_06s0080g00330	114.18	4.58681	0.967104	4.74282	2.1076e-06	0.000937008		alpha/beta-Hydrolases superfamily protein%3B BEST Arabidopsis thaliana protein match is: alpha/beta-Hydrolases superfamily protein (TAIR:AT1G08310.1)%3B Has 30201 Blast hits to 17322 proteins in 780 species: Archae - 12%3B Bacteria - 1396%3B Metazoa - 17338%3B Fungi - 3422%3B Plants - 5037%3B Viruses - 0%3B Other Eukaryotes - 2996 (source: NCBI BLink).	0.422198	1.03085	3.1667	7.30356	9.3643	2.70705	28.7512	23.6444	0.117588	2.09792	0.723997	0.551971	2.9685	7.13058	7.95904	8.65352	4.3268	6.46042	7.2683	4.37486	55.3213	5.06799	25.49	9.89987	1.91976	18.5482	12.4054	20.1705	18.3832	6.38542	33.3323	54.0114
VIT_06s0080g00370	39.8615	1.52938	0.456747	3.34842	0.000812745	0.0259213		F-box/RNI-like superfamily protein%3B CONTAINS InterPro DOMAIN/s: F-box domain%2C cyclin-like (InterPro:IPR001810)%2C F-box domain%2C Skp2-like (InterPro:IPR022364)%3B BEST Arabidopsis thaliana protein match is: F-box/RNI-like superfamily protein (TAIR:AT1G10780.1)%3B Has 147 Blast hits to 147 proteins in 14 species: Archae - 0%3B Bacteria - 0%3B Metazoa - 2%3B Fungi - 0%3B Plants - 143%3B Viruse…	2.46239	1.84929	3.56614	5.79507	7.2879	2.299	4.13709	3.92721	7.34147	5.48519	4.25869	2.63009	7.69146	8.43017	4.06025	3.17537	7.10835	8.90937	4.95114	6.10163	11.047	5.414	5.6862	3.24956	3.82135	4.65646	3.41317	3.24209	5.52957	5.13293	3.05614	3.78852
VIT_06s0080g00570	187.999	1.08375	0.338326	3.20328	0.00135873	0.0349016		Protein of unknown function (DUF3049)%3B CONTAINS InterPro DOMAIN/s: Protein of unknown function DUF3049 (InterPro:IPR021410)%3B BEST Arabidopsis thaliana protein match is: Protein of unknown function (DUF3049) (TAIR:AT1G54740.1)%3B Has 218 Blast hits to 214 proteins in 36 species: Archae - 0%3B Bacteria - 0%3B Metazoa - 28%3B Fungi - 3%3B Plants - 164%3B Viruses - 0%3B Other Eukaryotes - 23 (sou…	22.4883	24.3502	2.14297	2.0658	43.0215	21.3001	2.24271	5.6491	12.2426	29.9689	1.18343	1.02653	22.0946	34.8859	2.4734	3.8917	26.1451	27.6296	1.18632	0.872069	44.6387	5.7793	1.15428	3.56226	30.7798	32.2569	2.1548	2.41378	39.0752	45.1119	4.46853	6.29554
VIT_06s0080g00810	221.483	1.64618	0.459363	3.58361	0.000338882	0.0157867	"LCY1"		1.91655	1.47588	44.7689	48.218	5.81671	3.31911	98.5333	28.8967	1.39303	1.3235	34.9796	42.8909	3.34404	3.61781	76.0253	44.538	1.67912	1.31549	49.3566	53.5492	1.90516	10.3306	92.0883	17.267	0.829171	0.868032	34.0838	53.0285	1.32488	1.41106	52.6587	35.1992
VIT_06s0080g00870	30.8636	-1.13347	0.373212	-3.03708	0.00238883	0.047308		RNA-binding (RRM/RBD/RNP motifs) family protein%3B FUNCTIONS IN: nucleotide binding%2C nucleic acid binding%3B INVOLVED IN: biological_process unknown%3B EXPRESSED IN: 22 plant structures%3B EXPRESSED DURING: 13 growth stages%3B CONTAINS InterPro DOMAIN/s: RNA recognition motif%2C RNP-1 (InterPro:IPR000504)%2C Nucleotide-binding%2C alpha-beta plait (InterPro:IPR012677)%3B BEST Arabidopsis thalian…	14.2443	8.13179	5.73439	6.50056	4.838	11.8181	6.73042	8.19591	8.2977	6.64096	8.05092	4.36026	11.0823	6.07025	4.71822	6.04949	7.91592	7.37519	8.0051	6.53576	9.69241	6.36499	7.7006	8.82692	9.27566	8.84968	9.43276	11.281	8.64911	8.95386	10.8105	15.8474
VIT_06s0080g00970	39.2353	-2.05173	0.542239	-3.78381	0.000154447	0.0100969	"NTL8"	NTM1-like 8 (NTL8)%3B CONTAINS InterPro DOMAIN/s: No apical meristem (NAM) protein (InterPro:IPR003441)%3B BEST Arabidopsis thaliana protein match is: NAC domain containing protein 60 (TAIR:AT3G44290.1)%3B Has 2835 Blast hits to 2829 proteins in 72 species: Archae - 0%3B Bacteria - 0%3B Metazoa - 0%3B Fungi - 0%3B Plants - 2835%3B Viruses - 0%3B Other Eukaryotes - 0 (source: NCBI BLink).	2.86699	1.53069	3.40826	3.12779	0.421337	1.7331	2.40221	11.3754	2.02453	2.25232	2.75742	3.09537	2.80241	2.55831	4.67955	10.0972	3.61156	2.65576	7.08131	8.01622	5.96467	15.0731	5.92673	28.5736	2.27443	2.2247	4.20448	4.44388	1.91959	2.47685	4.90304	10.0057
VIT_07s0005g00030	2241.78	0.9454	0.314649	3.00462	0.00265916	0.0499833	"GSTF3"	glutathione S-transferase F3 (GSTF3)%3B FUNCTIONS IN: glutathione transferase activity%3B INVOLVED IN: toxin catabolic process%3B LOCATED IN: plasma membrane%2C cytoplasm%3B EXPRESSED IN: phloem%2C leaf%3B CONTAINS InterPro DOMAIN/s: Thioredoxin fold (InterPro:IPR012335)%2C Glutathione S-transferase%2C C-terminal (InterPro:IPR004046)%2C Glutathione S-transferase%2C C-terminal-like (InterPro:IPR01…	270.142	310.424	317.701	330.614	460.009	660.431	445.118	298.41	767.506	437.253	474.704	402.744	898.863	808.834	673.946	500.891	422.704	427.515	363.99	389.85	531.454	762.95	569.116	201.206	189.883	177.419	217.427	203.013	215.952	349.805	289.387	234.432
VIT_07s0005g00220	58.4166	-0.944182	0.295043	-3.20015	0.00137355	0.0351407	"PMS1"	POSTMEIOTIC SEGREGATION 1 (PMS1)%3B FUNCTIONS IN: mismatched DNA binding%2C ATP binding%3B INVOLVED IN: mismatch repair%2C fruit development%2C seed development%2C DNA recombination%2C pollen development%3B LOCATED IN: nucleus%3B EXPRESSED IN: 17 plant structures%3B EXPRESSED DURING: 9 growth stages%3B CONTAINS InterPro DOMAIN/s: DNA mismatch repair%2C conserved site (InterPro:IPR014762)%2C ATPas…	3.3185	2.00639	3.25443	3.54146	1.28561	2.40178	4.03212	4.04634	3.44104	3.08973	4.01409	2.3154	3.87707	3.52822	2.3599	2.94599	3.44007	2.92369	4.61565	4.1789	4.22248	3.13586	3.89677	2.53884	3.42422	3.39281	4.38857	4.01859	4.06268	3.2856	4.62535	5.32004
VIT_07s0005g00300	80.4149	-1.21108	0.347552	-3.48461	0.00049285	0.0199061		zinc finger (CCCH type) helicase family protein%3B FUNCTIONS IN: helicase activity%2C zinc ion binding%2C nucleic acid binding%2C ATP binding%2C ATP-dependent helicase activity%3B INVOLVED IN: nucleobase%2C nucleoside%2C nucleotide and nucleic acid metabolic process%3B LOCATED IN: chloroplast%3B EXPRESSED IN: 19 plant structures%3B EXPRESSED DURING: 13 growth stages%3B CONTAINS InterPro DOMAIN/s:…	3.11169	1.45	6.40074	7.63144	0.947389	3.34665	5.47833	6.40386	10.7689	3.62844	6.46371	6.08871	6.7198	4.47571	6.63642	6.92238	2.9233	3.32853	6.17244	7.59934	4.8461	7.05423	8.28516	9.26671	2.41072	3.53634	4.61298	7.14108	3.39907	6.1756	6.19253	6.94775
VIT_07s0005g00510	163.055	1.04084	0.294033	3.53988	0.000400312	0.0177502		alpha/beta-Hydrolases superfamily protein%3B FUNCTIONS IN: catalytic activity%3B LOCATED IN: plasma membrane%3B EXPRESSED IN: 15 plant structures%3B EXPRESSED DURING: LP.06 six leaves visible%2C LP.04 four leaves visible%2C 4 anthesis%2C C globular stage%2C petal differentiation and expansion stage%3B BEST Arabidopsis thaliana protein match is: alpha/beta-Hydrolases superfamily protein (TAIR:AT2G…	9.14541	7.88287	27.8503	23.9675	17.0539	22.9123	36.1712	23.052	10.3453	8.61772	12.5917	10.2918	17.2714	18.7684	18.6598	15.4926	15.2474	18.8809	25.9346	20.7986	27.5001	39.0726	27.3795	11.9933	16.9694	13.183	20.7272	16.7199	18.5944	20.1978	29.1156	23.469
VIT_07s0005g00630	14.2514	-1.85892	0.548723	-3.38773	0.000704746	0.0240725	"PARP2"	poly(ADP-ribose) polymerase (PP)%3B FUNCTIONS IN: NAD+ ADP-ribosyltransferase activity%2C nucleic acid binding%3B INVOLVED IN: protein amino acid ADP-ribosylation%3B LOCATED IN: nucleus%3B EXPRESSED IN: 18 plant structures%3B EXPRESSED DURING: 13 growth stages%3B CONTAINS InterPro DOMAIN/s: DNA-binding SAP (InterPro:IPR003034)%2C WGR (InterPro:IPR008893)%2C Poly(ADP-ribose) polymerase%2C regulato…	1.5873	0.563965	1.65047	1.69627	0.304935	0.21279	1.99613	0.742263	2.0931	0.881954	5.19904	4.56788	1.17415	0.574919	4.37359	2.66219	0.837084	0.46131	3.20103	2.91417	0.532033	1.28447	2.68293	1.24313	0.874681	0.438706	1.61436	1.26152	0.695098	0.159844	1.67341	1.28055
VIT_07s0005g00930	15.8761	-3.33222	0.95696	-3.48209	0.000497512	0.0199892			3.60428	0.427579	2.10629	1.5505	0.234528	1.45086	2.12069	1.02356	75.0022	10.8493	5.41213	6.10227	35.5366	4.80515	8.58695	3.5249	3.91851	2.87506	5.52566	3.7428	3.3463	0.948253	4.44906	1.45668	1.33872	0.921325	0.591878	1.01587	0.827943	0.628345	1.3146	0.998228
VIT_07s0005g01050	199.041	-1.0918	0.308682	-3.53698	0.000404735	0.0178695		unknown protein%3B BEST Arabidopsis thaliana protein match is: unknown protein (TAIR:AT3G62650.1)%3B Has 35333 Blast hits to 34131 proteins in 2444 species: Archae - 798%3B Bacteria - 22429%3B Metazoa - 974%3B Fungi - 991%3B Plants - 531%3B Viruses - 0%3B Other Eukaryotes - 9610 (source: NCBI BLink).	39.8982	51.4861	44.3046	38.3549	15.8078	21.9511	57.3953	34.0135	28.3762	71.7682	38.1675	49.884	51.4838	33.0194	62.7146	40.8411	64.4357	51.7943	56.7488	53.9975	35.3103	28.8941	60.6202	29.9943	57.5229	56.7591	51.7456	41.0897	42.4203	33.2217	50.4063	42.2289
VIT_07s0005g01060	55.9204	-2.03759	0.562575	-3.6219	0.000292442	0.014388			25.3575	15.5118	27.3322	16.7987	5.22888	2.81511	19.2674	12.3234	3.76228	8.67489	9.12527	10.4908	7.5438	2.37777	13.0521	4.54245	13.9528	10.189	21.0183	15.6446	5.74471	7.9074	15.1665	3.09708	18.3627	6.46019	20.9646	14.5748	13.6371	3.61999	20.1484	15.8739
VIT_07s0005g01230	230.705	-0.670169	0.20793	-3.22305	0.00126834	0.0336588	"TAF13"	TBP-associated factor 13 (TAF13)%3B FUNCTIONS IN: RNA polymerase II transcription factor activity%2C DNA binding%3B INVOLVED IN: transcription initiation%2C transcription from RNA polymerase II promoter%3B LOCATED IN: transcription factor complex%3B EXPRESSED IN: 23 plant structures%3B EXPRESSED DURING: 13 growth stages%3B CONTAINS InterPro DOMAIN/s: Transcription initiation factor IID%2C 18kDa s…	53.4249	35.9213	38.6272	28.4109	27.8214	45.3142	31.903	46.8445	61.2056	56.3702	52.1982	39.5429	61.4917	50.9956	41.3244	41.2813	49.4253	53.2439	47.2861	41.2354	58.642	53.5507	31.0953	35.669	76.0747	69.7487	64.8608	53.658	68.4573	61.6004	52.7949	75.131
VIT_07s0005g01320	64.3509	-2.416	0.727636	-3.32034	0.00089907	0.0275246			27.6006	4.36963	17.5511	15.4689	4.38469	7.01897	4.33891	22.448	19.5876	21.7628	10.2189	14.7333	12.6263	17.1852	10.1866	34.7047	7.79388	19.7808	12.6157	10.2225	20.1847	5.77751	15.0566	24.2058	7.46283	4.8892	13.3111	19.0389	13.7252	7.37625	13.4987	12.8576
VIT_07s0005g01370	71.7802	-0.912995	0.297028	-3.07377	0.00211372	0.0444238	"MSH6"	MUTS homolog 6 (MSH6)%3B FUNCTIONS IN: damaged DNA binding%3B INVOLVED IN: mismatch repair%3B LOCATED IN: chloroplast%3B EXPRESSED IN: 16 plant structures%3B EXPRESSED DURING: 8 growth stages%3B CONTAINS InterPro DOMAIN/s: DNA mismatch repair protein Msh6 (InterPro:IPR017261)%2C DNA mismatch repair protein MutS%2C clamp (InterPro:IPR007861)%2C DNA mismatch repair protein MutS%2C connector (InterP…	2.5872	1.33017	3.26717	4.36507	1.0607	1.51917	3.54458	3.45665	2.8678	2.08008	4.50267	3.17189	3.17571	2.08447	4.77366	2.84055	1.76303	1.61315	4.42181	4.69063	2.30721	1.31729	3.65151	2.12664	1.64129	1.38814	3.52174	3.72622	1.81651	1.34273	3.55071	3.72623
VIT_07s0005g01490	196.218	1.2783	0.246746	5.18063	2.21143e-07	0.00027048	"SWN"	SWINGER (SWN)%3B CONTAINS InterPro DOMAIN/s: SANT%2C DNA-binding (InterPro:IPR001005)%2C SET domain (InterPro:IPR001214)%3B BEST Arabidopsis thaliana protein match is: SET domain-containing protein (TAIR:AT2G23380.1)%3B Has 5041 Blast hits to 4734 proteins in 465 species: Archae - 0%3B Bacteria - 399%3B Metazoa - 2132%3B Fungi - 472%3B Plants - 1030%3B Viruses - 0%3B Other Eukaryotes - 1008 (sour…	3.78611	4.25701	16.1059	16.5635	9.30799	9.40897	12.947	16.6273	18.0945	8.21077	19.208	16.4506	13.6383	13.8881	15.9641	15.7502	7.52253	7.44781	17.6161	19.0096	12.5148	7.92544	17.1219	14.4044	9.36144	7.1099	15.4174	17.4914	9.31959	10.5811	14.5938	17.5246
VIT_07s0005g01640	12.3119	-4.42754	1.00371	-4.41118	1.02808e-05	0.00219185	"ANX2"	ANXUR2 (ANX2)%3B FUNCTIONS IN: protein serine/threonine kinase activity%2C protein kinase activity%2C kinase activity%2C ATP binding%3B INVOLVED IN: pollen tube growth%3B LOCATED IN: apical plasma membrane%3B EXPRESSED IN: 11 plant structures%3B EXPRESSED DURING: L mature pollen stage%2C M germinated pollen stage%2C 4 anthesis%2C C globular stage%2C petal differentiation and expansion stage%3B CO…	0.661624	0.103001	0.62715	0.385806	0.0191162	0.0111157	0.856264	0.14925	0.572781	0.523637	1.82502	1.61738	0.579098	0.549083	2.02213	1.28747	0.370305	0.349802	1.00004	0.863312	0.349382	0.149841	1.51288	0.505401	0.170338	0.286563	2.33688	1.49184	0.116047	0.187203	1.61931	0.640353
VIT_07s0005g01710	256.969	1.2767	0.346569	3.68382	0.000229765	0.0124638	"WRKY23"	WRKY DNA-binding protein 23 (WRKY23)%3B CONTAINS InterPro DOMAIN/s: DNA-binding WRKY (InterPro:IPR003657)%2C Transcription factor%2C WRKY group IIc (InterPro:IPR017396)%3B BEST Arabidopsis thaliana protein match is: WRKY family transcription factor (TAIR:AT3G62340.1)%3B Has 3541 Blast hits to 3088 proteins in 202 species: Archae - 0%3B Bacteria - 3%3B Metazoa - 11%3B Fungi - 7%3B Plants - 3503%3B…	4.58912	6.34137	59.2866	55.9545	10.5238	19.9106	27.7107	111.001	22.6002	8.34826	57.4942	43.176	18.5402	13.7793	44.5501	97.0105	7.52287	5.707	45.4766	35.1222	16.7737	17.5742	36.2844	86.0519	12.0167	11.7513	44.2157	30.0314	13.6435	25.1415	39.6206	63.6664
VIT_07s0005g01740	270.097	-0.732277	0.225343	-3.24961	0.00115563	0.0317999		Zinc knuckle (CCHC-type) family protein%3B FUNCTIONS IN: zinc ion binding%2C nucleic acid binding%3B INVOLVED IN: biological_process unknown%3B LOCATED IN: cellular_component unknown%3B EXPRESSED IN: 22 plant structures%3B EXPRESSED DURING: 13 growth stages%3B CONTAINS InterPro DOMAIN/s: Zinc finger%2C CCHC-type (InterPro:IPR001878)%3B Has 1256 Blast hits to 1123 proteins in 138 species: Archae -…	19.1279	14.7076	28.5851	27.53	9.30589	18.8366	25.1675	31.7965	32.9154	26.7683	40.0087	27.0909	33.2618	32.2667	28.5036	27.9705	22.3325	20.0434	30.6296	29.6642	26.3423	18.3268	26.3548	22.9859	23.336	19.5049	31.5196	29.3318	21.639	22.0012	26.2124	33.3966
VIT_07s0005g01820	570.921	0.672361	0.155734	4.31737	1.57902e-05	0.00276707	"NFU1"	NFU domain protein 1 (NFU1)%3B CONTAINS InterPro DOMAIN/s: NIF system FeS cluster assembly%2C NifU%2C C-terminal (InterPro:IPR001075)%3B BEST Arabidopsis thaliana protein match is: NIFU-like protein 2 (TAIR:AT5G49940.1)%3B Has 4565 Blast hits to 4561 proteins in 1155 species: Archae - 11%3B Bacteria - 2225%3B Metazoa - 159%3B Fungi - 160%3B Plants - 186%3B Viruses - 3%3B Other Eukaryotes - 1821 (…	108.892	124.386	23.0194	20.8322	154.074	166.659	23.8208	35.4711	141.608	128.559	30.636	34.6366	150.395	152.243	38.9305	46.0666	138.666	133.39	26.9409	26.9319	135.519	124.065	29.8015	42.5973	124.455	129.129	29.8727	29.9614	137.752	136.71	29.3027	40.4831
VIT_07s0005g01930	14.1285	-2.53594	0.842452	-3.01018	0.00261089	0.0495087			1.40933	1.3305	4.43459	3.66568	0.115824	0.109875	8.7158	9.01514	0	0.771063	8.49939	4.11617	0.0722092	0.403235	12.3892	12.142	0.66285	0.93299	3.46859	2.2601	0.265287	0	9.15034	6.11195	1.08653	1.13652	4.0405	3.46884	0.698445	0.12126	4.54252	8.33299
VIT_07s0005g02030	28.1772	2.72561	0.796025	3.42402	0.000617025	0.0225426			0.0776551	0.0429863	10.4736	9.51184	0.742909	0.253731	10.9007	0.917995	0.222942	0.0247397	15.4128	13.6731	0.361232	0.244473	11.5842	2.82532	0.0838193	0.044289	22.8112	23.5936	0.0455161	0	16.3184	1.64669	0.0238988	0.030194	12.3047	8.5201	0	0	5.97272	0.780952
VIT_07s0005g02370	60.2745	2.61967	0.773157	3.38827	0.000703346	0.0240725	"GLP10"	germin-like protein 10 (GLP10)%3B FUNCTIONS IN: manganese ion binding%2C nutrient reservoir activity%3B INVOLVED IN: biological_process unknown%3B LOCATED IN: cell wall%2C plant-type cell wall%3B EXPRESSED IN: 19 plant structures%3B EXPRESSED DURING: 10 growth stages%3B CONTAINS InterPro DOMAIN/s: Cupin%2C RmlC-type (InterPro:IPR011051)%2C Cupin 1 (InterPro:IPR006045)%2C RmlC-like jelly roll fold…	0.478887	0.754927	84.4942	65.2598	3.35746	3.94378	68.9044	48.3416	0.601993	0.227146	7.62665	9.19444	0.504929	0.687414	17.5669	14.5961	1.36335	1.06634	23.1179	20.0592	0.811674	2.36918	43.7579	25.1421	0.523816	0.256057	28.2172	19.5574	0.850742	2.04615	24.2373	24.0166
VIT_07s0005g02810	143.056	1.16438	0.256143	4.54581	5.4725e-06	0.00157935		unknown protein%3B LOCATED IN: cellular_component unknown%3B EXPRESSED IN: 23 plant structures%3B EXPRESSED DURING: 15 growth stages%3B Has 553 Blast hits to 216 proteins in 93 species: Archae - 0%3B Bacteria - 124%3B Metazoa - 193%3B Fungi - 58%3B Plants - 108%3B Viruses - 0%3B Other Eukaryotes - 70 (source: NCBI BLink).	2.27506	2.58088	4.09359	5.50298	4.53821	2.96886	4.83217	5.3275	4.02191	3.6162	6.13433	5.07656	4.62291	5.76902	5.46747	4.90932	4.45466	4.43209	5.8223	6.9393	10.0864	3.08282	5.9856	4.21102	5.06856	7.24794	5.73407	7.27504	9.11694	5.00698	7.33112	8.29947
VIT_07s0005g03090	39.4466	-2.66712	0.653887	-4.07886	4.52564e-05	0.00491281	"CDT1A"	homolog of yeast CDT1 A (CDT1A)%3B FUNCTIONS IN: protein binding%2C cyclin-dependent protein kinase activity%3B INVOLVED IN: chloroplast organization%2C DNA replication%3B LOCATED IN: chloroplast%2C nucleus%3B EXPRESSED IN: 25 plant structures%3B EXPRESSED DURING: 15 growth stages%3B CONTAINS InterPro DOMAIN/s: DNA replication factor CDT1-like (InterPro:IPR014939)%3B BEST Arabidopsis thaliana pro…	1.83168	2.01462	3.93903	3.58291	0.225494	0.0605949	5.08633	1.90483	0.988283	2.40523	4.28243	3.69788	2.04496	0.463446	5.52992	1.02628	3.33629	2.56543	7.84088	5.29695	0.961951	0.157768	5.16932	1.34637	2.67033	1.75694	5.01805	4.49588	2.53818	0.4064	5.10351	3.20973
VIT_07s0005g03390	84.8303	-1.60624	0.477021	-3.36723	0.000759272	0.0248867		unknown protein%3B FUNCTIONS IN: molecular_function unknown%3B INVOLVED IN: biological_process unknown%3B LOCATED IN: endomembrane system%3B EXPRESSED IN: 16 plant structures%3B EXPRESSED DURING: 7 growth stages%3B Has 71 Blast hits to 71 proteins in 14 species: Archae - 0%3B Bacteria - 0%3B Metazoa - 0%3B Fungi - 0%3B Plants - 71%3B Viruses - 0%3B Other Eukaryotes - 0 (source: NCBI BLink).	24.1579	23.2852	26.3999	17.6859	6.90965	3.56778	28.6713	8.31338	6.18486	16.8156	18.8911	23.9399	9.91294	5.83188	33.6257	10.7133	17.7479	13.8524	35.0587	43.4158	8.42938	3.27801	40.8397	9.12216	11.3268	6.65929	25.0659	15.3748	7.58485	3.99498	21.6653	15.4809
VIT_07s0005g03910	41.7703	-1.03679	0.307497	-3.37172	0.000746992	0.0248053	"PSAT1"	phospholipid sterol acyl transferase 1 (PSAT1)%3B CONTAINS InterPro DOMAIN/s: Lecithin:cholesterol acyltransferase (InterPro:IPR003386)%3B BEST Arabidopsis thaliana protein match is: phospholipid:diacylglycerol acyltransferase (TAIR:AT5G13640.1)%3B Has 615 Blast hits to 606 proteins in 192 species: Archae - 0%3B Bacteria - 2%3B Metazoa - 241%3B Fungi - 118%3B Plants - 150%3B Viruses - 0%3B Other …	4.51786	1.95719	2.14415	2.21718	1.66135	2.25964	2.16677	1.84265	2.90347	2.46281	2.42348	1.49222	3.14204	2.67991	2.33496	2.23554	2.88644	2.3923	2.49689	3.07442	3.08448	1.45688	2.27574	1.34636	2.77066	2.8334	2.05662	3.26155	3.15816	2.3807	2.12731	3.51055
VIT_07s0005g04360	29.2015	1.25212	0.377037	3.32095	0.000897131	0.0275246		Plant protein of unknown function (DUF946)%3B CONTAINS InterPro DOMAIN/s: Protein of unknown function DUF946 (InterPro:IPR009291)%3B BEST Arabidopsis thaliana protein match is: Plant protein of unknown function (DUF946) (TAIR:AT1G04090.1)%3B Has 1807 Blast hits to 1807 proteins in 277 species: Archae - 0%3B Bacteria - 0%3B Metazoa - 736%3B Fungi - 347%3B Plants - 385%3B Viruses - 0%3B Other Eukar…	1.0615	1.80446	0.377687	0.754256	2.90241	3.83224	0.594755	1.50241	4.17747	2.8355	0.841585	0.785988	3.26983	3.68245	1.09023	1.06244	2.62545	3.00311	1.148	1.20272	5.60094	10.7968	1.08556	2.41811	3.14694	2.57857	0.852905	0.609517	3.20789	3.57379	1.10649	1.11319
VIT_07s0005g05040	1.88209	7.07352	1.69309	4.17788	2.94234e-05	0.0038352	"RR22"	response regulator 22 (RR22)%3B CONTAINS InterPro DOMAIN/s: CheY-like (InterPro:IPR011006)%2C Signal transduction response regulator%2C receiver domain (InterPro:IPR001789)%3B BEST Arabidopsis thaliana protein match is: response regulator 24 (TAIR:AT5G26594.1)%3B Has 38320 Blast hits to 37605 proteins in 2640 species: Archae - 260%3B Bacteria - 34018%3B Metazoa - 17%3B Fungi - 1133%3B Plants - 52…	0	0.0676701	0.0890265	0	6.0269	0.0774037	0	0.219857	0.448215	0.0684413	0.760149	0.590824	0.687504	0.728672	0.170482	1.03066	0.593245	0.519138	0.475337	0.167021	0.214492	0.782559	0.147644	1.0266	0.181203	0.450745	0.129571	0.0949953	0.264966	0.990072	0.29455	0.29501
VIT_07s0005g05580	4.86186	6.00033	1.29356	4.63862	3.50747e-06	0.00123887			0	0	0	0	5.69464	0	0	0	0.217719	0	0	0	0.983754	0.113309	0	0	2.41748	1.81751	2.03316	1.24371	1.68249	1.15718	0.542516	1.07747	7.51435	6.57449	10.1338	4.76325	10.1893	4.72269	5.29652	9.27486
VIT_07s0005g06430	2.22706	-4.21147	1.33183	-3.16217	0.00156598	0.0374549		unknown protein%3B FUNCTIONS IN: molecular_function unknown%3B INVOLVED IN: biological_process unknown%3B LOCATED IN: endomembrane system%3B EXPRESSED IN: 24 plant structures%3B EXPRESSED DURING: 15 growth stages%3B Has 30201 Blast hits to 17322 proteins in 780 species: Archae - 12%3B Bacteria - 1396%3B Metazoa - 17338%3B Fungi - 3422%3B Plants - 5037%3B Viruses - 0%3B Other Eukaryotes - 2996 (so…	3.89505	0.347631	0.390492	0.0917635	0.0707126	1.25531	0	0.775505	3.1172	1.68984	2.52468	1.48722	2.06621	1.51869	2.19082	1.92757	0.613777	0.470245	0.404445	0.409752	0.331536	0.626167	0.163716	0	0.587907	0.603043	0.44847	0.216219	0.382881	0.111828	0	0
VIT_07s0005g06610	24.5814	2.13261	0.667674	3.19409	0.00140271	0.0354603		unknown protein%3B Has 83 Blast hits to 82 proteins in 37 species: Archae - 0%3B Bacteria - 51%3B Metazoa - 0%3B Fungi - 0%3B Plants - 30%3B Viruses - 0%3B Other Eukaryotes - 2 (source: NCBI BLink).	2.05873	2.74267	0.138212	0.14818	9.06756	3.20634	1.28647	0.760734	1.87731	4.96473	0.148102	0	7.56393	10.4472	0.384641	0.541603	9.77678	10.664	0.916873	0.42116	32.6967	12.2247	1.85453	0.892353	8.66994	17.453	1.2849	1.82005	23.7811	20.0719	2.64721	3.09404
VIT_07s0005g06730	17.3768	1.24715	0.410742	3.03633	0.00239475	0.047308			6.73984	6.3547	2.30158	2.86159	17.3275	12.1604	1.90452	3.16992	8.7263	6.26229	2.48294	1.0283	10.812	11.8428	2.75198	1.76972	11.0172	8.05562	2.95859	1.5861	14.1398	7.16053	4.40414	4.1595	8.07159	9.24445	2.78932	2.05018	10.835	6.05749	3.72083	3.41026
VIT_07s0031g00020	38.725	-2.35291	0.46373	-5.07388	3.8979e-07	0.000368975	"PEN3"	PTEN 3 (PEN3)%3B FUNCTIONS IN: phosphatase activity%2C protein tyrosine phosphatase activity%2C protein tyrosine/serine/threonine phosphatase activity%3B INVOLVED IN: protein amino acid dephosphorylation%2C dephosphorylation%3B LOCATED IN: cellular_component unknown%3B EXPRESSED IN: 24 plant structures%3B EXPRESSED DURING: 15 growth stages%3B CONTAINS InterPro DOMAIN/s: Protein-tyrosine phosphata…	5.74451	2.51025	7.37508	7.04855	0.900815	0.255953	9.01244	2.51151	1.19898	3.91948	6.75895	6.38192	1.72469	1.33753	7.66101	1.66604	3.39146	2.65975	5.06611	4.14121	1.79702	0.0659245	6.27911	0.553675	3.13459	3.56716	6.83515	7.01979	3.52818	0.77245	7.97768	4.786
VIT_07s0031g00100	178.323	-0.648728	0.207909	-3.12025	0.00180695	0.040803		2-oxoglutarate (2OG) and Fe(II)-dependent oxygenase superfamily protein%3B FUNCTIONS IN: oxidoreductase activity%2C iron ion binding%3B INVOLVED IN: aging%2C cellular response to starvation%3B EXPRESSED IN: 22 plant structures%3B EXPRESSED DURING: 13 growth stages%3B CONTAINS InterPro DOMAIN/s: Isopenicillin N synthase (InterPro:IPR002283)%2C Oxoglutarate/iron-dependent oxygenase (InterPro:IPR005…	20.1839	17.1012	25.6485	23.3546	10.1329	31.3048	24.2258	31.7202	31.6576	21.7031	24.036	21.7244	28.4717	21.4791	23.1022	26.4695	17.303	18.8188	24.3929	22.5457	24.2079	29.3108	22.2596	29.0534	17.539	16.2862	17.7065	19.7347	17.0334	13.7542	20.4753	23.4472
VIT_07s0031g00210	1341.06	-0.626544	0.184501	-3.39588	0.000684079	0.023807			94.4264	75.1611	101.74	114.417	54.1597	50.6976	134.148	89.5443	107.048	124.908	116.769	112.166	90.1243	83.6922	120.844	95.836	94.8075	77.8848	116.214	101.385	72.5041	59.178	102.071	67.7488	107.247	95.646	114.981	125.371	92.0918	57.1418	124.481	129.489
VIT_07s0031g00330	168.313	-0.966932	0.227817	-4.24433	2.19244e-05	0.00329086		PLC-like phosphodiesterases superfamily protein%3B FUNCTIONS IN: phospholipase C activity%2C phosphoric diester hydrolase activity%3B INVOLVED IN: intracellular signaling pathway%2C lipid metabolic process%3B LOCATED IN: anchored to plasma membrane%2C plasma membrane%3B EXPRESSED IN: 23 plant structures%3B EXPRESSED DURING: 13 growth stages%3B CONTAINS InterPro DOMAIN/s: Phospholipase C%2C phosph…	10.6496	7.9963	9.78262	8.83815	4.07716	5.41911	9.29881	8.32677	11.7412	15.0289	20.6169	17.0837	14.4634	15.9571	22.8718	32.2215	18.3372	17.0117	15.4369	20.3364	14.9504	7.5229	19.312	13.4703	19.8466	19.6914	17.4265	21.1902	17.1137	13.4873	21.6588	24.7211
VIT_07s0031g00470	101.298	-2.16592	0.573856	-3.77432	0.000160443	0.0103457	"ICU2"	INCURVATA2 (ICU2)%3B FUNCTIONS IN: DNA-directed DNA polymerase activity%3B INVOLVED IN: negative regulation of flower development%2C leaf morphogenesis%3B LOCATED IN: nucleus%3B EXPRESSED IN: 19 plant structures%3B EXPRESSED DURING: 13 growth stages%3B CONTAINS InterPro DOMAIN/s: DNA polymerase%2C family B (InterPro:IPR022762)%2C DNA-directed DNA polymerase%2C family B%2C exonuclease domain (Inte…	3.09957	1.82033	5.50584	6.06331	0.58096	0.383986	7.40752	3.59319	3.28229	2.90863	7.09172	5.27024	3.11323	1.01829	6.73226	2.03749	2.48605	1.80193	7.02719	6.50569	1.59494	0.150128	6.21595	1.03189	3.79658	1.60448	6.41652	7.42978	3.53582	1.27935	6.50604	4.64924
VIT_07s0031g00920	5007.1	1.08252	0.311985	3.46978	0.000520875	0.0205442	"MIPS2"	myo-inositol-1-phosphate synthase 2 (MIPS2)%3B CONTAINS InterPro DOMAIN/s: Myo-inositol-1-phosphate synthase (InterPro:IPR002587)%2C Myo-inositol-1-phosphate synthase%2C GAPDH-like (InterPro:IPR013021)%2C NAD(P)-binding domain (InterPro:IPR016040)%3B BEST Arabidopsis thaliana protein match is: myo-inositol-1-phosphate synthase 1 (TAIR:AT4G39800.1)%3B Has 1859 Blast hits to 1855 proteins in 512 sp…	277.905	378.108	17.5316	12.0031	518.706	1205.28	29.0208	55.0155	521.135	380.083	10.7081	6.29591	421.928	1120.36	12.2503	27.3049	493.981	524.205	16.1271	19.4118	1182.53	1968.52	36.7403	136.679	302.718	390.156	14.0901	10.8136	461.21	1150.98	14.9477	28.8126
VIT_07s0031g01230	1902.94	-0.633738	0.204249	-3.10277	0.00191716	0.0424413			575.276	399.687	618.068	586.652	330.805	358.611	630.575	434.705	464.955	546.809	608.579	653.25	426.762	283.45	582.486	485.486	477.336	448.065	714.299	737.671	338.108	333.77	562.741	458.816	451.943	391.137	542.634	628.052	314.019	295.456	561.575	482.333
VIT_07s0031g01390	14.4904	2.84677	0.762438	3.73377	0.000188638	0.0111882			0.154396	0.487739	0.35871	0.508494	1.2659	1.60255	1.29587	0.319527	0.192522	0.0508232	4.02161	3.37186	0.0934568	0.0372517	6.09061	8.23811	2.22019	2.52718	0.180535	0.14994	1.32271	0.976955	0.472299	0.21485	0.0432948	0.0164907	2.08215	4.25013	0.0525702	0.0532645	3.71154	3.24279
VIT_07s0031g01650	76.2238	-0.860305	0.261287	-3.29257	0.00099276	0.0294038			8.30666	6.66563	7.60574	10.0595	3.28758	8.4565	8.24083	11.8772	11.8234	10.44	9.57388	7.77417	10.6861	9.55555	8.95583	8.12586	7.69504	6.75425	7.542	8.11097	9.04311	5.7314	7.47387	8.61972	11.38	11.7689	10.2085	10.5793	11.592	9.36371	8.4547	14.2016
VIT_07s0031g01930	58.4356	-1.68404	0.462495	-3.6412	0.000271374	0.013704		BEST Arabidopsis thaliana protein match is: TSL-kinase interacting protein 1 (TAIR:AT2G36960.3)%3B Has 80 Blast hits to 74 proteins in 15 species: Archae - 0%3B Bacteria - 0%3B Metazoa - 0%3B Fungi - 0%3B Plants - 78%3B Viruses - 0%3B Other Eukaryotes - 2 (source: NCBI BLink).	1.93317	1.05397	3.87132	4.65741	0.410376	2.81363	4.60953	11.3705	3.76354	1.24869	4.10222	2.73849	1.77233	1.89439	3.80099	7.16135	1.20031	1.36161	3.57398	3.9541	1.74826	3.2149	4.17778	9.77309	4.09527	3.11759	2.7632	3.23722	4.39865	2.69871	3.01953	6.34234
VIT_07s0031g02100	39.821	0.976073	0.310026	3.14836	0.00164192	0.0382441			25.0859	14.375	44.9004	48.0563	51.397	17.5103	49.2751	41.6392	18.4815	16.5897	26.1057	40.1903	14.8852	13.6164	28.1938	30.9554	17.7918	16.8474	31.9382	32.2117	17.8408	24.5729	34.2468	30.4823	13.6131	12.4347	29.9433	19.2648	11.4109	9.64897	22.3883	24.0623
VIT_07s0031g02120	314.935	0.472373	0.137976	3.42358	0.000618021	0.0225426		unknown protein%3B BEST Arabidopsis thaliana protein match is: unknown protein (TAIR:AT2G17540.3)%3B Has 182 Blast hits to 179 proteins in 73 species: Archae - 0%3B Bacteria - 87%3B Metazoa - 17%3B Fungi - 9%3B Plants - 50%3B Viruses - 0%3B Other Eukaryotes - 19 (source: NCBI BLink).	13.9275	14.888	33.8577	34.4585	17.2978	25.0007	34.6931	31.504	23.2412	14.2125	28.9833	26.9046	22.9485	19.2165	29.8531	34.5627	18.2436	18.5662	32.2311	32.3578	28.7806	21.6442	31.7707	25.4817	15.4821	15.7881	26.6182	27.2387	16.5396	20.8322	27.7211	31.9217
VIT_07s0031g02140	368.213	1.34714	0.330626	4.07451	4.6112e-05	0.00498283		Transmembrane amino acid transporter family protein%3B CONTAINS InterPro DOMAIN/s: Amino acid transporter%2C transmembrane (InterPro:IPR013057)%3B BEST Arabidopsis thaliana protein match is: Transmembrane amino acid transporter family protein (TAIR:AT2G42005.1)%3B Has 1807 Blast hits to 1807 proteins in 277 species: Archae - 0%3B Bacteria - 0%3B Metazoa - 736%3B Fungi - 347%3B Plants - 385%3B Vir…	7.84826	12.2223	61.6559	83.7584	17.9963	26.3153	66.4089	94.6775	23.7957	9.61539	44.8357	53.1112	18.0972	11.7857	48.9855	88.3491	16.0688	14.3398	46.2115	41.6248	15.2523	57.9938	57.1576	103.822	13.6793	18.715	48.0647	53.2525	14.6229	52.3277	52.9182	96.1694
VIT_07s0031g02620	95.9964	-0.846961	0.268691	-3.15218	0.00162058	0.0379714		Eukaryotic aspartyl protease family protein%3B FUNCTIONS IN: aspartic-type endopeptidase activity%3B INVOLVED IN: proteolysis%3B LOCATED IN: endomembrane system%3B EXPRESSED IN: 22 plant structures%3B EXPRESSED DURING: 13 growth stages%3B CONTAINS InterPro DOMAIN/s: Peptidase aspartic (InterPro:IPR021109)%2C Peptidase aspartic%2C catalytic (InterPro:IPR009007)%2C Peptidase A1 (InterPro:IPR001461)…	8.00335	5.22655	14.0787	14.7182	3.37122	5.59361	16.3805	9.74093	9.94855	10.8438	20.4032	15.6458	10.35	8.35106	18.0677	9.34407	4.46083	4.76524	11.4885	11.9802	5.64701	5.75748	11.0947	6.94069	7.20007	7.85841	15.7276	19.4788	7.04189	13.016	18.3515	12.3958
VIT_07s0031g02970	130.76	1.20574	0.389943	3.09209	0.00198754	0.0431255		Protein of unknown function (DUF668)%3B INVOLVED IN: N-terminal protein myristoylation%3B LOCATED IN: mitochondrion%2C plasma membrane%3B EXPRESSED IN: cultured cell%3B CONTAINS InterPro DOMAIN/s: Protein of unknown function DUF668 (InterPro:IPR007700)%2C Protein of unknown function DUF3475 (InterPro:IPR021864)%3B BEST Arabidopsis thaliana protein match is: Protein of unknown function (DUF668) (T…	2.58122	2.11483	27.063	23.3788	6.1966	6.15094	20.1772	15.6234	9.44794	3.97606	19.8895	17.8722	7.28335	5.47054	19.2754	14.1642	3.62468	3.28114	21.0795	18.8404	4.2648	2.01366	14.8032	7.08372	5.79907	4.70813	29.1505	22.4168	7.09232	6.6092	24.3968	23.1854
VIT_07s0095g00230	34.6436	-2.27348	0.561963	-4.0456	5.21886e-05	0.00527796			13.5584	5.90008	13.0571	12.176	1.60799	3.53829	12.124	13.2166	49.7814	31.8889	67.1025	87.0408	40.1339	42.0481	81.9486	99.1129	14.4931	13.7044	45.2276	36.1252	19.0165	24.7187	45.3303	40.333	9.8656	8.82974	24.5362	20.5842	7.14597	15.6294	24.1051	23.6061
VIT_07s0095g00740	172.792	-0.75296	0.210702	-3.57358	0.000352131	0.0162758		GPI transamidase component PIG-S-related%3B FUNCTIONS IN: molecular_function unknown%3B INVOLVED IN: biological_process unknown%3B LOCATED IN: endoplasmic reticulum%2C plasma membrane%3B EXPRESSED IN: 23 plant structures%3B EXPRESSED DURING: 9 growth stages%3B CONTAINS InterPro DOMAIN/s: Phosphatidylinositol-glycan biosynthesis class S protein (InterPro:IPR019540)%3B Has 305 Blast hits to 301 pro…	11.5777	6.93141	21.3913	21.7171	5.30498	7.75435	22.8658	19.393	13.3573	9.44667	25.8049	23.1016	12.2278	10.9315	23.357	22.3334	8.7583	8.61745	19.9285	21.7944	9.42527	7.36714	21.1343	16.9518	10.8941	9.97278	23.0557	24.1067	11.6306	10.3806	23.1663	22.2936
VIT_07s0095g00750	59.3462	-1.42531	0.313444	-4.54727	5.43459e-06	0.00157935			11.6713	6.84631	9.11791	7.57292	3.41376	2.58545	8.38338	4.59903	2.81344	6.48669	6.49179	5.46268	4.29952	4.28559	8.22119	3.53611	6.75311	5.97832	8.49412	8.75399	5.44439	1.97807	8.83214	1.81773	2.52302	3.18812	3.44988	2.79969	2.54622	1.42343	3.71259	3.23304
VIT_07s0095g00780	5.49138	-2.95337	0.785088	-3.76183	0.000168673	0.0105514	"EMB2656"	EMBRYO DEFECTIVE 2656 (EMB2656)%3B FUNCTIONS IN: binding%3B INVOLVED IN: mitotic chromosome condensation%2C embryo development ending in seed dormancy%3B LOCATED IN: cellular_component unknown%3B EXPRESSED IN: 11 plant structures%3B EXPRESSED DURING: 6 growth stages%3B CONTAINS InterPro DOMAIN/s: Armadillo-type fold (InterPro:IPR016024)%3B Has 333 Blast hits to 316 proteins in 147 species: Archae…	0.843305	0.433752	1.02322	1.11434	0.0801123	0.276829	0.995123	0.828268	0.849608	1.11965	0.98292	1.20362	1.09217	0.684644	1.99751	0.658901	0.417433	0.350056	0.733715	1.00916	0.188144	0	0.928777	0.130943	0.669775	0.553415	0.702129	1.398	0.493874	0.104366	0.99037	0.714153
VIT_07s0104g00100	74.0512	7.25156	1.17394	6.1771	6.52899e-10	3.86271e-06			0	0.0675019	12.0124	23.5428	2.80266	1.74846	25.4144	17.0331	0.284708	0.204298	6.63757	20.6218	0.290008	2.31775	18.4034	9.98748	0.474999	0.283999	17.9411	18.7714	2.99736	2.43029	20.6641	9.91316	0.640158	0.783981	25.7432	41.691	1.41974	6.22868	28.2289	39.3612
VIT_07s0104g00240	462.712	1.05118	0.229977	4.57079	4.85879e-06	0.00152635		unknown protein%3B Has 89 Blast hits to 89 proteins in 31 species: Archae - 0%3B Bacteria - 0%3B Metazoa - 31%3B Fungi - 0%3B Plants - 48%3B Viruses - 0%3B Other Eukaryotes - 10 (source: NCBI BLink).	48.8495	62.2027	66.6344	80.0754	90.8512	121.716	103.838	129.576	59.4455	49.4227	57.2428	47.6926	75.6971	69.5405	68.7604	56.3826	44.5699	46.8085	46.9124	51.8012	92.566	45.9182	46.4913	40.4951	56.7238	78.6915	65.7265	75.9434	101.202	72.6246	90.1409	111.111
VIT_07s0104g00350	212.577	1.86243	0.501674	3.71244	0.000205274	0.0117681	"EDL3"	EID1-like 3 (EDL3)%3B BEST Arabidopsis thaliana protein match is: EID1-like 1 (TAIR:AT5G15440.1)%3B Has 30201 Blast hits to 17322 proteins in 780 species: Archae - 12%3B Bacteria - 1396%3B Metazoa - 17338%3B Fungi - 3422%3B Plants - 5037%3B Viruses - 0%3B Other Eukaryotes - 2996 (source: NCBI BLink).	2.67157	2.13209	8.75415	19.7982	9.13603	26.4647	7.66381	131.692	4.91741	2.36634	10.5898	10.2231	5.4258	33.5298	12.8552	167.92	5.26007	2.18837	12.399	11.604	10.2109	66.9624	36.1432	136.921	3.43194	3.78037	10.0873	10.5792	4.43247	29.2739	15.6679	72.3171
VIT_07s0104g00520	331.034	-0.852385	0.178462	-4.77627	1.78579e-06	0.000899164	"RANGAP1"	RAN GTPase activating protein 1 (RANGAP1)%3B FUNCTIONS IN: RAN GTPase activator activity%3B INVOLVED IN: M phase specific microtubule process%2C protein import into nucleus%2C cytokinesis%3B LOCATED IN: nuclear envelope%2C plasma membrane%2C chloroplast%2C cell division site%2C cell plate%3B EXPRESSED IN: 23 plant structures%3B EXPRESSED DURING: 14 growth stages%3B BEST Arabidopsis thaliana prote…	16.3602	13.822	32.3662	36.1626	7.08462	10.9605	35.2243	27.2269	19.3567	16.7461	39.3486	38.1983	19.0183	13.0487	42.9453	36.5565	24.1794	19.8289	50.3534	57.6136	20.2667	17.4449	53.6431	33.8087	25.5832	25.2973	45.9391	54.2605	24.6472	21.6682	46.1444	48.7572
VIT_07s0104g00920	3.29446	5.1457	1.63203	3.15295	0.00161628	0.0379714			0	0.0707387	0.467573	1.10106	1.57011	1.86647	0.272415	8.76492	0.274255	0	0.197234	0.503733	0	0.290802	0.212881	3.54501	0.0643672	0.0712897	0.267747	0.386282	0.120036	3.95132	0.366143	10.3868	0	0	0.287336	0.303137	0	0.316268	0.643434	1.60584
VIT_07s0104g01040	33.4986	0.884656	0.284422	3.11036	0.0018686	0.0417173		Nucleic acid-binding%2C OB-fold-like protein%3B CONTAINS InterPro DOMAIN/s: Nucleic acid-binding%2C OB-fold-like (InterPro:IPR016027)%2C Nucleic acid-binding%2C OB-fold (InterPro:IPR012340)%3B Has 222 Blast hits to 217 proteins in 77 species: Archae - 8%3B Bacteria - 0%3B Metazoa - 154%3B Fungi - 0%3B Plants - 44%3B Viruses - 0%3B Other Eukaryotes - 16 (source: NCBI BLink).	4.53998	6.12736	6.70223	6.17731	8.0052	7.77171	6.55225	8.55415	3.77131	2.69755	2.30053	4.15444	4.03577	3.61576	3.62808	5.22509	3.80318	2.95221	5.58702	3.01875	3.3443	3.3497	3.9725	5.71815	4.46231	4.29417	5.35687	4.15544	5.35536	3.80969	5.36043	7.11946
VIT_07s0104g01130	13.729	-4.60877	1.33734	-3.44624	0.000568453	0.0217325			1.36825	0.573524	0.750431	0.867972	0	1.26744	1.00558	25.2895	2.30362	0.388381	1.02409	0.656922	0.407078	0.354959	0.865297	8.24288	0.298644	0.322116	2.02312	2.01026	0	13.5123	1.99384	27.3873	0.188801	0.0457512	0.641986	1.16879	0	0.198719	1.26758	4.51628
VIT_07s0104g01150	122.2	-1.12508	0.31757	-3.54279	0.000395915	0.0176447	"RBP-DR1"	RNA-binding protein-defense related 1 (RBP-DR1)%3B FUNCTIONS IN: RNA binding%2C nucleotide binding%2C nucleic acid binding%3B INVOLVED IN: plant-type hypersensitive response%2C positive regulation of salicylic acid mediated signaling pathway%3B LOCATED IN: cytoplasm%3B EXPRESSED IN: 24 plant structures%3B EXPRESSED DURING: 15 growth stages%3B CONTAINS InterPro DOMAIN/s: RNA recognition motif%2C R…	9.56953	8.57839	21.3658	21.5397	3.45387	4.04538	23.2688	14.7225	9.01186	14.2269	29.2997	18.9904	9.95046	6.28787	21.1877	9.78446	12.2106	10.0036	23.6926	24.9855	8.08294	2.12265	20.5197	8.2515	11.5101	11.4109	20.0853	22.3592	10.1842	3.34184	23.3455	15.0677
VIT_07s0104g01510	18.3646	-1.33769	0.419093	-3.19186	0.00141359	0.0354603			5.71544	2.44628	3.53694	3.78181	2.71869	1.73192	3.36246	2.61785	2.69713	4.01026	5.9122	5.18139	2.80119	3.42986	5.56871	4.51058	3.15821	2.98727	5.22897	3.27248	3.43976	0.65638	5.15914	1.77854	2.9152	3.09947	4.43309	3.77433	3.13492	2.64412	4.25308	3.70185
VIT_07s0104g01550	17.064	-1.11905	0.362376	-3.08809	0.00201449	0.0433446		Mitochondrial transcription termination factor family protein%3B CONTAINS InterPro DOMAIN/s: Mitochodrial transcription termination factor-related (InterPro:IPR003690)%3B BEST Arabidopsis thaliana protein match is: Mitochondrial transcription termination factor family protein (TAIR:AT1G61980.1)%3B Has 867 Blast hits to 807 proteins in 27 species: Archae - 0%3B Bacteria - 0%3B Metazoa - 4%3B Fungi…	3.15988	1.8087	2.00161	2.61155	1.03468	1.74702	2.39571	2.61631	1.32309	1.89376	2.09272	1.24752	1.84789	1.4974	1.57835	1.375	1.39027	0.931798	1.30004	1.85418	1.59129	0.686619	1.4835	0.620076	1.04629	1.29821	1.0087	1.02104	1.07401	0.755972	0.957732	1.45389
VIT_07s0104g01780	119.351	0.619982	0.202056	3.06836	0.00215235	0.0446657	"AtATG18a"	AtATG18a%3B FUNCTIONS IN: molecular_function unknown%3B INVOLVED IN: autophagy%2C leaf senescence%2C response to starvation%3B LOCATED IN: chloroplast%3B EXPRESSED IN: 23 plant structures%3B EXPRESSED DURING: 15 growth stages%3B CONTAINS InterPro DOMAIN/s: WD40 repeat-like-containing domain (InterPro:IPR011046)%2C WD40 repeat (InterPro:IPR001680)%2C WD40/YVTN repeat-like-containing domain (InterP…	12.1018	13.2586	19.7685	22.6607	18.2443	24.7018	19.0441	24.554	8.64385	6.96849	17.0356	13.8481	11.2643	10.2863	17.3706	13.3522	7.42537	8.37948	14.7867	13.9787	9.07868	10.0714	14.7795	13.8221	5.25539	2.95955	11.2973	11.4488	4.44615	6.64438	12.8195	10.5982
VIT_07s0129g00430	285.848	0.86966	0.265801	3.27185	0.00106846	0.0307232			9.71732	8.7091	45.0031	52.1144	15.7416	18.5159	46.8871	38.2917	15.6698	13.0587	46.1342	36.7602	20.1064	20.3784	37.9687	27.2421	17.493	16.7728	46.505	39.3349	36.4952	10.4221	51.3419	25.9801	14.188	19.2162	33.7365	33.2342	19.3722	13.6096	36.4992	29.8996
VIT_07s0129g00760	139.994	-4.20877	1.12433	-3.74334	0.000181589	0.0109543	"CYP81D11"		1.10294	0.0661245	10.452	15.9763	0.0284606	0.180567	33.8038	40.5097	30.5088	1.52761	13.0554	25.006	9.38726	3.79822	50.2129	105.656	0.140779	0.463827	12.1599	12.9218	0.239518	20.4829	36.5068	35.1332	0.243811	0.0842569	16.1811	19.3023	0.134736	0.291962	20.5153	51.2425
VIT_07s0129g01030	134.044	2.48186	0.678175	3.65961	0.000252598	0.0130932			0.0832043	0.206466	44.8249	34.843	0.694408	0.599004	70.203	12.1475	3.53652	0.501506	55.0945	44.1316	3.44679	0.855257	68.4504	49.9403	0.0781705	0.538903	48.3998	49.8354	0.407385	1.04719	53.7264	7.9317	0.230819	0.214959	40.856	45.2119	0.281344	0.105267	40.7853	21.0326
VIT_07s0141g00280	14.8163	1.62326	0.498194	3.25829	0.00112085	0.0312057	"CDKC%3B1"	cyclin-dependent kinase C%3B1 (CDKC%3B1)%3B FUNCTIONS IN: kinase activity%3B INVOLVED IN: response to virus%2C leaf development%3B LOCATED IN: cytosol%3B EXPRESSED IN: 23 plant structures%3B EXPRESSED DURING: 13 growth stages%3B CONTAINS InterPro DOMAIN/s: Protein kinase%2C ATP binding site (InterPro:IPR017441)%2C Protein kinase%2C catalytic domain (InterPro:IPR000719)%2C Serine/threonine-protein…	0.739052	1.15174	3.45976	4.78506	2.4248	0.952617	3.40592	5.31102	2.99216	2.33857	5.79348	3.91397	3.0619	2.37606	4.8017	4.46686	2.16269	1.72282	4.81407	4.69736	2.92742	0.35104	4.28981	4.71849	1.73145	2.72744	5.52121	5.14002	2.36063	1.3025	6.26367	9.40695
VIT_07s0141g00290	704.694	-1.04123	0.333084	-3.12603	0.00177181	0.0402337	"IAA16"		95.9806	128.767	51.1872	35.293	41.4406	27.2201	48.2146	16.0139	45.4112	173.546	65.4033	61.4138	107.485	188.03	56.7381	28.7726	251.49	212.971	104.176	72.886	225.059	18.9495	102.054	18.0195	122.333	146.718	68.9183	60.9499	97.7738	105.918	53.1455	52.0393
VIT_07s0141g00330	43.5527	-2.13717	0.587934	-3.63506	0.000277917	0.013817	"FBL17"	FBL17%3B FUNCTIONS IN: ubiquitin-protein ligase activity%3B INVOLVED IN: generative cell mitosis%2C seed development%2C embryo development%2C ubiquitin-dependent protein catabolic process%2C pollen development%3B LOCATED IN: chloroplast%3B EXPRESSED IN: 21 plant structures%3B EXPRESSED DURING: 12 growth stages%3B CONTAINS InterPro DOMAIN/s: F-box domain%2C cyclin-like (InterPro:IPR001810)%3B Has …	3.93479	2.08402	7.58735	5.84465	0.728153	0.254733	8.00229	2.93792	1.50188	2.69379	7.89506	7.29048	2.39509	0.246676	9.46476	2.27709	2.95055	1.77271	6.28395	7.66347	0.94981	0.213583	6.9808	1.12594	2.67514	1.21339	6.55648	7.27958	2.62136	0.33495	5.63693	3.67647
VIT_07s0141g00540	116.896	-1.32352	0.345753	-3.82795	0.000129217	0.00918297	"sks3"	SKU5 similar 3 (sks3)%3B FUNCTIONS IN: oxidoreductase activity%2C copper ion binding%3B INVOLVED IN: oxidation reduction%3B LOCATED IN: plasma membrane%3B EXPRESSED IN: 23 plant structures%3B EXPRESSED DURING: 13 growth stages%3B CONTAINS InterPro DOMAIN/s: Multicopper oxidase%2C type 2 (InterPro:IPR011706)%2C Multicopper oxidase%2C type 3 (InterPro:IPR011707)%2C Cupredoxin (InterPro:IPR008972)%2…	10.2198	6.44165	18.8016	15.7681	3.34285	4.10182	17.3976	10.2165	6.14421	8.77485	16.3033	12.8574	7.37953	5.80021	16.7023	8.26017	5.93208	5.69167	16.2468	14.6396	3.9188	1.25294	14.2967	3.16999	5.61146	3.89543	12.4554	11.531	5.34354	3.24583	9.80526	8.1725
VIT_07s0141g00550	15.1349	-3.75968	1.02702	-3.66077	0.000251462	0.0130932			1.28334	0.222652	11.2806	6.65722	0.021387	0	9.6095	2.09984	6.9088	10.84	21.7517	13.6904	7.59642	9.17113	15.5517	9.1045	0.159248	0.0346716	2.02361	1.16638	0.35515	0	1.62575	0.228927	0.121542	0.266228	3.89137	3.75435	0.137922	0	4.40778	3.10271
VIT_07s0141g00580	216.968	-0.803644	0.207517	-3.87266	0.000107652	0.00819159	"GAUT6"	galacturonosyltransferase 6 (GAUT6)%3B FUNCTIONS IN: polygalacturonate 4-alpha-galacturonosyltransferase activity%2C transferase activity%2C transferring glycosyl groups%3B INVOLVED IN: carbohydrate biosynthetic process%3B LOCATED IN: endomembrane system%3B EXPRESSED IN: 24 plant structures%3B EXPRESSED DURING: 15 growth stages%3B CONTAINS InterPro DOMAIN/s: Glycosyl transferase%2C family 8 (Inte…	8.39646	6.73283	23.5401	24.3765	4.27647	12.5644	29.412	31.1216	30.0226	9.13517	18.0036	16.8113	12.0409	13.6795	21.5292	20.1772	8.01673	7.74676	19.4652	21.2259	9.5955	13.1245	23.4458	30.7965	8.14533	9.08476	15.9585	17.7528	10.5763	12.6976	18.1386	19.4115
VIT_07s0141g00600	257.589	0.785531	0.258552	3.0382	0.00237999	0.0473016		Protein of unknown function%2C DUF538%3B INVOLVED IN: biological_process unknown%3B LOCATED IN: vacuole%3B EXPRESSED IN: 24 plant structures%3B EXPRESSED DURING: 15 growth stages%3B CONTAINS InterPro DOMAIN/s: Protein of unknown function DUF538 (InterPro:IPR007493)%3B BEST Arabidopsis thaliana protein match is: Protein of unknown function%2C DUF538 (TAIR:AT3G07460.1)%3B Has 638 Blast hits to 638 …	11.7724	20.1823	85.387	64.5167	18.8315	34.9041	91.44	47.9598	18.5176	20.6069	45.0372	43.7596	23.5975	38.6708	59.0601	40.7542	23.2898	19.642	69.5879	58.1265	18.0675	12.6411	82.7974	26.7975	18.7457	25.8405	47.7074	58.3571	15.9683	28.3029	56.5865	39.5574
VIT_07s0141g00800	127.347	-0.68169	0.194349	-3.50756	0.000452231	0.0190532			12.2363	8.88095	15.6573	14.7214	5.95864	9.66618	16.6156	15.9071	13.3536	10.2862	17.4598	18.1202	14.4224	13.051	17.7345	17.9259	9.3866	9.33444	16.4241	14.306	9.15593	9.35294	14.1774	11.9452	10.3182	8.96209	15.6817	14.2046	10.46	8.5179	13.0782	14.9127
VIT_07s0197g00040	16.0432	-3.30996	0.737061	-4.49076	7.09693e-06	0.00174947	"ASL1"	ASYMMETRIC LEAVES 2-like 1 (ASL1)%3B CONTAINS InterPro DOMAIN/s: Lateral organ boundaries%2C LOB (InterPro:IPR004883)%2C Asymmetric leaves%2C AS2/LOB (InterPro:IPR017414)%3B BEST Arabidopsis thaliana protein match is: LOB domain-containing protein 10 (TAIR:AT2G23660.2)%3B Has 1807 Blast hits to 1807 proteins in 277 species: Archae - 0%3B Bacteria - 0%3B Metazoa - 736%3B Fungi - 347%3B Plants - 38…	3.46953	3.7835	3.76354	4.12509	0.253988	0.551689	3.18481	4.6239	1.06408	3.35877	4.58925	2.57992	1.32303	1.31798	5.57804	3.26147	3.07928	1.78726	3.32614	4.26156	1.63703	0	3.24005	0.516227	1.20324	1.74796	2.96155	2.32912	1.6231	0.128923	2.35741	4.75946
VIT_07s0197g00050	50.8959	-1.07182	0.306721	-3.49444	0.000475058	0.0194747		LOCATED IN: cytosol%2C plasma membrane%3B EXPRESSED IN: 20 plant structures%3B EXPRESSED DURING: 13 growth stages%3B CONTAINS InterPro DOMAIN/s: Beta tubulin%2C autoregulation binding site (InterPro:IPR013838)%2C Misato Segment II%2C myosin-like (InterPro:IPR019605)%2C Tubulin/FtsZ%2C N-terminal (InterPro:IPR019746)%3B Has 345 Blast hits to 341 proteins in 161 species: Archae - 0%3B Bacteria - 0%…	4.12619	2.25989	4.79741	4.10156	1.43862	4.016	4.90292	4.1781	5.03238	4.22295	4.42799	4.23837	3.74024	3.59678	4.76001	4.24024	5.18538	4.82124	5.93375	4.41239	4.08933	2.86787	4.82132	4.18837	4.47247	5.10308	5.48694	6.21192	4.69267	5.76891	6.85133	7.47399
VIT_07s0197g00070	141.255	0.712504	0.234881	3.03347	0.00241761	0.0475584			10.3015	12.1756	25.317	23.6155	16.1704	11.0445	19.9779	23.605	17.7193	20.357	25.1989	23.2476	22.5158	17.5325	23.786	21.6205	16.0817	15.778	27.0572	24.6391	17.6706	9.03871	21.2615	21.9809	20.2119	17.8398	23.0326	21.23	19.966	17.2122	16.9399	24.555
VIT_07s0255g00060	28.2444	-1.24605	0.414637	-3.00515	0.00265446	0.0499709		Prolyl oligopeptidase family protein%3B FUNCTIONS IN: serine-type peptidase activity%2C serine-type endopeptidase activity%3B INVOLVED IN: proteolysis%3B LOCATED IN: membrane%3B EXPRESSED IN: 15 plant structures%3B EXPRESSED DURING: 6 growth stages%3B CONTAINS InterPro DOMAIN/s: Peptidase S9%2C prolyl oligopeptidase%2C catalytic domain (InterPro:IPR001375)%2C Peptidase S9A%2C oligopeptidase%2C N-…	1.6698	0.734136	1.64439	1.93006	0.49747	1.3182	1.83942	2.74186	3.09148	1.22094	2.92376	1.97338	2.80507	2.75122	2.44156	3.08393	1.44791	1.41441	2.58465	2.55907	1.66602	1.28022	2.05519	2.08462	2.55322	1.68428	2.46669	3.27507	2.29627	1.88737	2.18375	4.29458
VIT_08s0007g00030	460.095	-1.08738	0.354407	-3.06817	0.00215375	0.0446657	"CHX20"	cation/H+ exchanger 20 (CHX20)%3B CONTAINS InterPro DOMAIN/s: Cation/H+ exchanger (InterPro:IPR006153)%3B BEST Arabidopsis thaliana protein match is: cation/H+ exchanger 18 (TAIR:AT5G41610.1)%3B Has 10038 Blast hits to 10006 proteins in 2135 species: Archae - 380%3B Bacteria - 7898%3B Metazoa - 11%3B Fungi - 167%3B Plants - 678%3B Viruses - 0%3B Other Eukaryotes - 904 (source: NCBI BLink).	9.60502	8.36975	22.5078	44.4038	3.70398	9.49505	21.1434	83.3668	86.7178	15.5032	26.2041	28.6252	36.7042	23.029	39.2103	76.6141	20.3119	16.967	17.9897	27.6164	28.7538	25.5796	45.9178	107.898	11.1219	8.21167	14.7594	27.2995	13.8698	12.0407	23.4596	40.732
VIT_08s0007g00330	4238.48	-1.44917	0.451668	-3.20849	0.00133435	0.0345883	"MT2A"	metallothionein 2A (MT2A)%3B CONTAINS InterPro DOMAIN/s: Plant metallothionein%2C family 15 (InterPro:IPR000347)%3B BEST Arabidopsis thaliana protein match is: metallothionein 2B (TAIR:AT5G02380.1)%3B Has 597 Blast hits to 588 proteins in 128 species: Archae - 0%3B Bacteria - 0%3B Metazoa - 53%3B Fungi - 2%3B Plants - 530%3B Viruses - 0%3B Other Eukaryotes - 12 (source: NCBI BLink).	2078.31	2688.14	627.267	638.66	707.572	565.398	339.582	244.224	164.226	350.635	469.652	445.644	231.661	176.593	497.411	218.711	4342.84	3568.04	734.277	930.278	806.744	947.106	511.619	551.531	765.866	920.209	173.095	111.411	427.28	247.993	364.379	166.031
VIT_08s0007g00420	392.701	0.572075	0.142732	4.00802	6.12287e-05	0.0059142	"NAK"	NAK%3B FUNCTIONS IN: protein serine/threonine kinase activity%2C protein kinase activity%2C kinase activity%2C ATP binding%3B INVOLVED IN: protein amino acid phosphorylation%2C N-terminal protein myristoylation%3B LOCATED IN: plasma membrane%3B EXPRESSED IN: 23 plant structures%3B EXPRESSED DURING: 13 growth stages%3B CONTAINS InterPro DOMAIN/s: Protein kinase%2C ATP binding site (InterPro:IPR017…	22.2636	22.6651	47.5489	60.9345	30.6359	34.3476	41.0389	47.2977	44.4646	36.9641	59.7231	54.2762	48.2627	47.9154	43.3551	53.673	27.96	29.2843	56.997	53.0153	45.3275	34.1638	44.1229	37.4665	32.6056	34.4245	44.316	44.8156	35.2743	34.1185	39.0425	49.5045
VIT_08s0007g00900	46.8077	3.95356	1.26103	3.13518	0.00171746	0.0395367			0	0.0226367	14.9819	12.4662	0.267055	0	35.157	12.1173	1.11037	0.0692963	6.5332	10.4911	0.426235	0	29.4948	21.7801	3.56602	1.31337	15.5779	17.7618	1.99424	46.0549	33.5194	7.74906	1.81627	0.524637	12.4752	17.9303	0.609768	0.618346	23.6491	28.8261
VIT_08s0007g01100	211.293	-0.677258	0.220068	-3.0775	0.00208747	0.0441071	"UPP"	uracil phosphoribosyltransferase (UPP)%3B FUNCTIONS IN: uracil phosphoribosyltransferase activity%3B INVOLVED IN: cellular response to phosphate starvation%2C developmental process%2C nucleoside metabolic process%3B LOCATED IN: chloroplast%2C plastid%3B EXPRESSED IN: 23 plant structures%3B EXPRESSED DURING: 15 growth stages%3B CONTAINS InterPro DOMAIN/s: Phosphoribosyltransferase (InterPro:IPR000…	37.8053	32.0348	18.7856	17.8265	19.8827	16.4659	24.7329	16.769	21.236	40.8109	19.3667	19.2451	22.6892	16.4607	20.9395	17.331	49.6344	45.7242	25.4626	25.5899	33.9418	21.9971	22.5857	16.6544	45.7616	35.2293	18.9	20.786	33.7783	18.861	19.4836	18.3374
VIT_08s0007g01250	115.083	-1.08735	0.285915	-3.80306	0.000142921	0.00963594	"RE"		17.432	15.9195	10.8915	11.7694	6.98325	16.934	12.8835	9.72348	9.36188	12.6533	7.34716	7.10665	8.41177	7.9112	7.95086	5.33523	14.0265	14.3028	8.6552	11.1976	11.3563	37.5445	9.09926	8.84722	7.6916	10.1879	10.2898	11.2497	7.85273	6.53258	9.978	7.75351
VIT_08s0007g01350	484.129	1.18552	0.390404	3.03665	0.00239225	0.047308			188.282	156.13	95.2101	83.881	383.327	270.105	93.1987	93.7537	254.157	222.114	224.703	192.639	272.167	147.146	181.32	209.991	192.603	193.933	157.632	184.192	200.859	156.061	164.397	161.306	145.275	120.798	224.347	220.278	126.455	177.19	246.49	167.863
VIT_08s0007g01450	632.294	-0.999285	0.272186	-3.67133	0.00024129	0.0128775		CONTAINS InterPro DOMAIN/s: Uncharacterised conserved protein UCP022260 (InterPro:IPR016802)%3B Has 94 Blast hits to 94 proteins in 14 species: Archae - 0%3B Bacteria - 0%3B Metazoa - 0%3B Fungi - 0%3B Plants - 94%3B Viruses - 0%3B Other Eukaryotes - 0 (source: NCBI BLink).	59.4609	20.6881	76.8275	85.3976	26.6729	31.1703	86.1113	99.4476	37.7758	29.7684	44.6598	48.3428	34.8423	34.5843	54.8204	50.5599	33.6374	33.1333	51.1823	48.2181	70.6043	29.4835	67.2799	71.8323	28.8236	31.382	55.9087	55.2838	41.1633	24.9647	59.5921	78.0307
VIT_08s0007g01510	534.958	-0.989649	0.284779	-3.47515	0.000510573	0.0204001	"AtIPCS1"	Arabidopsis Inositol phosphorylceramide synthase 1 (AtIPCS1)%3B FUNCTIONS IN: inositol phosphoceramide synthase activity%3B INVOLVED IN: sphingolipid biosynthetic process%3B LOCATED IN: mitochondrion%3B EXPRESSED IN: 6 plant structures%3B BEST Arabidopsis thaliana protein match is: Arabidopsis Inositol phosphorylceramide synthase 2 (TAIR:AT2G37940.1)%3B Has 447 Blast hits to 444 proteins in 100 s…	26.0923	20.0348	77.0424	104.608	11.2284	27.3347	74.9171	107.479	58.0753	31.6392	71.3672	71.5052	36.8942	36.7562	59.4008	76.5275	24.9848	27.9131	60.2807	74.0099	44.2369	116.858	67.1565	92.0633	28.1966	27.8518	63.6292	81.1896	40.4109	33.4265	62.1656	72.8111
VIT_08s0007g01940	1015.54	1.54253	0.431911	3.5714	0.000355075	0.016348	"SQD2"	sulfoquinovosyldiacylglycerol 2 (SQD2)%3B FUNCTIONS IN: UDP-glycosyltransferase activity%2C UDP-sulfoquinovose:DAG sulfoquinovosyltransferase activity%2C transferase activity%2C transferring glycosyl groups%3B INVOLVED IN: cellular response to phosphate starvation%2C sulfolipid biosynthetic process%2C glycolipid biosynthetic process%3B LOCATED IN: chloroplast%2C chloroplast envelope%3B EXPRESSED …	56.4995	63.9411	25.1698	35.7867	151.089	42.5829	82.0434	148.486	21.1939	57.1159	13.7183	15.9176	39.7323	73.1575	64.9268	60.2701	67.9595	86.6848	35.3293	29.8784	232.883	47.6294	117.595	63.6779	48.5645	121.11	47.2321	67.3479	133.259	50.6223	133.657	212.392
VIT_08s0007g02460	22.8457	-2.52383	0.810213	-3.11503	0.00183928	0.0412574		Eukaryotic aspartyl protease family protein%3B FUNCTIONS IN: aspartic-type endopeptidase activity%3B INVOLVED IN: proteolysis%3B LOCATED IN: cell wall%2C membrane%2C plant-type cell wall%3B EXPRESSED IN: 22 plant structures%3B EXPRESSED DURING: 13 growth stages%3B CONTAINS InterPro DOMAIN/s: Peptidase aspartic (InterPro:IPR021109)%2C Peptidase aspartic%2C catalytic (InterPro:IPR009007)%2C Peptida…	2.06533	0.515935	0.935767	1.78629	0.247804	0.262452	1.01268	0.224968	2.90499	5.36678	0.878341	1.71201	3.12627	2.54112	2.72839	0.316779	2.77532	2.59111	0.530339	0.918621	0.64224	0.218877	2.91459	0	2.75933	3.67	0.171994	0.199788	3.1808	3.37404	0.171077	0.198842
VIT_08s0007g02990	24.868	1.94151	0.636867	3.04853	0.00229965	0.0465537			0.592434	0.583774	0.506358	1.29045	2.18064	0.570485	0.453836	0.165636	0.144763	0.215638	7.57812	4.67866	0.102997	0.174297	2.89559	1.42275	0.546312	0.654698	0.856278	1.54115	0.152203	0.173536	0.845169	0.129955	0.19924	0.231456	1.31159	2.96395	0.175248	0.139782	1.33716	0.963907
VIT_08s0007g03020	574.746	-0.618871	0.197988	-3.1258	0.00177324	0.0402337		Ribosomal protein S11 family protein%3B FUNCTIONS IN: structural constituent of ribosome%3B INVOLVED IN: translation%3B LOCATED IN: cytosolic small ribosomal subunit%2C cytosolic ribosome%2C nucleolus%3B EXPRESSED IN: 25 plant structures%3B EXPRESSED DURING: 13 growth stages%3B CONTAINS InterPro DOMAIN/s: Ribosomal protein S11 (InterPro:IPR001971)%2C Ribosomal S11%2C conserved site (InterPro:IPR0…	171.066	123.917	114.84	98.5931	96.6166	100.529	123.414	115.857	153.559	202.319	141.452	127.208	125.727	99.5856	129.342	128.177	150.071	145.605	150.404	140.421	104.403	136.836	116.911	137.389	174.734	112.774	134.895	127.776	133.614	84.2935	133.863	148.255
VIT_08s0007g03190	19.0665	-1.43523	0.469318	-3.05812	0.00222729	0.0455172	"RPA3B"	Nucleic acid-binding%2C OB-fold-like protein%3B CONTAINS InterPro DOMAIN/s: Replication factor A protein 3 (InterPro:IPR013970)%2C Nucleic acid-binding%2C OB-fold-like (InterPro:IPR016027)%3B BEST Arabidopsis thaliana protein match is: Nucleic acid-binding%2C OB-fold-like protein (TAIR:AT3G52630.2)%3B Has 94 Blast hits to 94 proteins in 37 species: Archae - 0%3B Bacteria - 0%3B Metazoa - 27%3B Fu…	9.56151	7.46315	6.85969	5.96816	2.30468	3.38511	4.95621	5.47434	5.49899	8.00948	8.85704	5.56771	3.82441	4.36043	6.02603	3.12606	10.7378	8.38874	14.3629	7.23065	9.51178	9.75354	9.47372	7.31183	12.8779	10.8607	12.488	9.64777	12.5966	4.91426	9.60802	8.70515
VIT_08s0007g03340	1503.87	-0.667265	0.210765	-3.16591	0.00154596	0.0371424	"RPL10AA"	Ribosomal protein L1p/L10e family%3B FUNCTIONS IN: structural constituent of ribosome%2C RNA binding%3B INVOLVED IN: translation%2C RNA processing%3B LOCATED IN: cytosolic ribosome%2C ribosome%2C cytosolic large ribosomal subunit%2C plasma membrane%3B EXPRESSED IN: 22 plant structures%3B EXPRESSED DURING: 13 growth stages%3B CONTAINS InterPro DOMAIN/s: Ribosomal protein L1 (InterPro:IPR002143)%2C…	237.596	207.805	229.547	228.616	131.686	144.833	262.955	180.93	199.675	314.965	270.773	266.099	191.112	124.807	246.886	190.925	232.669	216.367	265.129	314.764	175.507	132.227	225.878	151.868	282.997	217.544	257.231	286.693	204.515	155.766	268.452	242.564
VIT_08s0007g03650	6.73247	3.52435	1.04697	3.36625	0.000761964	0.0249059	"SBT4.15"	Subtilisin-like serine endopeptidase family protein%3B FUNCTIONS IN: identical protein binding%2C serine-type endopeptidase activity%3B INVOLVED IN: proteolysis%2C negative regulation of catalytic activity%3B LOCATED IN: endomembrane system%3B EXPRESSED IN: petal%2C leaf whorl%2C sepal%2C flower%3B EXPRESSED DURING: 4 anthesis%2C petal differentiation and expansion stage%3B CONTAINS InterPro DOMA…	0.00414221	0.0182496	0.143102	0.34108	0.128149	0.0448839	0.214119	0.0711203	0.597889	0.834838	0.896134	0.735137	0.987692	1.35981	0.596345	0.671598	0.0821652	0.10068	0.509439	0.648214	0.156612	0.475143	0.316782	0.159417	0.41712	0.908188	0.897783	1.00264	0.582885	0.437691	0.985522	1.32996
VIT_08s0007g03700	167.834	0.702293	0.20263	3.46589	0.000528471	0.0207401	"TAF12"	TBP-associated factor 12 (TAF12)%3B FUNCTIONS IN: DNA binding%2C transcription initiation factor activity%3B INVOLVED IN: transcription initiation%3B LOCATED IN: chloroplast%2C transcription factor TFIID complex%3B EXPRESSED IN: 22 plant structures%3B EXPRESSED DURING: 11 growth stages%3B CONTAINS InterPro DOMAIN/s: Transcription initiation factor TFIID (InterPro:IPR003228)%2C Histone-fold (Inter…	9.02047	9.88466	24.7432	27.1432	14.7798	14.027	23.6219	24.2849	17.863	12.1159	25.6215	30.4406	23.3953	18.6822	25.8245	30.3169	12.7826	10.2028	28.0641	20.466	15.2015	14.6892	24.7989	20.626	11.6035	10.6564	22.7779	22.9977	13.8601	13.4534	22.7962	24.026
VIT_08s0007g03870	94.9611	2.32416	0.575512	4.03843	5.38103e-05	0.00540067			6.14752	6.75999	22.9395	23.805	26.853	46.469	12.5881	23.2787	106.391	18.5021	32.4618	17.3407	151.18	39.4213	39.5748	52.137	8.56539	4.9944	22.4118	24.1349	16.1239	3.78608	18.06	22.3172	4.27524	3.41177	34.3406	33.8828	5.59601	19.0021	36.7957	50.8088
VIT_08s0007g03940	495.205	-0.479206	0.15162	-3.16058	0.00157454	0.0374944	"HD2C"	histone deacetylase 2C (HD2C)%3B FUNCTIONS IN: histone deacetylase activity%2C transcription repressor activity%2C zinc ion binding%2C nucleic acid binding%3B INVOLVED IN: response to water deprivation%2C response to salt stress%2C response to abscisic acid stimulus%3B LOCATED IN: nucleolus%3B EXPRESSED IN: 26 plant structures%3B EXPRESSED DURING: 15 growth stages%3B CONTAINS InterPro DOMAIN/s: Z…	44.0353	32.5168	69.53	58.5634	27.2278	29.5803	60.5748	58.2231	72.0499	72.6144	129.786	104.304	77.5771	56.29	100.967	83.4736	49.4164	49.8827	109.058	85.0268	55.1914	40.3616	75.6255	53.0574	63.3847	52.9088	108.777	96.0864	62.8152	41.8879	96.0781	111.603
VIT_08s0007g04000	70.6177	6.12942	1.21233	5.05592	4.28327e-07	0.000371529		unknown protein%3B FUNCTIONS IN: molecular_function unknown%3B INVOLVED IN: response to oxidative stress%2C anaerobic respiration%3B LOCATED IN: cellular_component unknown%3B EXPRESSED IN: 23 plant structures%3B EXPRESSED DURING: 13 growth stages%3B Has 47 Blast hits to 47 proteins in 12 species: Archae - 0%3B Bacteria - 0%3B Metazoa - 1%3B Fungi - 0%3B Plants - 46%3B Viruses - 0%3B Other Eukaryo…	0.316437	1.59928	5.80482	7.31542	21.8375	175.646	1.74182	51.0027	4.2078	2.1152	0.268711	1.01956	3.74695	103.257	1.29908	26.46	0.738305	0.177633	0.51732	1.88946	0.291871	13.3404	2.17003	23.6643	0.789617	0.363761	0.382641	0.765747	3.51422	57.8704	1.00361	30.1548
VIT_08s0007g04460	210.861	0.745585	0.197944	3.76665	0.000165451	0.0104411			40.2104	37.4823	12.5724	10.2461	60.9262	59.5672	10.736	17.61	48.4629	38.2516	10.9758	14.7696	60.7659	53.8123	16.3064	25.113	40.6998	41.2857	15.6903	13.09	55.1778	72.811	15.8904	38.179	53.9795	49.471	11.9237	10.4167	59.6323	68.9806	12.1435	17.6419
VIT_08s0007g04500	47.2632	3.28243	0.877088	3.74242	0.00018226	0.0109543			18.538	29.5724	12.3682	21.2369	150.39	52.9419	118.377	45.7478	0.404277	18.0768	1.62819	9.48545	18.7954	33.1526	30.9832	16.3617	89.3924	87.3682	39.885	36.9756	357.152	12.7565	90.7165	9.08048	37.6493	156.751	74.0531	102.343	194.595	69.7205	143.707	72.6684
VIT_08s0007g04560	53.5167	-1.73453	0.517224	-3.35354	0.00079784	0.0256883		PLATZ transcription factor family protein%3B CONTAINS InterPro DOMAIN/s: Protein of unknown function DUF597 (InterPro:IPR006734)%3B BEST Arabidopsis thaliana protein match is: PLATZ transcription factor family protein (TAIR:AT1G32700.1)%3B Has 406 Blast hits to 406 proteins in 26 species: Archae - 0%3B Bacteria - 0%3B Metazoa - 0%3B Fungi - 0%3B Plants - 406%3B Viruses - 0%3B Other Eukaryotes - 0…	8.15088	6.54922	15.4531	10.4018	1.88641	0.927637	24.2044	6.70847	1.0931	8.62205	10.6626	11.5974	2.47001	3.87737	16.4256	3.9109	7.58127	8.57015	13.7803	11.1777	8.16834	1.37819	15.5377	3.67178	6.38897	7.03136	17.1467	12.4032	7.36375	2.25215	18.7258	9.968
VIT_08s0007g04740	76.7278	-1.69951	0.400027	-4.24849	2.15217e-05	0.00329086	"RABC2A"	RAB GTPase homolog C2A (RABC2A)%3B FUNCTIONS IN: GTP binding%2C myosin XI tail binding%2C GTP-dependent protein binding%3B INVOLVED IN: protein transport%2C small GTPase mediated signal transduction%2C regulation of transcription%2C DNA-dependent%3B LOCATED IN: peroxisome%3B EXPRESSED IN: 20 plant structures%3B EXPRESSED DURING: 12 growth stages%3B CONTAINS InterPro DOMAIN/s: Ras (InterPro:IPR013…	12.6826	8.39862	23.9747	19.2549	2.9391	4.55306	25.1891	24.6902	5.52207	11.468	24.4463	18.7005	8.20135	8.92643	24.4206	18.2385	11.9728	13.4113	25.3022	23.0068	11.6282	4.21687	23.6554	12.076	10.4379	10.9892	22.3972	22.2525	10.655	6.49531	21.4008	22.4374
VIT_08s0007g04950	73.2212	-2.17955	0.648461	-3.36111	0.000776287	0.0252	"XTH32"	xyloglucan endotransglucosylase/hydrolase 32 (XTH32)%3B FUNCTIONS IN: hydrolase activity%2C acting on glycosyl bonds%2C hydrolase activity%2C hydrolyzing O-glycosyl compounds%2C xyloglucan:xyloglucosyl transferase activity%3B INVOLVED IN: carbohydrate metabolic process%2C cellular glucan metabolic process%3B LOCATED IN: endomembrane system%2C cell wall%2C apoplast%3B EXPRESSED IN: 19 plant struct…	9.32963	8.37383	26.9665	17.986	1.63167	1.20598	44.2874	8.71086	1.6125	4.56988	18.3341	18.3396	4.47314	1.6249	41.6391	5.79176	16.9207	11.3797	24.6739	18.0964	5.66473	0	45.6537	0.580428	11.7483	7.05398	14.3698	13.0634	7.66263	0.655815	21.2933	10.1844
VIT_08s0007g05100	126.365	2.31122	0.457581	5.05096	4.39587e-07	0.000371529			1.05251	1.59848	4.37988	6.91643	4.5386	2.72982	9.11683	5.73862	5.99425	7.90346	8.57867	8.13533	6.21793	7.13357	10.1841	8.78513	14.1205	7.21493	11.5318	14.2029	23.6939	4.91582	8.72065	4.74082	5.88218	5.57556	12.2589	10.2781	8.64347	3.5956	17.185	16.6761
VIT_08s0007g05110	26.2689	3.57002	0.835377	4.27355	1.92386e-05	0.00308981			1.38229	2.49872	5.63566	6.15556	15.9815	8.56464	14.4188	11.4367	2.68109	4.45676	3.45562	4.48291	6.50185	15.3447	10.4704	10.3385	5.96644	8.4105	5.22149	3.47294	59.83	1.80978	10.1771	4.66972	3.99397	12.4806	15.4515	13.7292	20.9381	4.55315	20.5081	24.6236
VIT_08s0007g05230	6.24766	4.13085	1.08228	3.8168	0.000135194	0.00930048		unknown protein%3B Has 35333 Blast hits to 34131 proteins in 2444 species: Archae - 798%3B Bacteria - 22429%3B Metazoa - 974%3B Fungi - 991%3B Plants - 531%3B Viruses - 0%3B Other Eukaryotes - 9610 (source: NCBI BLink).	0.0214709	0.240816	5.97447	3.99474	1.15938	0.0758453	8.75306	3.96462	0.145146	0	2.23276	0.938419	0.116455	0.162931	3.59696	1.7638	0.658536	1.10592	12.3171	9.11261	0.84192	0	11.0315	1.44901	0.296873	0.223922	2.67211	4.48097	0.397317	0.197638	4.4164	4.85321
VIT_08s0007g05480	11.9454	-2.18069	0.706754	-3.0855	0.00203208	0.0435203			3.51835	0.841651	0.691251	0.497245	0.549284	0.222165	0.912837	0.418342	4.45498	5.76486	5.93257	7.67126	5.90864	4.95028	6.26809	6.89776	5.30559	6.40709	8.97346	5.86016	4.50431	2.05526	5.93228	2.85775	0.429472	0.840161	0.539638	0.778781	0.519982	0.140007	0.84915	0.371196
VIT_08s0007g05900	7.7728	-3.30721	1.00716	-3.28371	0.00102451	0.0298583		N-acetyltransferases%3BN-acetyltransferases%3B FUNCTIONS IN: N-acetyltransferase activity%3B INVOLVED IN: metabolic process%3B LOCATED IN: intracellular%3B EXPRESSED IN: synergid%3B CONTAINS InterPro DOMAIN/s: GCN5-related N-acetyltransferase%2C C-terminal (InterPro:IPR022610)%2C GCN5-related N-acetyltransferase (InterPro:IPR000182)%2C Acyl-CoA N-acyltransferase (InterPro:IPR016181)%2C BRCT (Inte…	0.392059	0.327953	1.44992	1.43157	0.0227775	0	2.10227	1.02987	0.490898	0.409255	0.790003	0.727933	0.362017	0.0933849	1.09818	0.656817	0.452339	0.135845	1.68036	2.00113	0.36032	0.0561037	1.94022	1.30476	0.358812	0.211141	0.653883	1.11483	0.412181	0.163865	0.69503	0.767863
VIT_08s0007g06240	178.012	-0.730408	0.178647	-4.08855	4.34082e-05	0.00482004		unknown protein%3B CONTAINS InterPro DOMAIN/s: Protein of unknown function DUF773 (InterPro:IPR008491)%3B Has 365 Blast hits to 359 proteins in 109 species: Archae - 9%3B Bacteria - 13%3B Metazoa - 209%3B Fungi - 7%3B Plants - 47%3B Viruses - 0%3B Other Eukaryotes - 80 (source: NCBI BLink).	12.3926	9.29325	14.9639	18.1595	6.16819	12.4064	17.0062	18.4524	25.3797	17.9623	23.7041	18.4855	21.4502	18.1682	21.8195	19.9344	12.8354	13.0505	18.553	21.5629	18.3298	15.0685	16.0792	16.9093	12.4298	11.2869	14.1947	18.4654	11.0716	14.6657	17.5912	18.9471
VIT_08s0007g06390	306.772	-0.844135	0.252087	-3.34859	0.000812238	0.0259213	"MOD1"		15.213	16.0107	52.0789	45.7741	6.93216	8.02044	76.2269	43.9647	17.3274	22.5586	42.4583	39.7557	17.4418	12.1441	60.6508	38.144	24.4249	20.2018	48.7139	45.9916	18.93	11.4665	58.2679	27.1688	23.3715	22.0131	54.5053	61.6708	16.055	13.4035	68.7994	67.1566
VIT_08s0007g06620	31.4048	-3.73295	1.19323	-3.12843	0.00175742	0.0400282		Cysteine/Histidine-rich C1 domain family protein%3B INVOLVED IN: intracellular signaling pathway%3B LOCATED IN: cellular_component unknown%3B EXPRESSED IN: root%3B CONTAINS InterPro DOMAIN/s: Protein kinase C-like%2C phorbol ester/diacylglycerol binding (InterPro:IPR002219)%2C C1-like (InterPro:IPR011424)%3B BEST Arabidopsis thaliana protein match is: Cysteine/Histidine-rich C1 domain family prot…	0.610622	0.177513	27.8731	20.6475	0	0.487959	9.65673	1.5517	4.57291	1.08251	23.9592	14.8455	1.04348	0.288664	8.33397	1.6371	0	0.177697	17.7078	14.5608	0.1966	0	2.27414	1.32671	0.0366991	0.392336	30.2789	29.0355	0.165603	0.0996343	13.7836	2.28002
VIT_08s0007g06660	368.957	0.438264	0.128903	3.39995	0.000673982	0.0235983		RING/U-box superfamily protein%3B FUNCTIONS IN: zinc ion binding%3B CONTAINS InterPro DOMAIN/s: Zinc finger%2C RING-type%2C conserved site (InterPro:IPR017907)%2C Zinc finger%2C RING-type (InterPro:IPR001841)%2C Zinc finger%2C C3HC4 RING-type (InterPro:IPR018957)%3B BEST Arabidopsis thaliana protein match is: RING/U-box superfamily protein (TAIR:AT2G42030.1)%3B Has 4227 Blast hits to 4219 protein…	16.9768	18.0072	34.3608	42.4038	21.7353	28.6447	36.0451	45.313	31.7389	20.9102	40.0265	40.452	28.3598	26.9057	36.7353	40.2006	22.5421	22.0926	36.4772	38.4483	29.2515	24.1863	39.7092	48.0332	20.1702	24.3963	28.8545	33.5202	22.8216	26.0403	30.208	33.4731
VIT_08s0007g06670	98.1405	-1.23297	0.370197	-3.33057	0.000866675	0.0270222	"HAT14"		9.56946	4.82094	36.6209	43.325	3.68942	3.39763	19.659	12.489	12.7687	7.36008	26.5411	32.0912	12.2032	7.70656	20.8192	20.8506	8.39869	5.98251	41.1802	35.4493	8.05777	7.45266	22.3598	9.71924	6.86285	8.3348	29.2074	27.4754	7.41024	5.10362	28.8847	22.8761
VIT_08s0007g06800	63.9885	-1.63529	0.496926	-3.29081	0.000999007	0.029437	"CMT1"	chromomethylase 1 (CMT1)%3B FUNCTIONS IN: chromatin binding%2C DNA binding%3B INVOLVED IN: DNA mediated transformation%2C DNA methylation%3B LOCATED IN: chromatin%2C nucleus%3B CONTAINS InterPro DOMAIN/s: Chromo domain subgroup (InterPro:IPR017984)%2C DNA methylase%2C C-5 cytosine-specific (InterPro:IPR001525)%2C Chromo domain-like (InterPro:IPR016197)%2C Bromo adjacent homology (BAH) domain (Int…	5.70804	2.21749	7.30719	7.29579	1.54181	1.16077	9.64691	5.39872	2.90171	3.04255	4.81735	5.45034	2.27381	0.748779	7.21281	2.05372	3.86298	1.97648	7.45007	7.39948	1.19072	0.855907	6.70756	2.00664	3.29615	1.3345	5.37114	6.24242	2.7379	0.526362	5.23034	3.30963
VIT_08s0007g06880	209.209	0.602462	0.186326	3.23337	0.00122337	0.0328919		unknown protein%3B BEST Arabidopsis thaliana protein match is: unknown protein (TAIR:AT3G04040.1)%3B Has 35333 Blast hits to 34131 proteins in 2444 species: Archae - 798%3B Bacteria - 22429%3B Metazoa - 974%3B Fungi - 991%3B Plants - 531%3B Viruses - 0%3B Other Eukaryotes - 9610 (source: NCBI BLink).	34.9038	38.4088	45.3117	43.9041	48.9376	60.341	44.3638	43.4135	63.9287	49.6123	43.4802	46.6447	70.4932	52.4343	48.4952	46.0122	48.1452	41.2898	42.4965	36.4139	50.6892	48.9706	32.0223	38.6417	56.0524	38.4087	46.2576	38.36	50.3521	29.0189	45.816	51.3562
VIT_08s0007g07300	306.261	0.690766	0.178237	3.87555	0.000106386	0.00817259	"APRL5"	APR-like 5 (APRL5)%3B INVOLVED IN: cell redox homeostasis%3B LOCATED IN: endomembrane system%3B EXPRESSED IN: 23 plant structures%3B EXPRESSED DURING: 15 growth stages%3B CONTAINS InterPro DOMAIN/s: Thioredoxin fold (InterPro:IPR012335)%2C Thioredoxin domain (InterPro:IPR013766)%2C Thioredoxin-like fold (InterPro:IPR012336)%3B BEST Arabidopsis thaliana protein match is: APR-like 7 (TAIR:AT5G18120…	22.9101	26.8339	53.523	71.3284	35.2605	31.6449	59.3428	56.3942	35.8156	22.0518	59.6735	53.8629	30.7764	29.5083	55.7308	55.6695	26.1695	25.5053	50.4396	58.8044	29.5853	36.3322	65.7302	48.3754	22.1289	27.3378	43.74	52.2912	27.8106	34.7458	44.0514	40.3617
VIT_08s0007g07310	162.579	1.04502	0.34082	3.06619	0.00216806	0.0447203			51.6856	92.2956	76.434	67.6503	97.058	203.96	42.3392	77.5968	156.683	54.4531	45.6405	58.9467	123.466	173.204	59.16	57.5996	93.1767	69.6521	82.5662	40.4994	122.858	190.221	57.7058	88.9015	79.8222	42.9849	78.8888	57.9823	90.6206	76.9555	66.6125	85.1476
VIT_08s0007g07440	67.4856	-2.13543	0.571899	-3.73392	0.000188521	0.0111882	"PUM12"	pumilio 12 (PUM12)%3B FUNCTIONS IN: RNA binding%2C binding%3B LOCATED IN: nucleus%2C cytoplasm%3B EXPRESSED IN: 7 plant structures%3B EXPRESSED DURING: 4 anthesis%2C C globular stage%2C petal differentiation and expansion stage%3B CONTAINS InterPro DOMAIN/s: Pumilio RNA-binding repeat (InterPro:IPR001313)%2C Armadillo-like helical (InterPro:IPR011989)%2C Armadillo-type fold (InterPro:IPR016024)%3…	1.00396	0.745776	2.07498	2.81357	0.152887	2.74968	2.30331	6.13246	36.9981	4.2132	2.34901	2.07525	9.33971	3.83087	2.79006	2.63966	0.730518	0.664968	2.26948	2.53689	1.36782	2.36267	3.42686	12.6754	0.825902	0.905061	1.10648	1.91184	0.43275	0.892503	1.7563	3.23433
VIT_08s0007g07540	335.862	0.781678	0.229348	3.40827	0.000653769	0.0231956		HNH endonuclease%3B FUNCTIONS IN: endonuclease activity%2C nucleic acid binding%3B INVOLVED IN: biological_process unknown%3B LOCATED IN: cellular_component unknown%3B EXPRESSED IN: 21 plant structures%3B EXPRESSED DURING: 13 growth stages%3B CONTAINS InterPro DOMAIN/s: HNH nuclease (InterPro:IPR003615)%2C HNH endonuclease (InterPro:IPR002711)%3B Has 4176 Blast hits to 4176 proteins in 656 specie…	44.1252	47.099	13.2048	9.64851	68.1515	79.0677	8.9237	10.2933	59.8392	54.928	17.1856	12.1202	72.3164	114.12	14.6233	11.2068	61.1508	72.1274	19.6538	19.2204	123.708	79.5181	13.9455	6.8669	60.4382	71.0927	11.4913	9.34373	86.5906	87.428	9.42851	12.2967
VIT_08s0007g07660	502.207	0.642492	0.207182	3.10109	0.00192807	0.0425633	"EULS3"	hydroxyproline-rich glycoprotein family protein%3B CONTAINS InterPro DOMAIN/s: Ricin B-related lectin (InterPro:IPR008997)%2C Ricin B lectin (InterPro:IPR000772)%3B Has 1708 Blast hits to 1449 proteins in 222 species: Archae - 0%3B Bacteria - 47%3B Metazoa - 514%3B Fungi - 386%3B Plants - 615%3B Viruses - 5%3B Other Eukaryotes - 141 (source: NCBI BLink).	24.715	25.3704	115.942	107.267	33.9886	44.5706	97.7737	142.133	63.9109	38.2845	112.329	122.465	63.0746	55.0837	129.004	158.388	38.1443	32.9423	89.8755	73.6955	40.2772	57.9712	88.8333	110.922	31.4649	29.3827	106.463	85.8514	30.524	39.7349	104.639	118.603
VIT_08s0007g07730	154.326	-3.05986	0.921484	-3.32057	0.000898324	0.0275246	"CYP93D1"	cytochrome P450%2C family 93%2C subfamily D%2C polypeptide 1 (CYP93D1)%3B FUNCTIONS IN: electron carrier activity%2C monooxygenase activity%2C iron ion binding%2C oxygen binding%2C heme binding%3B INVOLVED IN: oxidation reduction%3B LOCATED IN: endomembrane system%3B EXPRESSED IN: root%3B CONTAINS InterPro DOMAIN/s: Cytochrome P450 (InterPro:IPR001128)%2C Cytochrome P450%2C conserved site (InterP…	0.955945	0.0635968	23.338	29.2363	0.0565928	0.0581524	20.0771	11.5141	10.653	1.16949	35.7057	31.3403	4.51526	2.49707	36.3486	51.2889	0.447353	0.379959	29.9726	32.8267	0.834001	7.44505	40.5146	21.6091	0.709305	0.718399	41.9526	40.5048	0.993812	1.87615	40.7093	47.4202
VIT_08s0007g07890	12.1604	-1.74011	0.577155	-3.01499	0.00256991	0.0490064	"PCMP-H85"	Pentatricopeptide repeat (PPR) superfamily protein%3B CONTAINS InterPro DOMAIN/s: Pentatricopeptide repeat (InterPro:IPR002885)%3B BEST Arabidopsis thaliana protein match is: Tetratricopeptide repeat (TPR)-like superfamily protein (TAIR:AT3G57430.1)%3B Has 37890 Blast hits to 13461 proteins in 236 species: Archae - 0%3B Bacteria - 8%3B Metazoa - 36%3B Fungi - 51%3B Plants - 37361%3B Viruses - 0%3…	1.04354	0.260154	0.731064	0.715734	0.183863	0.908924	0.453884	1.90175	1.02093	0.623563	1.11578	0.841515	0.974375	0.489245	0.885232	1.31303	0.518814	0.678299	1.23535	1.10546	0.425969	0.494372	0.77863	2.01852	0.745446	0.666295	1.56494	1.82343	0.816782	0.60828	1.74516	1.24588
VIT_08s0007g07960	90.5775	-1.04691	0.314629	-3.32746	0.000876428	0.0271831	"ATJ6"	J-domain protein 6 (ATJ6)%3B FUNCTIONS IN: unfolded protein binding%2C heat shock protein binding%3B INVOLVED IN: protein folding%3B LOCATED IN: nucleus%3B EXPRESSED IN: 25 plant structures%3B EXPRESSED DURING: 15 growth stages%3B CONTAINS InterPro DOMAIN/s: Molecular chaperone%2C heat shock protein%2C Hsp40%2C DnaJ (InterPro:IPR015609)%2C Heat shock protein DnaJ%2C N-terminal (InterPro:IPR001623…	22.3874	9.57719	17.3895	17.4417	8.82268	7.70909	21.9499	16.2098	12.425	16.4022	19.9793	15.1778	13.5138	5.90519	18.0458	9.74092	12.509	13.0114	19.0913	17.2744	11.4525	3.64953	13.6347	9.78668	13.9553	10.1785	17.6139	19.7082	10.7387	3.4589	15.8558	15.3839
VIT_08s0007g08120	111.503	-0.958436	0.253992	-3.77349	0.000160982	0.0103523		exostosin family protein%3B FUNCTIONS IN: catalytic activity%3B LOCATED IN: endomembrane system%2C membrane%3B EXPRESSED IN: 21 plant structures%3B EXPRESSED DURING: 13 growth stages%3B CONTAINS InterPro DOMAIN/s: EGF%2C extracellular (InterPro:IPR013111)%2C Exostosin-like (InterPro:IPR004263)%2C EGF-like (InterPro:IPR006210)%2C EGF-like%2C type 3 (InterPro:IPR000742)%2C EGF-like region%2C conser…	3.64169	2.51598	8.69787	8.84207	1.35376	4.10483	11.8167	7.66535	9.88514	4.86057	12.1506	7.77436	5.70072	3.91076	9.59461	8.66546	3.88334	4.0329	9.00779	9.58125	4.25998	6.84365	9.53787	6.93054	3.80851	3.94026	8.08528	8.78657	3.534	2.27859	7.2561	10.1602
VIT_08s0007g08240	67.7386	-1.19242	0.387058	-3.08073	0.00206492	0.0439092			6.09381	2.33422	47.0222	52.7964	1.53192	4.5757	44.8245	83.7222	5.80454	2.6482	36.6201	45.1064	4.98352	3.64929	35.1765	74.6814	1.04239	1.09617	28.1459	27.1938	3.30505	6.33698	30.6034	44.4012	2.62918	2.39233	32.621	30.7664	3.4736	6.04635	35.7157	44.374
VIT_08s0007g08280	1277	1.48192	0.361695	4.09717	4.18236e-05	0.00473568		Remorin family protein%3B CONTAINS InterPro DOMAIN/s: Remorin%2C C-terminal (InterPro:IPR005516)%3B BEST Arabidopsis thaliana protein match is: Remorin family protein (TAIR:AT3G57540.1)%3B Has 469 Blast hits to 467 proteins in 36 species: Archae - 0%3B Bacteria - 7%3B Metazoa - 9%3B Fungi - 6%3B Plants - 437%3B Viruses - 0%3B Other Eukaryotes - 10 (source: NCBI BLink).	35.022	30.0897	32.5066	57.4774	86.1082	229.03	52.4177	496.627	130.275	29.3137	19.0134	21.0055	114.723	257.191	53.7736	495.9	46.2096	40.4473	31.402	24.4856	214.264	692.496	150.8	668.182	26.339	29.2866	21.8721	26.4432	42.9862	212.719	41.4482	285.63
VIT_08s0007g08800	35.5194	-2.43695	0.694641	-3.50821	0.000451127	0.0190532		P-loop nucleoside triphosphate hydrolases superfamily protein with CH (Calponin Homology) domain%3B FUNCTIONS IN: microtubule motor activity%2C ATP binding%3B INVOLVED IN: microtubule-based movement%3B EXPRESSED IN: 19 plant structures%3B EXPRESSED DURING: 10 growth stages%3B CONTAINS InterPro DOMAIN/s: Calponin-homology (InterPro:IPR016146)%2C Calponin-like actin-binding (InterPro:IPR001715)%2C …	2.22946	0.954578	3.15016	3.52933	0.316914	0.141875	3.76834	1.25791	1.05553	1.40603	2.64464	2.94154	0.86187	0.0987445	3.23636	0.633889	1.49565	1.18993	3.55504	4.06193	0.93964	0.0214554	2.51136	0.495301	1.54054	0.634301	4.4626	4.06775	1.73209	0.202284	3.14972	2.14479
VIT_08s0032g00090	99.6917	-0.852137	0.240735	-3.53973	0.000400534	0.0177502	"EMB2775"	EMBRYO DEFECTIVE 2775 (EMB2775)%3B FUNCTIONS IN: nucleoside-triphosphatase activity%2C DNA binding%2C nucleotide binding%2C ATP binding%3B INVOLVED IN: embryo development ending in seed dormancy%3B LOCATED IN: nucleus%3B EXPRESSED IN: 23 plant structures%3B EXPRESSED DURING: 13 growth stages%3B CONTAINS InterPro DOMAIN/s: ATPase%2C AAA+ type%2C core (InterPro:IPR003593)%2C ATPase%2C AAA-type%2C c…	11.7302	7.97374	23.285	20.6202	5.06123	7.71173	20.4248	22.3	19.4686	10.9975	20.0099	22.3845	16.6619	11.4849	22.8955	16.5602	7.62844	6.69674	17.5335	14.1835	9.07792	8.58881	11.3787	11.7158	9.04466	5.28834	15.1599	14.9852	8.37164	4.41363	14.3906	13.926
VIT_08s0032g00150	8.47134	-3.04748	0.721343	-4.22473	2.3923e-05	0.00343114			1.96483	1.92834	4.49992	6.46291	0.142606	0.420791	6.63784	3.54756	0.114341	0.251491	1.07531	0.810247	0.157272	0.095536	1.81554	1.24633	0.310205	0.291056	0.479486	0.820011	0.18035	0	0.881932	0.542891	0.446544	0.316368	2.3416	3.03822	0.0896148	0.131857	2.51114	2.0139
VIT_08s0032g00190	10.0692	4.21322	0.790341	5.3309	9.77294e-08	0.000166898			0.159567	0.341238	1.03657	1.59478	2.94139	0.0934546	0.736213	0.411122	0.367382	0.423278	1.87959	0.735749	0.54319	0.194495	1.8515	1.63169	0.306346	0.461984	1.6261	1.49115	0.186358	0.0958048	1.69417	0.546402	1.23283	0.556699	2.43485	3.94091	0.58549	0.482458	2.52075	2.67798
VIT_08s0032g00270	11.8076	-3.00781	0.899406	-3.34422	0.000825148	0.0260709			2.64103	1.15366	1.58421	1.26176	0.179962	0.193678	0.536476	4.54483	4.74856	3.88053	7.09915	4.14569	3.56067	3.09129	5.8514	12.1242	0.591901	1.23658	1.34993	2.29364	1.75045	0.288116	2.52717	6.53025	3.13064	1.70147	1.33416	1.59227	1.54774	1.54555	2.43193	5.28876
VIT_08s0032g00640	13.4258	-1.62518	0.514068	-3.16141	0.00157005	0.0374549		unknown protein%3B Has 38 Blast hits to 38 proteins in 14 species: Archae - 0%3B Bacteria - 2%3B Metazoa - 0%3B Fungi - 0%3B Plants - 36%3B Viruses - 0%3B Other Eukaryotes - 0 (source: NCBI BLink).	3.0629	1.2872	4.64655	3.75873	0.74695	0.719904	5.8741	2.96224	2.07156	2.78557	4.86178	5.17884	2.2909	0.568464	5.76268	2.87865	2.61693	1.71448	7.40538	7.14092	1.03775	0.163633	4.80455	1.59355	3.11653	1.33898	4.58456	5.39002	2.97978	0.544029	4.93848	3.89058
VIT_08s0032g00720	393.431	0.472294	0.152183	3.10347	0.00191266	0.0423874	"MYOB7"	Protein of unknown function%2C DUF593%3B FUNCTIONS IN: molecular_function unknown%3B INVOLVED IN: biological_process unknown%3B LOCATED IN: cellular_component unknown%3B EXPRESSED IN: 24 plant structures%3B EXPRESSED DURING: 15 growth stages%3B CONTAINS InterPro DOMAIN/s: Protein of unknown function DUF593 (InterPro:IPR007656)%3B BEST Arabidopsis thaliana protein match is: Protein of unknown func…	15.2537	14.3063	45.0527	47.0622	18.8541	18.3651	35.4131	54.16	31.5397	21.3395	55.3476	49.7171	27.6048	25.9897	45.2557	51.617	20.047	21.3244	46.3925	44.1189	30.1287	14.8962	42.8411	41.3876	21.8954	23.5086	39.3922	42.163	24.5377	24.5542	35.3874	47.3576
VIT_08s0032g01110	339.172	-0.812972	0.26852	-3.02761	0.002465	0.0479983	"YAB2"	YABBY2 (YAB2)%3B CONTAINS InterPro DOMAIN/s: High mobility group%2C superfamily (InterPro:IPR009071)%2C YABBY protein (InterPro:IPR006780)%3B BEST Arabidopsis thaliana protein match is: plant-specific transcription factor YABBY family protein (TAIR:AT2G26580.2)%3B Has 446 Blast hits to 444 proteins in 124 species: Archae - 0%3B Bacteria - 0%3B Metazoa - 0%3B Fungi - 2%3B Plants - 433%3B Viruses -…	116.807	92.5688	0.253218	0.165882	58.9907	39.4566	0.269086	0.171349	56.7834	113.642	0.432223	0.131386	94.3296	75.0848	0.574578	1.41203	128.501	159.217	0.0666777	0.076522	121.846	44.5859	0.899097	0.0505053	95.6438	90.0684	0.0626773	0	74.9669	44.6787	0.0963379	0.299128
VIT_08s0040g00160	181.368	0.806974	0.254533	3.17042	0.00152221	0.0370328		unknown protein%3B INVOLVED IN: biological_process unknown%3B LOCATED IN: chloroplast%3B EXPRESSED IN: 19 plant structures%3B EXPRESSED DURING: 10 growth stages%3B CONTAINS InterPro DOMAIN/s: Protein of unknown function DUF309 (InterPro:IPR005500)%3B Has 349 Blast hits to 349 proteins in 112 species: Archae - 2%3B Bacteria - 189%3B Metazoa - 0%3B Fungi - 0%3B Plants - 31%3B Viruses - 0%3B Other E…	32.4275	38.8052	0.381091	0.39981	51.3713	40.3379	0.379825	0.261299	18.5276	21.9016	0.388899	0.13472	38.2371	30.6132	0.23339	0.438991	35.9218	41.9908	0.249976	0	46.8753	19.2557	0.554527	0	36.75	34.6511	0.23088	0.464651	46.0867	34.2261	0.0722346	0.626751
VIT_08s0040g00550	35.9766	-2.24484	0.644223	-3.48457	0.000492922	0.0199061			1.83121	1.56501	8.46647	7.60349	0.233034	0.455936	8.47469	6.62629	0.124173	0.473334	4.45063	5.04232	0.632913	0	5.91154	2.92796	1.10912	1.33656	9.81846	7.75304	0.43697	2.41487	11.4267	30.547	2.03504	1.23806	20.7043	19.6651	1.59552	1.06276	16.8888	13.0454
VIT_08s0040g00600	460.812	-0.92148	0.206475	-4.46293	8.08482e-06	0.00191327		Nascent polypeptide-associated complex (NAC)%2C alpha subunit family protein%3B INVOLVED IN: response to salt stress%3B LOCATED IN: cytosolic ribosome%3B EXPRESSED IN: 24 plant structures%3B EXPRESSED DURING: 13 growth stages%3B CONTAINS InterPro DOMAIN/s: Ubiquitin-associated/translation elongation factor EF1B%2C N-terminal (InterPro:IPR000449)%2C Nascent polypeptide-associated complex%2C alpha …	114.728	61.3151	102.683	104.28	51.7398	53.6246	125.708	71.831	99.7351	124.413	134.15	139.458	94.185	58.9314	137.253	119.224	93.8856	94.0342	133.413	142.512	72.0745	69.6386	112.411	71.7035	99.5298	88.2175	143.431	153.095	84.6866	71.0846	134.309	145.101
VIT_08s0040g01030	68.2956	-1.36559	0.352559	-3.87337	0.000107339	0.00819159	"GIP1"	AtGCP3 interacting protein 1 (GIP1)%3B CONTAINS InterPro DOMAIN/s: Protein of unknown function DUF3743 (InterPro:IPR022214)%3B BEST Arabidopsis thaliana protein match is: Protein of unknown function (DUF3743) (TAIR:AT1G73790.1)%3B Has 222 Blast hits to 222 proteins in 100 species: Archae - 0%3B Bacteria - 0%3B Metazoa - 54%3B Fungi - 64%3B Plants - 72%3B Viruses - 0%3B Other Eukaryotes - 32 (sour…	19.1321	12.9454	22.7606	20.7269	5.60341	12.2908	23.0914	14.676	18.1073	27.1885	33.8332	37.9703	21.1777	15.9827	40.1543	29.51	20.7632	17.9484	29.3763	33.7849	18.5445	12.022	31.3565	13.4424	19.822	20.3363	40.8358	36.2857	19.5178	23.4932	37.2861	28.5315
VIT_08s0040g01230	112.419	-1.55059	0.443045	-3.49984	0.000465534	0.0193618			2.65288	1.73834	19.9644	20.4478	0.745078	0.336735	23.178	10.3288	2.90047	3.10785	17.2	24.7026	2.70721	1.49434	26.7775	18.7905	3.46518	1.50685	25.2883	23.366	2.71221	0.695842	27.877	8.98297	4.16328	2.17311	20.9506	24.4419	4.45451	0.416074	26.1252	23.6814
VIT_08s0040g01520	79.7243	-4.0935	0.869689	-4.70685	2.51569e-06	0.00100905			1.47875	0.719214	24.6172	32.3055	0.0534645	2.06154	22.9365	15.7124	12.0143	1.68569	12.4132	15.9125	4.19712	2.47062	12.6169	15.7737	1.32886	0.858523	19.2216	20.2031	1.26768	4.80037	21.0348	8.95492	0	0	0.0950518	0.0219336	0	0	0	0.604143
VIT_08s0040g01630	143.183	-0.84977	0.21442	-3.9631	7.39821e-05	0.00643671		Translin family protein%3B FUNCTIONS IN: sequence-specific DNA binding%2C DNA binding%3B INVOLVED IN: biological_process unknown%3B LOCATED IN: chloroplast%3B EXPRESSED IN: 21 plant structures%3B EXPRESSED DURING: 13 growth stages%3B CONTAINS InterPro DOMAIN/s: Translin%2C C-terminal (InterPro:IPR016069)%2C Translin (InterPro:IPR002848)%2C Translin%2C N-terminal (InterPro:IPR016068)%3B Has 30201 …	23.4152	16.5433	17.0171	17.7439	10.6016	16.5655	16.5009	19.7841	25.7573	27.354	22.1572	20.3979	30.0996	24.7933	21.4774	21.4224	14.0699	13.659	13.8571	18.5638	14.3255	13.2731	14.5934	11.6173	21.7537	18.9796	17.5682	20.0148	18.3621	19.3762	16.8243	25.9659
VIT_08s0040g02260	117.144	0.982685	0.233813	4.20286	2.63559e-05	0.00362623		protamine P1 family protein%3B FUNCTIONS IN: DNA binding%3B INVOLVED IN: chromosome organization%3B LOCATED IN: chloroplast%3B BEST Arabidopsis thaliana protein match is: unknown protein (TAIR:AT5G03110.1)%3B Has 306 Blast hits to 290 proteins in 70 species: Archae - 0%3B Bacteria - 11%3B Metazoa - 127%3B Fungi - 26%3B Plants - 97%3B Viruses - 12%3B Other Eukaryotes - 33 (source: NCBI BLink).	8.83915	14.3524	5.48366	3.7674	16.1683	9.88365	4.30426	2.69541	5.45391	8.99981	3.02827	4.68443	7.57386	15.0719	4.73541	4.09891	13.4896	13.4854	4.52741	3.46271	14.2469	7.92121	3.20355	2.60951	14.234	14.9638	5.83466	3.14554	15.3273	12.5576	4.11838	3.29649
VIT_08s0040g02460	1224.57	-0.579001	0.162486	-3.5634	0.000366086	0.0166829		Ribosomal protein S8 family protein%3B CONTAINS InterPro DOMAIN/s: Ribosomal protein S8 (InterPro:IPR000630)%3B BEST Arabidopsis thaliana protein match is: Ribosomal protein S8 family protein (TAIR:AT5G59850.1)%3B Has 4287 Blast hits to 4287 proteins in 1592 species: Archae - 277%3B Bacteria - 2368%3B Metazoa - 435%3B Fungi - 223%3B Plants - 268%3B Viruses - 0%3B Other Eukaryotes - 716 (source: N…	283.704	250.513	323.705	319.586	168.988	173.542	282.751	241.469	215.171	306.807	318.709	324.461	182.507	132.263	264.115	221.951	237.456	218.844	360.583	404.256	134.81	124.918	298.207	205.601	304.015	291.774	328.914	414.421	242.144	227.324	320.757	316.914
VIT_08s0040g02470	1617.8	1.13822	0.249861	4.55543	5.22795e-06	0.00157935	"PPa4"	pyrophosphorylase 4 (PPa4)%3B FUNCTIONS IN: inorganic diphosphatase activity%3B INVOLVED IN: response to cadmium ion%2C metabolic process%3B LOCATED IN: membrane%2C cytoplasm%3B EXPRESSED IN: 24 plant structures%3B EXPRESSED DURING: 13 growth stages%3B CONTAINS InterPro DOMAIN/s: Inorganic pyrophosphatase (InterPro:IPR008162)%3B BEST Arabidopsis thaliana protein match is: pyrophosphorylase 1 (TAI…	135.733	173.513	145.06	219.398	269.473	188.47	264.639	271.143	178.613	152.97	110.459	124.441	166.469	201.279	152.769	146.283	211.933	233.623	175.453	163.576	556.045	295.544	235.088	205.934	185.107	322.722	189.5	214.111	343.856	212.779	289.719	350.18
VIT_08s0040g02660	16.0694	7.91722	1.3538	5.84814	4.9709e-09	1.47045e-05			0.126793	1.29755	0.462491	0.337467	28.6304	9.27594	0.760979	48.1096	1.68471	0.820906	0.24184	0.468296	0.936817	13.816	0	5.89474	0.541632	1.70692	0	0.438149	10.3306	46.0281	0.945845	16.1614	0.624375	0.159745	0	0	0.509631	12.9991	0	3.70252
VIT_08s0040g03180	6.08221	3.33696	0.852868	3.91263	9.12967e-05	0.00737385			0.111258	0.18363	0.840786	0.794741	1.60623	0.0393304	0.324305	0.32404	0.160739	0.331137	1.34864	1.48786	0.366725	0.334513	2.14506	0.471224	0.248731	0.139721	1.0075	1.14341	0.210375	0.234113	0.628405	0.421582	0.0648994	0.135116	1.27491	0.91499	0.136314	0.0772489	1.23639	0.914713
VIT_08s0040g03270	351.49	0.859795	0.280508	3.06513	0.00217575	0.0447203	"UPL4"	ubiquitin-protein ligase 4 (UPL4)%3B CONTAINS InterPro DOMAIN/s: Armadillo-like helical (InterPro:IPR011989)%2C Armadillo-type fold (InterPro:IPR016024)%2C HECT (InterPro:IPR000569)%3B BEST Arabidopsis thaliana protein match is: HEAT repeat %3BHECT-domain (ubiquitin-transferase) (TAIR:AT4G38600.1)%3B Has 5635 Blast hits to 5003 proteins in 272 species: Archae - 0%3B Bacteria - 11%3B Metazoa - 319…	3.57593	2.92414	13.0932	15.4909	5.94402	8.29363	13.8231	24.0637	18.4626	5.32695	19.93	13.9844	11.8663	13.267	16.3323	17.9876	4.76222	5.15274	15.0994	16.5878	9.63593	13.149	19.073	19.8323	4.51946	4.02935	12.4545	15.5651	5.349	10.9526	12.7686	16.5085
VIT_08s0056g00230	183.171	-0.61403	0.188081	-3.2647	0.00109578	0.0309401		Transducin/WD40 repeat-like superfamily protein%3B CONTAINS InterPro DOMAIN/s: WD40 repeat-like-containing domain (InterPro:IPR011046)%3B BEST Arabidopsis thaliana protein match is: Transducin/WD40 repeat-like superfamily protein (TAIR:AT2G38630.1)%3B Has 138 Blast hits to 136 proteins in 32 species: Archae - 0%3B Bacteria - 3%3B Metazoa - 0%3B Fungi - 0%3B Plants - 103%3B Viruses - 0%3B Other Eu…	14.1205	8.88319	18.1375	17.9895	9.13291	8.25345	17.6081	12.3698	15.0414	15.8742	25.1112	21.8998	15.0865	13.3986	22.3217	16.5227	14.5194	13.8874	21.8006	24.6387	17.2883	10.5994	20.68	12.7025	19.1498	15.4253	21.5257	28.4809	17.1706	15.3631	23.1552	22.0665
VIT_08s0056g00560	338.495	0.705685	0.20539	3.43583	0.000590733	0.0222988	"RER3"	Protein of unknown function (DUF3411)%3B FUNCTIONS IN: molecular_function unknown%3B INVOLVED IN: biological_process unknown%3B LOCATED IN: chloroplast%2C chloroplast envelope%3B EXPRESSED IN: 23 plant structures%3B EXPRESSED DURING: 13 growth stages%3B CONTAINS InterPro DOMAIN/s: Protein of unknown function DUF3411 (InterPro:IPR021825)%3B BEST Arabidopsis thaliana protein match is: Protein of un…	15.5023	17.442	49.6366	51.3432	23.6744	18.3354	53.9078	54.2834	23.1562	15.7818	33.0999	41.9237	22.4668	17.047	47.6004	47.0234	25.7341	21.9614	55.1623	52.9029	22.8287	29.4131	59.881	58.5531	17.1077	18.9604	40.3479	41.2854	18.9023	22.1288	47.4001	50.6992
VIT_08s0056g00730	507.015	1.09124	0.206368	5.28786	1.23758e-07	0.000183046			35.7142	34.0721	51.2327	49.5145	67.6941	74.0551	56.994	62.0827	53.9885	60.093	57.1094	44.3424	81.4884	135.848	61.4876	71.3132	58.5563	64.4624	61.9273	67.4267	147.854	57.8489	60.8985	49.8956	65.9607	74.5247	89.271	84.9981	84.2331	65.3825	91.9945	112.477
VIT_08s0056g01000	251.61	-0.863185	0.241744	-3.57066	0.000356088	0.0163628	"DTX24"	MATE efflux family protein%3B FUNCTIONS IN: antiporter activity%2C drug transmembrane transporter activity%2C transporter activity%3B INVOLVED IN: drug transmembrane transport%2C transmembrane transport%3B LOCATED IN: membrane%3B EXPRESSED IN: 10 plant structures%3B EXPRESSED DURING: LP.04 four leaves visible%2C 4 anthesis%2C LP.10 ten leaves visible%2C petal differentiation and expansion stage%3…	38.9117	27.0397	7.30677	8.49426	18.7463	15.0014	11.8121	5.26277	22.3155	40.0664	6.3286	4.62194	24.4812	24.2129	7.40711	6.82682	38.3648	41.9586	11.1615	11.5592	34.0434	22.743	14.9721	4.55653	50.8851	55.5903	5.41773	9.71056	43.6089	26.1611	10.259	7.71871
VIT_08s0056g01150	682.425	-0.800181	0.22144	-3.61354	0.000302045	0.0147379	"CBR"	NADH:cytochrome B5 reductase 1 (CBR)%3B FUNCTIONS IN: cytochrome-b5 reductase activity%3B INVOLVED IN: electron transport chain%3B LOCATED IN: endoplasmic reticulum%2C plasma membrane%2C plant-type cell wall%3B EXPRESSED IN: 25 plant structures%3B EXPRESSED DURING: 15 growth stages%3B CONTAINS InterPro DOMAIN/s: Oxidoreductase FAD/NAD(P)-binding (InterPro:IPR001433)%2C Ferredoxin reductase-type F…	30.9562	31.4596	84.3182	75.3684	14.5165	17.2022	95.4922	70.4877	58.6538	65.0897	132.189	111.454	53.0927	42.0905	134.814	123.859	73.009	64.9913	136.648	130.633	70.6719	36.1328	140.542	73.1927	114.419	126.414	188.022	190.514	122.524	53.1334	194.081	186.925
VIT_08s0056g01240	91.6312	1.53315	0.412388	3.71774	0.000201012	0.0116878			6.60249	11.0024	8.68035	10.0751	16.863	60.5764	7.76492	24.1424	23.6747	13.3712	11.4596	5.79705	23.9193	37.5514	6.43482	22.4342	12.7257	11.346	11.6018	12.7767	24.994	24.5822	10.9687	17.961	10.2876	9.32432	5.59716	7.29944	10.9185	34.945	6.42943	7.17367
VIT_08s0056g01470	37.3282	-1.20795	0.385362	-3.13459	0.00172097	0.0395789			9.44059	6.14299	12.1184	9.90701	2.91768	8.95524	9.05318	11.6632	9.49789	10.1814	11.3022	11.7676	9.78328	10.6249	11.4848	11.951	9.84437	13.6134	12.0854	13.3401	13.3386	10.8513	12.0793	8.91688	10.7095	9.86205	10.9331	11.4292	9.33255	10.4005	10.8794	11.9147
VIT_08s0058g00210	33.5237	6.01625	1.77609	3.38737	0.000705669	0.0240725			0.358376	1.6536	1.66202	1.23882	21.564	103.368	0.263068	5.9195	2.28976	4.61864	0.365806	0.862817	3.7212	76.5537	0.859862	9.13406	0.746725	0.375704	0.320101	0.412761	0.317715	24.1462	1.3797	5.57223	1.98532	5.31313	0	0.184341	6.62936	47.3245	0.487031	4.92742
VIT_08s0058g00260	230.8	-1.07833	0.314996	-3.4233	0.000618649	0.0225426	"ETO1"	ETHYLENE OVERPRODUCER 1 (ETO1)%3B CONTAINS InterPro DOMAIN/s: Tetratricopeptide TPR-1 (InterPro:IPR001440)%2C Tetratricopeptide-like helical (InterPro:IPR011990)%2C BTB/POZ fold (InterPro:IPR011333)%2C BTB/POZ-like (InterPro:IPR000210)%2C Tetratricopeptide repeat (InterPro:IPR019734)%3B BEST Arabidopsis thaliana protein match is: ETO1-like 2 (TAIR:AT5G58550.1)%3B Has 1321 Blast hits to 1075 prote…	2.70862	2.31704	22.1426	25.4935	0.892909	3.81264	21.0594	18.2979	5.35709	3.94506	25.9713	25.2026	6.00529	9.24081	25.3188	24.9472	2.8915	3.50843	25.2764	21.6493	5.28948	3.48238	29.1282	11.7696	1.82325	2.68791	14.9566	17.7631	2.37829	4.42311	17.2061	21.4105
VIT_08s0058g00400	187.837	2.3749	0.523699	4.53485	5.76437e-06	0.0016216			30.3981	17.7649	0.79123	1.16489	139.406	182.657	1.81998	23.5177	69.7144	25.79	2.66192	2.40775	78.1047	104.762	5.0369	54.1148	7.05887	11.9682	1.07357	0.954965	112.782	128.397	3.11757	15.2931	31.0033	27.519	0.858113	1.56818	139.342	148.663	1.51308	41.8734
VIT_08s0058g00410	668.113	2.37335	0.577691	4.10835	3.98503e-05	0.00455585	"FER1"	ferretin 1 (FER1)%3B FUNCTIONS IN: ferric iron binding%2C iron ion binding%3B INVOLVED IN: in 12 processes%3B LOCATED IN: thylakoid%2C chloroplast thylakoid membrane%2C chloroplast stroma%2C chloroplast%2C membrane%3B EXPRESSED IN: 25 plant structures%3B EXPRESSED DURING: 15 growth stages%3B CONTAINS InterPro DOMAIN/s: Ferritin%2C N-terminal (InterPro:IPR001519)%2C Ferritin-related (InterPro:IPR0…	64.6303	43.9829	1.65035	1.8136	301.623	470.114	2.56486	64.0204	149.489	51.5537	3.37877	0.623897	160.457	270.956	4.4013	90.9121	23.6845	31.9333	0.825436	1.63004	358.083	339.187	7.44979	36.4545	64.5442	55.737	1.10396	1.68018	306.734	263.416	2.73702	83.5956
VIT_08s0058g00430	430.328	2.39785	0.630709	3.80183	0.000143631	0.00965175	"FER1"	ferretin 1 (FER1)%3B FUNCTIONS IN: ferric iron binding%2C iron ion binding%3B INVOLVED IN: in 12 processes%3B LOCATED IN: thylakoid%2C chloroplast thylakoid membrane%2C chloroplast stroma%2C chloroplast%2C membrane%3B EXPRESSED IN: 25 plant structures%3B EXPRESSED DURING: 15 growth stages%3B CONTAINS InterPro DOMAIN/s: Ferritin%2C N-terminal (InterPro:IPR001519)%2C Ferritin-related (InterPro:IPR0…	38.5896	26.1723	0.725547	0.942936	182.116	276.164	1.45889	31.6871	100.784	35.432	3.07557	0.623223	110.916	180.552	3.15465	63.3911	13.3613	19.1851	0.302885	0.461168	222.223	193.686	5.25212	22.9961	45.9897	41.6591	0.35142	1.78938	203.336	187.755	0.735846	58.4862
VIT_08s0058g00440	322.779	2.31603	0.614641	3.76811	0.000164491	0.0104409	"FER1"	ferretin 1 (FER1)%3B FUNCTIONS IN: ferric iron binding%2C iron ion binding%3B INVOLVED IN: in 12 processes%3B LOCATED IN: thylakoid%2C chloroplast thylakoid membrane%2C chloroplast stroma%2C chloroplast%2C membrane%3B EXPRESSED IN: 25 plant structures%3B EXPRESSED DURING: 15 growth stages%3B CONTAINS InterPro DOMAIN/s: Ferritin%2C N-terminal (InterPro:IPR001519)%2C Ferritin-related (InterPro:IPR0…	42.1639	33.1179	0.935795	0.702055	190.456	324.141	0.973343	28.9818	107.262	35.9658	2.6736	0.955693	124.858	229.838	3.86204	64.9786	16.818	25.4196	0.267977	1.02739	264.074	208.806	5.64696	18.546	54.086	50.8142	0.729431	2.07443	259.992	228.474	1.55526	65.4617
VIT_08s0058g00500	18.3029	-2.70253	0.755126	-3.57892	0.000345017	0.0159781	"BRCA2B"	BRCA2-like B (BRCA2B)%3B FUNCTIONS IN: single-stranded DNA binding%3B INVOLVED IN: meiosis%3B LOCATED IN: mitochondrion%3B CONTAINS InterPro DOMAIN/s: Nucleic acid-binding%2C OB-fold-like (InterPro:IPR016027)%2C DNA recombination/repair protein BRCA2%2C helical domain (InterPro:IPR015252)%2C DNA recombination and repair protein%2C BRCA2 (InterPro:IPR011370)%2C BRCA2%2C oligonucleotide/oligosaccha…	0.921209	0.456725	2.09839	1.91695	0.122714	0.0165102	2.79792	1.07123	1.26903	1.47199	2.84461	1.74137	1.0155	0.287589	2.46736	0.849368	1.10801	0.655999	2.78736	1.95099	0.4027	0.0451343	2.05642	0.150372	1.61096	0.962096	3.10795	3.65804	1.43823	0.384838	3.50338	3.1219
VIT_08s0058g00820	696.204	-0.762997	0.214927	-3.55002	0.000385195	0.0173589			81.9536	62.3624	129.225	123.401	41.13	79.4025	124.399	142.77	114.646	82.735	143.99	123.247	86.7507	93.4175	117.95	138.244	71.4438	76.9651	130.204	132.252	88.9403	74.8583	117.291	156.104	78.9576	88.6824	134.25	166.074	80.0725	59.8674	138.221	166.108
VIT_08s0058g00880	896.284	0.57711	0.182533	3.16167	0.00156865	0.0374549		ENTH/VHS/GAT family protein%3B FUNCTIONS IN: protein transporter activity%3B INVOLVED IN: intracellular protein transport%2C intra-Golgi vesicle-mediated transport%3B LOCATED IN: Golgi stack%2C plasma membrane%3B EXPRESSED IN: 24 plant structures%3B EXPRESSED DURING: 15 growth stages%3B CONTAINS InterPro DOMAIN/s: VHS (InterPro:IPR002014)%2C GAT (InterPro:IPR004152)%2C VHS subgroup (InterPro:IPR0…	28.5362	29.3138	73.1658	77.7146	38.7162	52.387	64.5441	94.5894	66.6356	31.9745	73.5117	80.3985	63.6942	51.8461	71.3638	84.3591	31.4906	32.1371	89.9086	79.4332	58.058	77.7929	80.9568	120.736	30.9292	27.4745	78.3215	72.1796	37.091	47.2073	67.5333	68.982
VIT_08s0058g00930	310.625	-2.11695	0.699202	-3.02767	0.00246445	0.0479983	"AGT3"		1.45491	0.344246	79.2548	65.9038	0.239504	6.60767	45.2519	54.2462	4.65829	1.77684	64.2923	51.9059	7.38331	3.3546	60.857	68.5366	1.23356	0.224032	67.4265	62.9523	0.487248	24.9548	56.8632	63.1126	2.1272	0.710359	110.891	101.47	0.672478	3.74444	97.2601	50.203
VIT_08s0058g00960	32.4503	-2.36274	0.682241	-3.4632	0.000533787	0.0208323			9.43292	9.60482	3.29836	0.733819	1.52094	1.92449	3.09931	0.848125	3.04276	14.5288	3.56184	2.7119	2.27168	11.5606	2.32375	0.755056	7.58582	7.70856	4.05822	3.15212	6.43529	2.28144	0.876545	0.382125	8.08317	14.1244	3.41957	4.78884	8.05857	3.92116	4.49928	2.45655
VIT_08s0058g01090	534.101	0.81711	0.248101	3.29346	0.000989632	0.0293479	"SR1"	serine/threonine protein kinase 1 (SR1)%3B FUNCTIONS IN: protein serine/threonine kinase activity%2C protein kinase activity%2C kinase activity%2C ATP binding%3B INVOLVED IN: signal transduction%2C protein amino acid phosphorylation%3B LOCATED IN: vacuole%3B EXPRESSED IN: 23 plant structures%3B EXPRESSED DURING: 15 growth stages%3B CONTAINS InterPro DOMAIN/s: Protein kinase%2C ATP binding site (I…	33.8437	39.8641	30.3369	35.0767	52.7508	74.0981	58.7585	20.3283	95.985	65.9789	23.9804	58.5761	104.12	114.616	68.6616	57.3222	37.9177	35.2996	33.2505	28.4747	37.7046	86.7631	43.3873	24.2461	48.1812	63.7834	25.2363	29.5284	55.3639	121.821	31.9771	33.7542
VIT_08s0105g00260	480.836	0.958112	0.176267	5.43556	5.46232e-08	0.000107722	"DGD1"	DIGALACTOSYL DIACYLGLYCEROL DEFICIENT 1 (DGD1)%3B CONTAINS InterPro DOMAIN/s: Glycosyl transferase%2C group 1 (InterPro:IPR001296)%3B BEST Arabidopsis thaliana protein match is: digalactosyl diacylglycerol deficient 2 (TAIR:AT4G00550.1)%3B Has 287 Blast hits to 284 proteins in 72 species: Archae - 6%3B Bacteria - 66%3B Metazoa - 0%3B Fungi - 0%3B Plants - 156%3B Viruses - 0%3B Other Eukaryotes - …	20.998	23.2155	14.1811	22.6262	36.8568	31.4435	21.2767	30.8048	34.6305	25.5703	25.0903	20.0141	33.5955	44.5112	22.5021	25.2918	30.0485	32.1131	23.2406	26.7262	60.9595	51.6282	27.1723	27.3536	20.4697	33.3439	14.1552	18.3296	36.0985	41.5847	17.0503	23.2363
VIT_08s0105g00440	802.614	0.611461	0.173468	3.52492	0.000423617	0.0184281	"SELT"	SELT-like protein precursor (SELT)%3B FUNCTIONS IN: selenium binding%3B INVOLVED IN: cell redox homeostasis%3B CONTAINS InterPro DOMAIN/s: Selenoprotein T (InterPro:IPR019389)%2C Selenoprotein%2C Rdx type (InterPro:IPR011893)%3B BEST Arabidopsis thaliana protein match is: Selenoprotein%2C Rdx type (TAIR:AT5G58640.1)%3B Has 232 Blast hits to 232 proteins in 72 species: Archae - 0%3B Bacteria - 2%3…	72.4726	81.1124	146.789	151.252	99.9284	160.367	149.148	151.804	162.623	81.8543	141.613	160.431	149.177	127.934	157.541	163.548	74.6321	76.4912	133.393	125.172	92.6082	148.354	145.591	134.725	78.7996	76.1665	110.185	115.288	85.8674	145.08	118.099	125.127
VIT_09s0002g00360	29.3612	2.74227	0.774393	3.54119	0.000398334	0.0177191		Remorin family protein%3B CONTAINS InterPro DOMAIN/s: Remorin%2C C-terminal (InterPro:IPR005516)%3B BEST Arabidopsis thaliana protein match is: Remorin family protein (TAIR:AT1G30320.1)%3B Has 458 Blast hits to 455 proteins in 58 species: Archae - 2%3B Bacteria - 9%3B Metazoa - 29%3B Fungi - 14%3B Plants - 379%3B Viruses - 0%3B Other Eukaryotes - 25 (source: NCBI BLink).	0.209989	0.323685	6.64232	5.909	1.77343	0.0367228	5.73103	2.59102	0.371017	0.64668	6.0671	4.82276	1.00091	0.167303	6.15829	1.92369	0.431328	0.464946	5.85406	3.56182	0.582661	0	3.44012	1.04044	0.367828	0.0878701	9.6866	6.49105	0.417734	0.112726	8.96908	5.74761
VIT_09s0002g00630	134.074	3.18033	0.9022	3.52508	0.000423348	0.0184281			32.6173	83.5025	22.0979	10.4322	236.395	528.964	22.9305	51.5897	26.0122	107.773	6.06669	2.43329	45.774	169.778	11.8479	20.0171	65.0661	40.7114	5.38222	8.52826	32.2913	831.837	25.0798	92.1349	31.4001	33.0893	4.73253	1.52902	24.7302	105.454	5.90945	11.9174
VIT_09s0002g00740	382.638	-0.664409	0.214455	-3.09813	0.00194745	0.0427519		FUNCTIONS IN: molecular_function unknown%3B INVOLVED IN: biological_process unknown%3B LOCATED IN: cellular_component unknown%3B BEST Arabidopsis thaliana protein match is: COP1-interacting protein-related (TAIR:AT1G72410.1)%3B Has 30201 Blast hits to 17322 proteins in 780 species: Archae - 12%3B Bacteria - 1396%3B Metazoa - 17338%3B Fungi - 3422%3B Plants - 5037%3B Viruses - 0%3B Other Eukaryote…	10.2063	8.1923	15.7662	18.6791	5.33426	9.84906	17.7544	18.8331	14.6196	13.0487	18.0013	17.3221	14.9764	15.8235	18.5576	18.1661	15.335	11.6492	19.432	19.0952	17.4561	8.73319	19.4213	16.0191	13.1201	14.0119	15.5223	19.7478	12.5385	9.75863	17.2921	20.9791
VIT_09s0002g00840	169.923	-0.820525	0.267808	-3.06386	0.00218503	0.0448471	"NUP107"	FUNCTIONS IN: molecular_function unknown%3B INVOLVED IN: transport%3B LOCATED IN: nuclear pore%3B EXPRESSED IN: 23 plant structures%3B EXPRESSED DURING: 13 growth stages%3B CONTAINS InterPro DOMAIN/s: Nuclear pore protein 84/107 (InterPro:IPR007252)%3B Has 5399 Blast hits to 5001 proteins in 612 species: Archae - 19%3B Bacteria - 730%3B Metazoa - 2186%3B Fungi - 823%3B Plants - 382%3B Viruses - 3…	5.92945	4.06729	13.0784	14.9705	2.59293	5.08392	14.4161	12.163	9.74579	6.60104	15.5495	11.4364	8.14614	7.01115	12.6628	10.9055	6.67753	5.76567	10.9347	11.1699	6.40644	5.95536	10.1601	5.92785	9.36396	8.235	15.1232	19.8368	8.96883	8.02526	15.6818	18.4198
VIT_09s0002g01190	265.567	-1.75805	0.513415	-3.42423	0.000616536	0.0225426	"SCL29"	GRAS family transcription factor%3B CONTAINS InterPro DOMAIN/s: Transcription factor GRAS (InterPro:IPR005202)%3B BEST Arabidopsis thaliana protein match is: GRAS family transcription factor (TAIR:AT3G49950.1)%3B Has 2103 Blast hits to 2091 proteins in 270 species: Archae - 0%3B Bacteria - 2%3B Metazoa - 0%3B Fungi - 0%3B Plants - 2101%3B Viruses - 0%3B Other Eukaryotes - 0 (source: NCBI BLink).	2.09988	0.774389	52.4021	60.5927	0.38747	2.25445	42.7168	20.3761	2.90376	0.673828	78.278	103.904	2.11749	1.13649	68.3613	47.5568	0.409569	0.439443	57.9277	42.0013	0.647449	2.32533	52.8217	23.3685	0.549606	0.818883	53.4438	47.7336	0.971873	1.33005	44.5369	31.4916
VIT_09s0002g01540	60.8957	-1.71206	0.407828	-4.198	2.69288e-05	0.00366247	"ATBRXL2"	ATBRXL2%3B CONTAINS InterPro DOMAIN/s: Disease resistance/zinc finger/chromosome condensation-like region (InterPro:IPR013591)%3B BEST Arabidopsis thaliana protein match is: BREVIS RADIX-like 3 (TAIR:AT1G54180.2)%3B Has 725 Blast hits to 435 proteins in 44 species: Archae - 0%3B Bacteria - 0%3B Metazoa - 2%3B Fungi - 15%3B Plants - 701%3B Viruses - 0%3B Other Eukaryotes - 7 (source: NCBI BLink).	2.66628	1.6387	13.6767	10.8589	0.52262	0.828028	12.909	5.81655	1.04106	1.94604	15.1982	14.6559	1.82445	2.38701	13.809	8.14877	1.3628	1.52773	12.1237	9.9665	1.43455	0	8.86385	3.42956	2.82479	2.66286	16.4288	10.2841	2.98679	1.48926	13.579	8.98254
VIT_09s0002g01680	42.0767	-1.68398	0.453108	-3.71651	0.000201994	0.0117162			2.46138	1.17061	4.5602	3.84352	0.601382	0.614162	5.03913	2.90431	2.39695	2.05908	2.00637	2.39159	1.90201	0.476458	3.04261	2.3631	2.52756	2.41191	3.78582	2.5759	3.56471	0.323393	2.33617	1.04723	1.43824	1.07676	3.76215	3.32976	1.78377	0.396295	4.62258	2.95618
VIT_09s0002g01770	342.066	-0.440532	0.13911	-3.16678	0.00154136	0.0371091	"NMT1"		22.4823	18.0045	54.4019	64.9267	14.9734	19.9386	69.7845	45.2022	38.1985	25.2991	63.0565	54.367	24.0053	25.7315	67.992	59.7517	23.1514	25.3561	61.4862	73.9805	29.1171	35.6498	73.1505	40.0344	21.1307	21.0901	44.9592	63.7455	21.0708	26.3284	52.5806	44.6294
VIT_09s0002g01900	275.454	-1.04832	0.329399	-3.18252	0.00146	0.0362169			10.5282	4.86737	7.48182	9.01639	4.06866	10.3553	7.15693	7.46578	27.4752	21.517	21.4962	16.0787	34.0174	26.7489	15.275	15.3489	18.7544	20.1246	14.8881	16.5205	32.0265	15.5555	11.8582	6.14528	11.1001	9.1606	21.8395	23.3092	11.778	13.6563	22.5319	21.7868
VIT_09s0002g02100	263.186	-0.418507	0.137466	-3.04443	0.00233118	0.0466729	"RH20"	DEA(D/H)-box RNA helicase family protein%3B FUNCTIONS IN: helicase activity%2C ATP-dependent helicase activity%2C ATP binding%2C nucleic acid binding%3B LOCATED IN: cellular_component unknown%3B EXPRESSED IN: 22 plant structures%3B EXPRESSED DURING: 13 growth stages%3B CONTAINS InterPro DOMAIN/s: RNA helicase%2C DEAD-box type%2C Q motif (InterPro:IPR014014)%2C DNA/RNA helicase%2C DEAD/DEAH box ty…	16.9802	12.0111	25.3738	27.245	11.3761	14.4196	25.9265	26.0236	22.6801	14.6535	29.1548	29.2199	20.6672	16.1189	28.5544	28.6241	16.4169	15.9824	28.2499	29.1249	18.4003	13.8036	24.2785	24.8222	18.6045	15.1589	26.1664	30.6555	16.2642	15.0751	31.1978	27.1326
VIT_09s0002g02270	124.754	0.563626	0.18513	3.04449	0.00233078	0.0466729	"MED9"	unknown protein%3B BEST Arabidopsis thaliana protein match is: unknown protein (TAIR:AT1G55080.1)%3B Has 28 Blast hits to 28 proteins in 10 species: Archae - 0%3B Bacteria - 0%3B Metazoa - 0%3B Fungi - 0%3B Plants - 28%3B Viruses - 0%3B Other Eukaryotes - 0 (source: NCBI BLink).	27.1475	23.7058	33.7557	29.3237	36.0372	42.29	31.4866	39.5196	28.2386	20.1181	23.2131	23.9596	32.9556	27.3057	26.4579	32.7469	25.6344	24.7115	31.9428	23.1937	27.6302	38.9189	27.2534	44.1324	19.0502	15.1141	24.1872	21.037	18.4618	14.1702	23.4498	31.8175
VIT_09s0002g02450	413.569	2.34764	0.717296	3.2729	0.0010645	0.0306464	"PEPC1"	Pyridoxal phosphate phosphatase-related protein%3B FUNCTIONS IN: phosphatase activity%3B INVOLVED IN: metabolic process%3B EXPRESSED IN: 9 plant structures%3B EXPRESSED DURING: L mature pollen stage%2C M germinated pollen stage%2C 4 anthesis%2C petal differentiation and expansion stage%3B CONTAINS InterPro DOMAIN/s: Pyridoxal phosphate phosphatase%2C PHOSPHO2 (InterPro:IPR016965)%2C HAD-superfami…	27.4052	30.2046	6.27972	18.6159	126.001	63.1108	32.6744	41.5707	6.82024	36.3558	7.04335	28.513	26.3884	81.798	13.4704	32.8658	46.1723	62.0068	15.8692	31.053	678.511	89.4755	29.3023	42.6485	18.0653	81.8631	21.2128	34.7898	105.03	25.361	41.5744	62.7591
VIT_09s0002g02560	2013.75	-0.649006	0.19351	-3.35386	0.000796915	0.0256883	"RPL28A"	Ribosomal L28e protein family%3B FUNCTIONS IN: structural constituent of ribosome%3B INVOLVED IN: translation%2C ribosome biogenesis%3B LOCATED IN: in 6 components%3B EXPRESSED IN: 23 plant structures%3B EXPRESSED DURING: 14 growth stages%3B CONTAINS InterPro DOMAIN/s: Ribosomal protein L28e (InterPro:IPR002672)%3B BEST Arabidopsis thaliana protein match is: Ribosomal L28e protein family (TAIR:AT…	496.469	402.693	558.307	457.869	280.846	280.327	538.62	394.6	409.197	530.593	544.487	681.61	395.039	262.503	560.136	467.073	493.721	398.345	687.032	575.495	285.701	252.904	490.679	469.332	469.857	363.797	572.848	488.84	349.536	206.036	480.953	542.681
VIT_09s0002g02610	30.918	1.62863	0.54013	3.01526	0.00256755	0.0490064	"JAL19"	Mannose-binding lectin superfamily protein%3B CONTAINS InterPro DOMAIN/s: Mannose-binding lectin (InterPro:IPR001229)%3B BEST Arabidopsis thaliana protein match is: Mannose-binding lectin superfamily protein (TAIR:AT1G19715.2)%3B Has 1381 Blast hits to 855 proteins in 48 species: Archae - 0%3B Bacteria - 13%3B Metazoa - 1%3B Fungi - 0%3B Plants - 1366%3B Viruses - 0%3B Other Eukaryotes - 1 (sourc…	0.898007	1.59916	1.34748	2.95251	2.97341	3.70236	0.963537	11.4802	1.92248	2.93411	4.17596	7.56368	2.90412	6.37202	5.01997	15.3116	3.52981	3.07253	3.69044	2.96624	6.29973	6.40911	5.55867	23.6423	5.76216	4.57178	11.9985	7.38458	4.30371	22.9246	7.27306	22.8924
VIT_09s0002g03470	19.6378	-3.201	0.747005	-4.28511	1.82646e-05	0.0030016		unknown protein%3B Has 29 Blast hits to 26 proteins in 11 species: Archae - 2%3B Bacteria - 0%3B Metazoa - 0%3B Fungi - 0%3B Plants - 27%3B Viruses - 0%3B Other Eukaryotes - 0 (source: NCBI BLink).	1.92351	1.41681	3.08165	3.56342	0.15303	0.667647	4.50168	1.59817	1.74053	2.34436	2.23526	3.76708	1.38654	0.820339	4.17407	1.57138	1.59721	1.48931	4.98777	4.98398	1.04045	1.33049	4.15571	0.775561	2.07691	0.526988	3.14743	3.19934	1.18478	1.13379	3.70231	1.54153
VIT_09s0002g03770	184.487	-0.749343	0.194786	-3.84701	0.000119566	0.00876018	"NUP35"	mitotic phosphoprotein N' end (MPPN) family protein%3B FUNCTIONS IN: molecular_function unknown%3B INVOLVED IN: biological_process unknown%3B EXPRESSED IN: 24 plant structures%3B EXPRESSED DURING: 15 growth stages%3B CONTAINS InterPro DOMAIN/s: MPPN (InterPro:IPR007846)%2C Nucleoporin%2C NUP53 (InterPro:IPR017389)%3B Has 220 Blast hits to 220 proteins in 83 species: Archae - 0%3B Bacteria - 0%3B …	14.5291	10.8267	30.1334	34.3273	6.42232	14.5934	33.6144	33.777	28.152	16.3844	36.5887	33.4985	22.0692	16.6908	37.701	46.7135	14.4606	14.305	32.1134	31.2435	14.7915	14.4488	30.0024	39.0972	9.6663	10.0489	20.1371	23.0322	10.5599	9.63866	21.5504	23.6416
VIT_09s0002g03950	35.9775	1.80141	0.534534	3.37005	0.000751536	0.0248598		unknown protein%3B Has 37 Blast hits to 37 proteins in 13 species: Archae - 0%3B Bacteria - 0%3B Metazoa - 0%3B Fungi - 0%3B Plants - 35%3B Viruses - 0%3B Other Eukaryotes - 2 (source: NCBI BLink).	0.431688	0.461403	7.80716	6.44357	2.40896	0.742553	9.09088	11.422	1.18475	0.346403	4.85343	3.79284	1.05777	0.853442	5.41623	5.9847	0.69455	0.774044	4.5725	3.35086	1.15482	0.344239	4.5579	3.00424	5.1491	4.67124	9.46819	6.92039	5.83397	6.10588	8.80523	9.01169
VIT_09s0002g04060	94.0887	-0.98363	0.308216	-3.19137	0.00141601	0.0354603			5.42639	3.83807	3.36708	3.76924	2.14455	3.92606	3.43296	2.65887	6.71562	6.77145	4.29468	2.77876	8.69646	5.59282	4.05715	3.15189	10.2389	10.9198	4.99557	6.20134	13.4698	4.83501	4.8561	2.60449	5.2718	5.58604	2.44022	3.63366	5.69334	5.48201	2.46989	4.12743
VIT_09s0002g04250	161.657	-1.07215	0.279399	-3.83735	0.000124367	0.00892796	"PDIL1-6"	PDI-like 1-6 (PDIL1-6)%3B FUNCTIONS IN: protein disulfide isomerase activity%3B INVOLVED IN: cell redox homeostasis%3B LOCATED IN: endoplasmic reticulum%3B EXPRESSED IN: 26 plant structures%3B EXPRESSED DURING: 13 growth stages%3B CONTAINS InterPro DOMAIN/s: Thioredoxin fold (InterPro:IPR012335)%2C Thioredoxin-like (InterPro:IPR017936)%2C Thioredoxin domain (InterPro:IPR013766)%2C Thioredoxin-lik…	12.2244	7.84034	14.0018	15.7388	4.6175	7.27755	16.6181	10.674	16.0644	17.4948	24.913	15.7377	16.3218	16.2681	20.578	16.7547	12.7848	13.2788	18.8208	19.1669	12.0587	5.75567	18.0613	6.80133	11.6278	14.5833	13.569	19.9287	10.4791	9.39957	14.5905	15.8433
VIT_09s0002g04440	984.369	-0.833579	0.238688	-3.49234	0.000478813	0.0195364	"RPL37A"	Zinc-binding ribosomal protein family protein%3B FUNCTIONS IN: structural constituent of ribosome%3B INVOLVED IN: translation%2C ribosome biogenesis%3B LOCATED IN: ribosome%2C cytosolic large ribosomal subunit%3B EXPRESSED IN: 20 plant structures%3B EXPRESSED DURING: 13 growth stages%3B CONTAINS InterPro DOMAIN/s: Ribosomal protein L37e%2C conserved site (InterPro:IPR018267)%2C Ribosomal protein%…	436.256	285.952	339.609	309.517	218.22	179.555	387.944	210.821	253.503	335.916	290.683	317.613	208.462	113.605	293.366	198.381	275.032	259.986	334.468	393.656	161.754	133.162	292.901	214.923	299.872	225.231	298.963	299.732	224.253	143.542	322.469	267.04
VIT_09s0002g04490	259.874	1.8117	0.547144	3.31118	0.000929019	0.0282587	"PDX1.2"	pyridoxine biosynthesis 1.2 (PDX1.2)%3B FUNCTIONS IN: protein heterodimerization activity%3B INVOLVED IN: pyridoxal phosphate biosynthetic process%2C metabolic process%3B LOCATED IN: cytosol%3B EXPRESSED IN: 24 plant structures%3B EXPRESSED DURING: 11 growth stages%3B CONTAINS InterPro DOMAIN/s: Vitamin B6 biosynthesis protein (InterPro:IPR001852)%2C Ribulose-phosphate binding barrel (InterPro:IP…	6.66209	12.0284	33.4542	29.5431	20.5636	86.1662	35.3144	24.4024	30.4205	14.8629	28.4886	21.2497	16.5925	96.304	29.1256	29.2022	11.2973	8.10924	24.5554	27.6316	8.50525	90.2635	35.1239	52.4305	6.60085	9.48482	34.0124	38.7914	11.1022	67.6926	43.1089	43.2177
VIT_09s0002g05530	26.7847	-3.99912	1.15472	-3.46329	0.00053361	0.0208323	"ABCG40"	pleiotropic drug resistance 12 (PDR12)%3B CONTAINS InterPro DOMAIN/s: ATPase%2C AAA+ type%2C core (InterPro:IPR003593)%2C ABC transporter-like (InterPro:IPR003439)%2C Plant PDR ABC transporter associated (InterPro:IPR013581)%2C ABC-2 type transporter (InterPro:IPR013525)%3B BEST Arabidopsis thaliana protein match is: pleiotropic drug resistance 11 (TAIR:AT1G66950.1)%3B Has 377983 Blast hits to 27…	0.220301	0.0294326	1.39455	4.78025	0.00306535	0.0635475	3.62781	1.76006	0.714783	0.101274	0.729739	1.40098	0.337275	0.0763037	0.713769	0.591616	0.10551	0.154222	3.05856	7.21516	0.218399	0.0821391	5.30439	1.44143	0.167277	0.135579	0.218627	0.612196	0.22973	0.0975338	0.62905	0.756092
VIT_09s0002g05570	87.3103	-2.31921	0.624948	-3.71104	0.000206411	0.0117704	"ABCG40"	pleiotropic drug resistance 12 (PDR12)%3B CONTAINS InterPro DOMAIN/s: ATPase%2C AAA+ type%2C core (InterPro:IPR003593)%2C ABC transporter-like (InterPro:IPR003439)%2C Plant PDR ABC transporter associated (InterPro:IPR013581)%2C ABC-2 type transporter (InterPro:IPR013525)%3B BEST Arabidopsis thaliana protein match is: pleiotropic drug resistance 11 (TAIR:AT1G66950.1)%3B Has 377983 Blast hits to 27…	0.45754	0.122934	1.1528	2.03941	0.0495303	0.616221	1.13678	1.99172	5.11222	0.964811	8.13511	7.51392	3.22789	1.71277	5.48413	7.5467	1.30646	1.22123	8.70128	5.40346	1.976	2.35575	6.01191	6.40392	1.2108	1.26048	7.89953	6.90006	1.8445	1.57069	6.07766	8.32749
VIT_09s0002g05840	25.42	2.44593	0.535337	4.56894	4.90187e-06	0.00152635			0.155927	0.415609	0.332743	0.500962	0.833009	0.52227	0.384753	0.518506	2.86924	2.71193	1.76997	1.41026	3.32686	3.7273	1.40196	2.09576	1.01565	0.742494	1.5607	1.17563	1.22139	0.480136	1.01032	0.891942	0.408215	0.381043	4.20764	5.97609	0.472493	0.314276	4.84992	5.75868
VIT_09s0002g06160	34.9731	-1.58257	0.511186	-3.09587	0.00196236	0.0429102		Protein kinase superfamily protein%3B FUNCTIONS IN: protein serine/threonine kinase activity%2C protein kinase activity%2C kinase activity%2C ATP binding%3B INVOLVED IN: protein amino acid phosphorylation%3B EXPRESSED IN: 8 plant structures%3B EXPRESSED DURING: LP.06 six leaves visible%2C 4 anthesis%2C petal differentiation and expansion stage%2C LP.08 eight leaves visible%3B CONTAINS InterPro DO…	2.29597	1.99053	2.88156	5.55353	0.506877	0.58581	5.88456	1.9119	3.69664	9.78646	7.55488	7.36189	5.18414	6.95168	11.8758	3.84122	9.97988	10.5084	9.54407	14.4085	9.68199	1.72163	12.8279	1.5267	2.41035	2.48059	2.71516	3.48914	2.43368	0.934794	2.61293	1.52979
VIT_09s0002g06540	14.9112	-1.65308	0.459961	-3.59395	0.000325702	0.0153541		Tetratricopeptide repeat (TPR)-like superfamily protein%3B FUNCTIONS IN: molecular_function unknown%3B INVOLVED IN: biological_process unknown%3B EXPRESSED IN: fruit%3B CONTAINS InterPro DOMAIN/s: Pentatricopeptide repeat (InterPro:IPR002885)%3B BEST Arabidopsis thaliana protein match is: Tetratricopeptide repeat (TPR)-like superfamily protein (TAIR:AT4G36680.1)%3B Has 20922 Blast hits to 6391 pr…	2.70593	1.22561	1.97247	2.4315	0.516225	1.26576	1.39265	2.15263	1.6022	1.83044	1.56864	1.04274	1.7748	3.12975	1.97615	1.58699	2.32355	2.32926	3.06938	2.34774	1.74683	1.03041	1.90858	1.95172	1.76967	1.96985	1.37955	1.74656	2.07159	1.35521	1.34472	2.48414
VIT_09s0002g06590	35.13	-3.05436	0.883321	-3.45782	0.000544567	0.0210575	"UGT75B2"	UDP-glucosyl transferase 75B2 (UGT75B2)%3B FUNCTIONS IN: UDP-glycosyltransferase activity%2C UDP-glucosyltransferase activity%2C transferase activity%2C transferring glycosyl groups%2C abscisic acid glucosyltransferase activity%3B INVOLVED IN: metabolic process%3B EXPRESSED IN: sperm cell%2C root%3B CONTAINS InterPro DOMAIN/s: UDP-glucuronosyl/UDP-glucosyltransferase (InterPro:IPR002213)%3B BEST …	2.61579	1.48864	0.0305661	0	0.214044	0.178577	0	0	12.5349	16.7734	0.237873	0.0285142	11.378	5.94492	0.270201	0.137642	10.254	7.2471	0.045134	0.292074	7.72884	1.92269	0.495205	0.107315	14.1627	7.18816	0.12677	0.151431	7.48102	2.98885	0.137317	0.118686
VIT_09s0002g06790	191.548	3.04969	0.977947	3.11846	0.00181798	0.040959	"HSP26.5"	HSP20-like chaperones superfamily protein%3B FUNCTIONS IN: molecular_function unknown%3B INVOLVED IN: response to high light intensity%2C response to hydrogen peroxide%2C response to heat%3B LOCATED IN: mitochondrion%3B EXPRESSED IN: 6 plant structures%3B EXPRESSED DURING: 4 anthesis%2C petal differentiation and expansion stage%3B CONTAINS InterPro DOMAIN/s: Heat shock protein Hsp20 (InterPro:IPR…	1.42648	1.54013	5.69773	15.9812	9.99401	113.694	2.7111	172.171	3.45947	9.97114	3.7868	11.4757	6.02392	281.832	4.34483	99.824	1.82716	0.67264	3.6451	4.48566	0.548289	35.73	1.8412	40.1877	0.897164	1.61046	15.0815	13.5927	6.61666	110.418	9.63478	87.8488
VIT_09s0002g06800	68.6975	1.08	0.344247	3.13729	0.00170518	0.0392923		unknown protein%3B FUNCTIONS IN: molecular_function unknown%3B INVOLVED IN: biological_process unknown%3B LOCATED IN: chloroplast%3B EXPRESSED IN: 22 plant structures%3B EXPRESSED DURING: 13 growth stages%3B BEST Arabidopsis thaliana protein match is: unknown protein (TAIR:AT3G15780.1)%3B Has 53 Blast hits to 51 proteins in 18 species: Archae - 0%3B Bacteria - 8%3B Metazoa - 4%3B Fungi - 0%3B Pla…	17.8984	15.8272	6.59984	4.83921	34.1742	19.2298	4.62895	12.268	11.6766	7.57616	2.57047	2.80668	14.6844	13.7218	4.1825	5.8654	12.2719	9.28919	6.81438	3.87884	12.176	24.113	4.35397	11.582	18.9672	15.849	9.9668	7.41055	26.6282	21.2083	10.9244	16.0393
VIT_09s0002g06810	486.778	0.91326	0.237445	3.84619	0.000119968	0.0087625		Tetratricopeptide repeat (TPR)-like superfamily protein%3B FUNCTIONS IN: binding%3B INVOLVED IN: biological_process unknown%3B LOCATED IN: chloroplast%3B CONTAINS InterPro DOMAIN/s: Tetratricopeptide-like helical (InterPro:IPR011990)%2C Tetratricopeptide repeat-containing (InterPro:IPR013026)%3B BEST Arabidopsis thaliana protein match is: Tetratricopeptide repeat (TPR)-like superfamily protein (T…	39.219	39.2182	101.984	102.445	65.6302	49.3375	109.157	97.0249	78.1681	30.2344	115.646	94.1499	77.4221	64.2149	111.286	134.616	14.0858	21.474	66.1078	81.5869	30.6846	78.9257	61.8155	75.7478	22.1526	27.8381	90.5364	90.6686	31.947	50.6172	107.548	92.6479
VIT_09s0002g07120	117.594	-1.42844	0.35275	-4.04946	5.13363e-05	0.00523652	"APT5"	adenine phosphoribosyltransferase 5 (APT5)%3B FUNCTIONS IN: adenine phosphoribosyltransferase activity%3B INVOLVED IN: nucleoside metabolic process%2C adenine salvage%2C anaerobic respiration%2C nucleotide metabolic process%3B LOCATED IN: cytoplasm%3B EXPRESSED IN: 23 plant structures%3B EXPRESSED DURING: 13 growth stages%3B CONTAINS InterPro DOMAIN/s: Adenine phosphoribosyl transferase (InterPro…	9.70274	5.79016	33.8188	33.0063	2.81145	6.93276	38.1849	27.7687	8.08482	6.55074	44.7903	40.6854	11.33	5.77487	42.6468	36.1084	7.09913	4.99427	33.738	37.1263	8.76787	4.61367	31.1498	18.833	6.90579	4.69898	36.5103	34.7693	7.78789	6.30478	39.6137	38.7744
VIT_09s0002g07710	17.0167	-3.19007	0.767063	-4.15882	3.19902e-05	0.00398447			0.748014	0.145753	0.0394348	0.141047	0.051133	0.144801	0.0354086	0.114777	2.68186	1.32737	1.15789	0.824168	2.12667	1.73179	0.679106	0.838321	1.59762	1.76876	0.865698	1.39323	3.36043	1.25951	1.02584	0.978175	0.403312	0.243925	0.228778	0.458601	0.317752	0.236508	0.397906	0.274995
VIT_09s0002g08410	105.721	-0.792589	0.230765	-3.43461	0.000593399	0.0222988		Transmembrane amino acid transporter family protein%3B CONTAINS InterPro DOMAIN/s: Amino acid transporter%2C transmembrane (InterPro:IPR013057)%3B BEST Arabidopsis thaliana protein match is: Transmembrane amino acid transporter family protein (TAIR:AT5G38820.1)%3B Has 30201 Blast hits to 17322 proteins in 780 species: Archae - 12%3B Bacteria - 1396%3B Metazoa - 17338%3B Fungi - 3422%3B Plants - 5…	5.89947	4.14227	9.29032	11.8643	2.57575	3.85983	9.89225	7.8462	8.44486	5.61957	14.533	12.6958	5.58515	4.45502	10.2994	8.4377	5.68927	7.60052	11.543	15.0378	7.77482	4.20037	16.7765	6.06325	4.88213	5.29765	8.48532	10.8625	5.35519	3.93718	7.93258	7.92312
VIT_09s0002g08540	92.8589	1.82366	0.535536	3.40529	0.000660937	0.0233449			1.99922	2.22848	9.5449	16.2891	7.14504	27.4687	12.3466	85	7.19749	1.39091	9.21606	8.70544	2.67521	12.7089	15.4858	72.2173	1.80194	1.41913	9.76432	11.4207	4.54738	33.2896	25.4406	73.9258	1.4619	0.893533	13.2957	12.0214	1.1109	8.51679	13.8035	31.2152
VIT_09s0002g08940	159.045	-0.811364	0.253069	-3.2061	0.00134546	0.0347224	"SAR3"	SUPPRESSOR OF AUXIN RESISTANCE 3 (SAR3)%3B FUNCTIONS IN: porin activity%3B INVOLVED IN: mRNA export from nucleus%2C defense response signaling pathway%2C resistance gene-dependent%2C response to auxin stimulus%2C negative regulation of flower development%2C developmental process%3B LOCATED IN: nuclear membrane%2C nucleus%3B EXPRESSED IN: 23 plant structures%3B EXPRESSED DURING: 13 growth stages%3…	5.72711	3.12823	11.4834	15.5159	2.96009	4.26866	12.9572	9.56486	7.97734	5.86061	14.8419	14.9159	7.12923	5.83467	13.1676	13.5034	4.73905	4.44206	13.9017	14.4857	5.7595	2.12225	13.153	7.66346	6.33468	6.56106	13.36	17.1597	6.36033	6.63348	13.4492	16.494
VIT_09s0002g09140	15.2235	3.73739	0.807288	4.62957	3.66429e-06	0.00126279	"ESE3"	Integrase-type DNA-binding superfamily protein%3B CONTAINS InterPro DOMAIN/s: DNA-binding%2C integrase-type (InterPro:IPR016177)%2C Pathogenesis-related transcriptional factor/ERF%2C DNA-binding (InterPro:IPR001471)%3B BEST Arabidopsis thaliana protein match is: Integrase-type DNA-binding superfamily protein (TAIR:AT1G15360.1)%3B Has 1807 Blast hits to 1807 proteins in 277 species: Archae - 0%3B …	0.253272	1.7037	1.45734	2.48236	4.65989	7.12536	0.331705	7.44744	2.62716	0.862354	0.93301	1.47866	4.06137	3.59602	2.46023	3.64419	2.08663	1.92394	2.11808	1.18198	2.13243	8.89858	1.70679	13.0663	10.3689	11.4474	2.76118	2.03779	9.83827	8.30824	1.44541	6.39107
VIT_09s0018g01220	32.2178	-2.43039	0.553093	-4.39417	1.11194e-05	0.00230826			6.2294	4.99178	7.01403	7.18524	0.843612	1.44335	7.09159	6.34235	17.7044	3.87608	8.15375	13.7658	8.72884	2.75433	16.2754	5.60521	3.50284	3.43515	8.4145	9.9039	3.65994	1.85399	6.16339	10.9828	2.59996	1.94053	3.49498	3.71071	2.1195	1.94309	3.95175	3.2094
VIT_09s0018g01650	47.1135	-1.94619	0.539161	-3.60966	0.000306598	0.0148377	"WRI4"	Integrase-type DNA-binding superfamily protein%3B CONTAINS InterPro DOMAIN/s: DNA-binding%2C integrase-type (InterPro:IPR016177)%2C Pathogenesis-related transcriptional factor/ERF%2C DNA-binding (InterPro:IPR001471)%3B BEST Arabidopsis thaliana protein match is: ARIA-interacting double AP2 domain protein (TAIR:AT1G16060.1)%3B Has 4359 Blast hits to 3628 proteins in 197 species: Archae - 0%3B Bact…	6.45085	10.9976	8.11738	9.20531	1.25028	2.16613	8.61884	4.79894	2.12993	6.54023	3.57218	2.94968	4.67863	6.45156	6.75596	6.36144	13.4686	11.5797	1.71844	2.15241	9.36795	2.05009	4.6769	1.25496	6.38229	7.72573	5.61474	6.08849	4.07724	2.74524	6.53313	8.55617
VIT_09s0018g01980	57.8411	3.21269	0.754132	4.26012	2.04321e-05	0.0031603		unknown protein%3B FUNCTIONS IN: molecular_function unknown%3B INVOLVED IN: biological_process unknown%3B LOCATED IN: membrane%3B EXPRESSED IN: 17 plant structures%3B EXPRESSED DURING: 9 growth stages%3B CONTAINS InterPro DOMAIN/s: Protein of unknown function DUF975 (InterPro:IPR010380)%3B BEST Arabidopsis thaliana protein match is: unknown protein (TAIR:AT2G18680.1)%3B Has 213 Blast hits to 211 …	0.176969	0.125279	3.00528	1.80866	2.5948	0.128124	8.89654	5.05455	2.14625	2.07889	18.5928	25.0868	2.45744	3.53475	32.8001	23.8834	0.593942	0.710761	24.979	17.9962	1.356	0	47.1895	19.8982	2.07243	0.725483	14.8313	10.158	1.62183	1.15305	23.1393	17.5835
VIT_09s0054g00190	13.5916	-4.78289	1.46282	-3.26964	0.00107686	0.0307461	"RPL7B"	Ribosomal protein L30/L7 family protein%3B FUNCTIONS IN: structural constituent of ribosome%2C transcription regulator activity%3B INVOLVED IN: translation%3B LOCATED IN: in 8 components%3B EXPRESSED IN: 27 plant structures%3B EXPRESSED DURING: 14 growth stages%3B CONTAINS InterPro DOMAIN/s: Ribosomal protein L30%2C N-terminal (InterPro:IPR012988)%2C Ribosomal protein L7%2C eukaryotic (InterPro:I…	2.84201	0	0.106713	0	0	0	0.256406	0	31.9965	31.5824	21.4905	9.37555	33.5357	37.3615	10.0161	8.2908	4.28983	2.59496	3.08827	1.92278	4.25324	1.6129	1.27591	1.16776	0.0661858	0	0	0	0	0	0	0
VIT_09s0054g00910	30.028	-2.94499	0.77325	-3.80858	0.000139766	0.00953186			3.58424	0.528971	3.08826	3.16767	0.341796	0.83448	1.81562	3.848	30.2672	5.38279	1.32322	3.04126	13.5373	0.971512	1.91555	1.57331	3.10213	4.42511	2.85844	2.25478	3.91778	1.65474	1.81553	11.385	1.79344	1.86646	0.721307	0.638238	1.63277	1.31037	1.11555	0.778517
VIT_09s0054g01450	29.5427	-2.51544	0.805857	-3.12145	0.00179964	0.0407156			11.8373	0	0.393875	0	0.70534	0	0	0.357709	80.6223	51.1517	64.4848	49.7931	70.3915	47.0062	71.7135	71.4666	30.1576	45.6128	60.703	58.8445	39.3894	50.8055	70.4321	49.309	69.1469	76.01	97.5682	87.9007	60.1444	115.4	105.78	74.8147
VIT_09s0070g00770	2.77315	-4.72938	1.47267	-3.21144	0.0013207	0.0344591			2.96331	0.0502398	0.141752	0	0	0	0	0	0.891119	0.861907	0.22611	0.486592	1.73018	0.696235	0.427135	0.531097	0.24155	0.456658	0.432942	0.890395	0.491693	0.804345	0.823313	0	5.52129	3.00608	1.86577	1.98811	3.61591	2.15515	1.2394	3.58696
VIT_09s0096g00130	5.89074	2.90714	0.963989	3.01574	0.00256355	0.0490064	"PRN"	pirin (PRN)%3B CONTAINS InterPro DOMAIN/s: Pirin%2C C-terminal (InterPro:IPR008778)%2C Pirin (InterPro:IPR012093)%2C Cupin%2C RmlC-type (InterPro:IPR011051)%2C Pirin%2C N-terminal (InterPro:IPR003829)%3B BEST Arabidopsis thaliana protein match is: RmlC-like cupins superfamily protein (TAIR:AT2G43120.1)%3B Has 7400 Blast hits to 7400 proteins in 1466 species: Archae - 64%3B Bacteria - 4668%3B Meta…	0.0374903	0.242323	2.11645	1.43911	0.511726	0.34841	1.59609	1.01732	1.74281	0.499529	5.18883	4.36587	0.32308	0.125018	3.90726	2.34413	0.227344	0.438063	1.86326	4.82653	0.497959	0	4.11484	1.82293	0.0877318	0.0631098	1.21677	2.17506	0.0796549	0.115892	2.19383	2.09093
VIT_10s0003g00290	45.7533	1.74019	0.468494	3.71444	0.000203654	0.0117659	"HB-1"	homeobox-1 (HB-1)%3B FUNCTIONS IN: sequence-specific DNA binding transcription factor activity%3B INVOLVED IN: regulation of transcription%2C DNA-dependent%2C regulation of transcription%3B LOCATED IN: nucleus%3B EXPRESSED IN: 23 plant structures%3B EXPRESSED DURING: 13 growth stages%3B CONTAINS InterPro DOMAIN/s: DDT domain superfamily (InterPro:IPR018501)%2C Homeobox (InterPro:IPR001356)%2C DDT…	1.1514	1.84376	1.38561	2.86167	3.55031	3.21314	1.43192	3.29876	4.60066	1.98906	3.86532	5.30617	4.38603	3.99529	5.23498	3.11312	3.49701	1.75694	6.09373	7.87841	4.90011	1.69987	5.37518	3.4159	2.03018	1.77984	1.76075	2.03051	2.40664	1.88204	2.63125	3.15957
VIT_10s0003g00470	301.355	-3.57016	1.04573	-3.41404	0.00064007	0.0229157			1.27306	0.405103	14.1804	12.5089	0.0620343	57.6509	1.57147	230.969	25.3822	1.97647	86.1969	58.6782	7.76085	1.76817	42.7291	241.606	0.188445	0.257818	36.7532	35.7978	0.236222	9.22028	51.8844	382.952	1.19499	0.192821	9.17876	17.6323	0.535741	3.48487	11.7975	38.9148
VIT_10s0003g00650	29.529	-3.07049	0.850626	-3.60969	0.000306568	0.0148377	"PER19"	Peroxidase superfamily protein%3B FUNCTIONS IN: peroxidase activity%2C heme binding%3B INVOLVED IN: response to oxidative stress%2C oxidation reduction%3B LOCATED IN: endomembrane system%3B EXPRESSED IN: root%2C flower%3B EXPRESSED DURING: petal differentiation and expansion stage%3B CONTAINS InterPro DOMAIN/s: Haem peroxidase (InterPro:IPR010255)%2C Plant peroxidase (InterPro:IPR000823)%2C Perox…	1.3679	1.88132	27.0434	13.8849	0.119903	0.0332326	15.3607	4.29127	0.305966	0.474384	5.64698	8.12571	0.239006	0.209773	4.85636	1.83634	1.98657	1.63724	6.86401	5.38267	1.60953	0	4.6344	0.750998	2.78539	3.57997	14.6983	10.3466	2.6999	1.22095	8.08361	3.39441
VIT_10s0003g00800	12.7623	2.12598	0.598938	3.54959	0.000385834	0.0173589		unknown protein%3B BEST Arabidopsis thaliana protein match is: unknown protein (TAIR:AT3G58110.2)%3B Has 205 Blast hits to 191 proteins in 60 species: Archae - 3%3B Bacteria - 23%3B Metazoa - 73%3B Fungi - 8%3B Plants - 34%3B Viruses - 0%3B Other Eukaryotes - 64 (source: NCBI BLink).	0.232796	0.131765	1.0944	0.841956	0.672675	0.360713	0.860087	1.27329	0.692884	0.778932	1.29833	1.37912	0.697192	0.890591	1.15878	1.50086	0.56054	0.559103	1.18626	0.982058	0.629345	0.321456	1.43802	0.42764	1.33547	0.927982	1.53649	2.05429	1.20873	1.04654	1.6479	2.43584
VIT_10s0003g01170	228.613	0.994716	0.328593	3.02719	0.00246837	0.0479983			7.52882	11.3902	67.4954	92.2835	13.8022	81.2693	56.7654	39.1472	65.2665	16.9198	107.594	129.184	45.7385	38.3451	80.4551	85.0693	16.1969	14.9635	109.204	79.3366	28.6701	68.7555	64.4528	68.9781	11.6109	10.7716	131.144	104.417	13.6132	26.8178	76.8741	63.9673
VIT_10s0003g02050	324.329	0.940125	0.292136	3.2181	0.00129042	0.0340444		RNA ligase/cyclic nucleotide phosphodiesterase family protein%3B CONTAINS InterPro DOMAIN/s: RNA ligase/cyclic nucleotide phosphodiesterase (InterPro:IPR009097)%2C 2%26apos%3B%2C3%26apos%3B-cyclic-nucleotide 3%26apos%3B-phosphodiesterase (InterPro:IPR012386)%3B BEST Arabidopsis thaliana protein match is: RNA ligase/cyclic nucleotide phosphodiesterase family protein (TAIR:AT4G18940.1)%3B Has 112 B…	28.8708	28.5463	77.1615	81.5033	50.3789	58.7592	87.0493	65.0419	18.0161	5.63606	141.56	94.3438	21.167	30.8251	92.1544	65.6591	28.3362	30.0725	74.9813	82.582	58.3692	39.9506	79.3276	63.0097	12.8711	35.2952	186.601	160.975	46.2776	36.8467	178.341	117.69
VIT_10s0003g02180	7.50145	-3.36123	0.846565	-3.97044	7.17401e-05	0.00637311	"EXO1"	5'-3' exonuclease family protein%3B FUNCTIONS IN: nuclease activity%3B INVOLVED IN: DNA repair%3B EXPRESSED IN: 10 plant structures%3B EXPRESSED DURING: 4 anthesis%2C F mature embryo stage%2C petal differentiation and expansion stage%2C E expanded cotyledon stage%2C D bilateral stage%3B CONTAINS InterPro DOMAIN/s: XPG conserved site (InterPro:IPR019974)%2C XPG N-terminal (InterPro:IPR006085)%2C D…	0.734558	0.218614	1.48331	1.24543	0.0335392	0.0521474	1.29203	0.467703	0.332749	0.519232	1.23925	1.03057	0.501708	0.0760141	1.17516	0.0866863	0.347155	0.229159	1.07109	1.11968	0.183773	0	1.12667	0.0846477	0.606345	0.329567	0.84548	1.55638	0.622973	0	0.986187	0.734543
VIT_10s0003g02590	226.757	-0.833864	0.247591	-3.36791	0.000757401	0.0248598	"SH3P3"	SH3 domain-containing protein%3B CONTAINS InterPro DOMAIN/s: Neutrophil cytosol factor 2 p67phox (InterPro:IPR000108)%2C Src homology-3 domain (InterPro:IPR001452)%3B BEST Arabidopsis thaliana protein match is: SH3 domain-containing protein (TAIR:AT4G34660.1)%3B Has 30201 Blast hits to 17322 proteins in 780 species: Archae - 12%3B Bacteria - 1396%3B Metazoa - 17338%3B Fungi - 3422%3B Plants - 503…	21.8061	18.2125	38.1784	32.5064	10.0604	8.26552	43.0807	22.9296	17.3953	28.4086	39.4097	32.58	19.9923	17.1555	38.3554	22.6008	26.3701	27.1331	40.9487	41.1787	25.055	8.39656	36.2854	15.5329	27.1034	22.68	33.4939	42.0794	22.6741	11.0188	39.5011	33.4145
VIT_10s0003g02650	1880.62	-0.950033	0.195858	-4.85063	1.23068e-06	0.000728098	"RPL32A"	Ribosomal protein L32e%3B FUNCTIONS IN: structural constituent of ribosome%3B INVOLVED IN: translation%2C ribosome biogenesis%3B LOCATED IN: cytosolic ribosome%2C ribosome%2C cytosolic large ribosomal subunit%2C nucleolus%3B EXPRESSED IN: callus%2C pollen tube%2C leaf%3B CONTAINS InterPro DOMAIN/s: Ribosomal protein L32e (InterPro:IPR001515)%2C Ribosomal protein L32e%2C conserved site (InterPro:I…	609.499	389.141	554.197	498.554	279.01	312.044	558.617	447.715	412.944	517.739	425.665	444.949	348.361	220.949	391.682	272.704	474.126	435.076	536.868	558.422	309.263	277.837	436.344	343.539	541.531	346.909	549.742	519.679	377.115	242.489	490.814	486.297
VIT_10s0003g03340	24.6943	-2.31461	0.562615	-4.11402	3.88835e-05	0.00448868			4.01739	2.71321	2.66403	2.69383	0.625267	0.619359	2.35107	2.31085	1.14638	6.56607	10.3301	7.42514	1.9511	3.97312	8.58241	3.2496	4.07007	4.86108	7.46884	5.82318	4.0643	0.0477022	6.05969	2.2296	2.77782	2.33411	6.67761	6.57277	2.86414	0.855107	6.2162	4.86377
VIT_10s0003g03380	9.35134	-2.71089	0.877412	-3.08964	0.00200397	0.0433093			1.3138	0.565046	4.4732	3.38621	0.0978641	0.386188	4.77209	1.42096	0.0446833	1.14521	5.15408	3.60658	0.359812	0.410459	5.22157	0.960981	1.32584	1.58635	8.12457	5.94705	1.46653	0	6.65851	1.81583	0.637424	0.40024	5.05438	4.77396	0.604465	0.0608431	3.59884	2.22962
VIT_10s0003g03650	7.43965	4.34241	1.42931	3.03812	0.00238057	0.0473016			0.0748819	0.0321369	0	0.0175832	1.2405	0.0158729	0	0	0.502018	0.155568	0	0	0.546799	0.21028	0	0.0257664	2.47268	1.97152	0	0	3.50547	0.712475	0	0	0.391681	0.785318	0	0	0.847863	0.456952	0	0
VIT_10s0003g04190	6.13448	-4.47266	1.19407	-3.74571	0.000179883	0.0109543	"DLAH"	alpha/beta-Hydrolases superfamily protein%3B FUNCTIONS IN: triglyceride lipase activity%3B INVOLVED IN: lipid metabolic process%3B EXPRESSED IN: root%3B CONTAINS InterPro DOMAIN/s: Lipase%2C class 3 (InterPro:IPR002921)%3B BEST Arabidopsis thaliana protein match is: alpha/beta-Hydrolases superfamily protein (TAIR:AT1G06800.1)%3B Has 1971 Blast hits to 1966 proteins in 378 species: Archae - 0%3B B…	1.44833	0.0781306	5.64088	3.74825	0.0213055	0.0552102	2.13795	0.500544	1.10908	0.355121	0.0630366	0.229213	0.566397	0.185883	0.351198	0.295737	0.31349	0.293838	1.42147	0.858164	0.612209	0.854568	0.808865	0.797326	0.360497	0.282923	0.216445	0.452769	0.312257	0.508174	0.455523	0.17539
VIT_10s0003g04370	99.5886	0.879897	0.242372	3.63036	0.000283024	0.0139828	"EDA35"	embryo sac development arrest 35 (EDA35)%3B FUNCTIONS IN: molecular_function unknown%3B INVOLVED IN: polar nucleus fusion%3B LOCATED IN: cellular_component unknown%3B EXPRESSED IN: 25 plant structures%3B EXPRESSED DURING: 15 growth stages%3B CONTAINS InterPro DOMAIN/s: Cell division cycle%2C Cdc123 (InterPro:IPR016525)%2C D123 (InterPro:IPR009772)%3B Has 393 Blast hits to 382 proteins in 184 spec…	8.79327	7.41945	21.2371	17.8779	15.9287	12.5993	19.502	21.1901	21.1933	11.547	20.2603	23.6968	16.0123	12.8831	22.8116	26.0485	10.1744	9.40473	22.8074	22.6364	13.4621	8.29561	21.3637	16.0712	8.03899	7.66468	15.172	16.0651	6.90176	8.01017	16.3631	16.5601
VIT_10s0003g04610	106.212	-0.803305	0.266332	-3.01618	0.00255979	0.0490064	"EMB2271"	EMBRYO DEFECTIVE 2271 (EMB2271)%3B CONTAINS InterPro DOMAIN/s: WD40 repeat 2 (InterPro:IPR019782)%2C WD40 repeat-like-containing domain (InterPro:IPR011046)%2C WD40 repeat%2C conserved site (InterPro:IPR019775)%2C WD40-repeat-containing domain (InterPro:IPR017986)%2C WD40/YVTN repeat-like-containing domain (InterPro:IPR015943)%2C WD40 repeat (InterPro:IPR001680)%2C WD40 repeat%2C subgroup (InterP…	8.28152	4.32832	7.69346	9.74968	4.12344	6.14917	9.68628	9.10793	10.9241	8.61477	6.64118	9.17815	8.44805	6.3328	7.95342	9.94541	8.59152	7.78513	11.3386	10.8751	8.15983	4.15979	8.76702	11.7201	10.6865	9.20158	9.08877	10.3944	9.19214	5.39656	8.53602	11.8824
VIT_10s0003g04630	597.682	-0.37297	0.123851	-3.01144	0.00260014	0.0493443		SIT4 phosphatase-associated family protein%3B FUNCTIONS IN: molecular_function unknown%3B INVOLVED IN: biological_process unknown%3B LOCATED IN: plasma membrane%3B EXPRESSED IN: guard cell%2C cultured cell%3B CONTAINS InterPro DOMAIN/s: SIT4 phosphatase-associated protein (InterPro:IPR007587)%3B BEST Arabidopsis thaliana protein match is: SIT4 phosphatase-associated family protein (TAIR:AT3G45190…	18.4079	13.72	37.5832	42.8021	11.9211	17.4563	41.7682	39.126	38.5522	26.4644	50.9529	51.6135	31.0411	29.3054	48.0807	45.6718	24.1474	25.0376	56.0125	48.8661	35.2444	23.5644	50.06	43.1199	26.011	25.3988	44.8165	48.0762	28.3117	27.3324	44.7834	45.8628
VIT_10s0003g04670	264.9	-1.14389	0.372831	-3.06813	0.00215402	0.0446657	"PHB"	PHABULOSA (PHB)%3B CONTAINS InterPro DOMAIN/s: Homeobox (InterPro:IPR001356)%2C Homeodomain-like (InterPro:IPR009057)%2C Lipid-binding START (InterPro:IPR002913)%2C MEKHLA (InterPro:IPR013978)%2C Homeodomain-related (InterPro:IPR012287)%3B BEST Arabidopsis thaliana protein match is: Homeobox-leucine zipper family protein / lipid-binding START domain-containing protein (TAIR:AT1G30490.1)%3B Has 33…	18.0776	13.1333	20.2022	21.2881	7.23117	4.34246	16.8634	13.8673	9.33726	18.17	25.9058	22.7303	13.1087	10.892	22.7096	17.0462	21.6942	19.6735	27.0744	28.549	20.4383	1.317	19.8084	12.0145	16.3546	12.4288	21.265	21.4771	14.85	7.35872	23.4258	21.9313
VIT_10s0003g05190	10.269	2.43958	0.773374	3.15446	0.00160794	0.0379003			0.698086	0.129696	1.97701	1.62699	4.22503	0.459663	0.958292	4.70944	1.35099	1.0693	5.40209	3.33305	1.88936	2.95666	3.92534	10.8833	1.10348	1.31209	4.34948	3.18194	1.54547	0.810744	4.68672	8.03393	1.42693	2.26934	2.25152	2.98097	2.54784	3.8526	1.83985	6.78342
VIT_10s0003g05310	144.014	4.90339	1.24526	3.93764	8.22854e-05	0.00680869			0.131719	0	115.96	80.2479	5.25921	0.0558492	286.254	84.5217	0.407319	0	108.818	74.8788	0.277984	0.0797298	113.088	45.7264	0.0506563	0.0460963	41.4542	42.7496	0.155232	0	105.512	13.4424	0	0	61.4449	60.4652	0.0884627	0	108.565	63.7333
VIT_10s0042g00890	42.1971	-4.01993	1.27774	-3.14612	0.00165454	0.0385002			0.577221	0.404799	33.4145	36.4965	0	0.453968	12.6943	6.24056	2.46113	0.417568	24.5621	34.8471	0.71033	0.063455	6.47011	10.5717	0.228335	0.40519	14.2895	30.0672	0.720173	0.203048	9.99229	6.01578	0	0.04983	1.5744	3.43126	0.0522384	0.0402373	1.21619	0.550636
VIT_10s0042g01070	448.872	0.7393	0.205602	3.59577	0.000323427	0.0153385	"BRG1"	SBP (S-ribonuclease binding protein) family protein%3B FUNCTIONS IN: zinc ion binding%3B CONTAINS InterPro DOMAIN/s: Zinc finger%2C RING-type (InterPro:IPR001841)%2C S-ribonuclease binding protein%2C SBP1%2C pollen (InterPro:IPR017066)%3B BEST Arabidopsis thaliana protein match is: SBP (S-ribonuclease binding protein) family protein (TAIR:AT4G19700.1)%3B Has 499 Blast hits to 499 proteins in 82 s…	31.6805	34.5877	55.0588	45.6343	47.1112	81.5009	35.7433	51.0248	53.4586	42.8815	43.2627	50.5514	70.0758	84.819	44.0584	44.4368	40.3954	51.9454	66.479	45.2764	61.8767	238.518	52.1862	56.173	51.1924	54.1265	58.9984	43.1565	55.3238	85.7478	47.0698	39.9359
VIT_10s0042g01130	537.132	0.501499	0.156554	3.20337	0.00135828	0.0349016		RING/U-box superfamily protein%3B FUNCTIONS IN: zinc ion binding%3B EXPRESSED IN: 22 plant structures%3B EXPRESSED DURING: 13 growth stages%3B CONTAINS InterPro DOMAIN/s: Zinc finger%2C RING-type%2C conserved site (InterPro:IPR017907)%2C Zinc finger%2C C6HC-type (InterPro:IPR002867)%2C Zinc finger%2C RING-type (InterPro:IPR001841)%3B BEST Arabidopsis thaliana protein match is: zinc finger (C3HC4-…	18.7943	20.8625	38.6634	45.1426	24.4465	31.693	39.8818	40.395	46.1922	27.2224	42.545	41.5288	44.6271	45.7472	44.1912	49.6187	31.6458	35.008	40.697	43.2571	45.9264	55.4465	48.498	39.01	27.6252	33.1972	38.171	43.4352	29.156	49.7028	42.4495	43.5842
VIT_10s0071g00510	3.88534	-3.22003	1.01453	-3.1739	0.00150404	0.0369057			2.9445	0.507389	1.08905	1.46707	0.192413	0.372311	1.03709	1.88605	0.444971	0.544549	0.281571	1.4091	0.628822	0.115046	0.588242	1.61177	1.23517	1.16326	0.736916	1.57208	1.00194	0.241236	0.987755	1.83775	0.851246	0.248102	1.21158	1.3463	0.601837	0.751742	0.962064	2.03844
VIT_10s0071g00740	140.709	0.895124	0.279067	3.20756	0.00133865	0.03466		unknown protein%3B Has 30201 Blast hits to 17322 proteins in 780 species: Archae - 12%3B Bacteria - 1396%3B Metazoa - 17338%3B Fungi - 3422%3B Plants - 5037%3B Viruses - 0%3B Other Eukaryotes - 2996 (source: NCBI BLink).	13.1436	26.6581	68.8679	49.9577	22.8696	49.3824	53.1067	60.3874	44.3863	28.4349	40.1873	55.71	46.2544	40.9342	51.7146	61.4515	22.9308	21.8029	63.1315	53.1802	25.8878	52.7243	57.9793	62.596	21.0079	19.4473	60.5935	40.3768	20.5294	32.9235	54.6051	53.6873
VIT_10s0071g00950	431.441	-0.541259	0.150897	-3.58694	0.000334586	0.0156482	"FYPP1"	Calcineurin-like metallo-phosphoesterase superfamily protein%3B FUNCTIONS IN: hydrolase activity%2C protein serine/threonine phosphatase activity%3B INVOLVED IN: biological_process unknown%3B LOCATED IN: cellular_component unknown%3B EXPRESSED IN: 24 plant structures%3B EXPRESSED DURING: 15 growth stages%3B CONTAINS InterPro DOMAIN/s: Metallophosphoesterase (InterPro:IPR004843)%2C Serine/threonin…	44.5638	35.8422	67.8313	62.9665	25.4303	40.1383	71.5681	61.9561	77.8149	64.5387	73.4264	71.8616	65.7446	42.2825	75.7541	70.7208	51.5642	57.9407	78.6564	87.0741	59.4896	48.6393	77.7509	54.3016	58.0549	49.106	64.7069	75.9097	47.4643	44.0818	67.3776	73.9954
VIT_10s0071g01010	222.279	-0.824302	0.253495	-3.25175	0.00114696	0.0317011		unknown protein%3B FUNCTIONS IN: molecular_function unknown%3B INVOLVED IN: biological_process unknown%3B LOCATED IN: chloroplast thylakoid membrane%2C chloroplast%2C chloroplast envelope%3B EXPRESSED IN: 24 plant structures%3B EXPRESSED DURING: 13 growth stages%3B Has 30201 Blast hits to 17322 proteins in 780 species: Archae - 12%3B Bacteria - 1396%3B Metazoa - 17338%3B Fungi - 3422%3B Plants - …	39.6871	29.7872	16.1345	15.7801	18.7299	20.8069	17.0039	19.914	28.3781	41.5782	15.6669	16.3012	30.5534	23.168	17.5405	18.4922	33.3483	31.6701	15.6189	14.0857	25.6551	13.2988	14.5013	16.0986	40.4358	37.3132	15.4474	15.2145	33.0164	22.9191	17.9524	23.5071
VIT_10s0092g00170	142.026	-1.25683	0.370386	-3.39329	0.000690588	0.0238929	"SBT2.2"	Subtilase family protein%3B FUNCTIONS IN: identical protein binding%2C serine-type endopeptidase activity%3B INVOLVED IN: proteolysis%2C negative regulation of catalytic activity%3B LOCATED IN: endomembrane system%3B EXPRESSED IN: 19 plant structures%3B EXPRESSED DURING: 13 growth stages%3B CONTAINS InterPro DOMAIN/s: Peptidase S8/S53%2C subtilisin/kexin/sedolisin (InterPro:IPR000209)%2C Peptidas…	7.75771	4.92614	17.863	15.4442	2.69846	1.60886	18.1026	8.35826	3.73315	6.21789	17.0345	17.1099	4.36054	3.17506	17.8846	5.17615	6.12758	5.21759	18.8203	17.7069	5.27705	0.544634	14.5175	1.77516	6.18894	5.06628	15.697	17.7311	7.38508	3.49562	18.4727	11.0148
VIT_10s0116g00080	28.7162	-2.41506	0.717652	-3.36523	0.000764803	0.0249618	"SDG35"	SET domain protein 35 (SDG35)%3B FUNCTIONS IN: binding%3B INVOLVED IN: biological_process unknown%3B EXPRESSED IN: 21 plant structures%3B EXPRESSED DURING: 12 growth stages%3B CONTAINS InterPro DOMAIN/s: SET domain (InterPro:IPR001214)%2C Tetratricopeptide-like helical (InterPro:IPR011990)%2C Tetratricopeptide repeat-containing (InterPro:IPR013026)%2C Tetratricopeptide repeat (InterPro:IPR019734)…	1.5024	1.068	8.05676	7.17836	0.210094	0.200914	7.72365	1.80735	0.859585	0.819536	4.02868	4.45896	0.856155	0.101393	6.87132	1.35245	1.88127	1.07628	8.21844	7.34421	1.04068	0	6.33474	0.97541	2.32013	0.757115	7.81114	7.59918	2.08234	0.223919	8.29195	3.54172
VIT_10s0116g00320	66.745	0.915241	0.285382	3.20707	0.00134094	0.0346811		unknown protein%3B Has 42 Blast hits to 42 proteins in 7 species: Archae - 0%3B Bacteria - 0%3B Metazoa - 0%3B Fungi - 0%3B Plants - 42%3B Viruses - 0%3B Other Eukaryotes - 0 (source: NCBI BLink).	8.46595	6.90427	11.954	8.91807	15.3825	10.1543	9.48446	9.81376	12.5058	10.0339	7.72777	12.6568	12.5929	11.5262	12.5681	11.8038	9.96401	7.8882	14.5458	10.9823	10.4778	15.6084	9.46182	9.31268	12.0173	8.31048	15.319	11.8979	11.2716	15.0081	14.8223	14.1458
VIT_10s0116g00760	642.34	1.4612	0.384991	3.79542	0.000147393	0.00978419	"GPT1"	glucose 6-phosphate/phosphate translocator 1 (GPT1)%3B FUNCTIONS IN: antiporter activity%2C glucose-6-phosphate transmembrane transporter activity%3B INVOLVED IN: vacuole organization%2C pollen maturation%2C embryo sac development%2C response to nematode%2C lipid particle organization%3B LOCATED IN: integral to membrane%2C chloroplast%3B EXPRESSED IN: 22 plant structures%3B EXPRESSED DURING: 14 g…	7.78437	8.32994	94.4137	118.962	19.4931	17.9751	132.432	122.517	71.8343	10.3422	87.672	122.499	28.8618	9.42605	121.902	138.798	16.8785	13.8839	119.038	113.657	23.9566	56.7022	118.766	113.549	10.6438	9.80504	90.8796	104.629	14.2705	12.8015	137.359	133.293
VIT_10s0116g00930	20.6032	-2.03534	0.62388	-3.26239	0.00110477	0.0309401	"RL2"	Root hair defective 3 GTP-binding protein (RHD3)%3B FUNCTIONS IN: GTP binding%3B LOCATED IN: endoplasmic reticulum%3B EXPRESSED IN: 24 plant structures%3B EXPRESSED DURING: 13 growth stages%3B CONTAINS InterPro DOMAIN/s: Root hair defective 3 GTP-binding (InterPro:IPR008803)%3B BEST Arabidopsis thaliana protein match is: Root hair defective 3 GTP-binding protein (RHD3) (TAIR:AT3G13870.1)%3B Has 5…	1.09861	0.656546	1.90167	1.25471	0.149292	1.45018	1.05802	4.31641	1.27806	1.13559	1.37591	1.43184	1.43008	1.95992	1.63797	3.1626	0.987194	0.709581	2.27697	1.78253	0.713512	1.46917	1.15209	1.99459	2.12387	2.23264	7.51256	8.18353	2.6134	7.35318	6.81478	11.1547
VIT_10s0116g01000	422.777	0.521878	0.160385	3.2539	0.00113831	0.0315434		Predicted pyridoxal phosphate-dependent enzyme%2C YBL036C type%3B CONTAINS InterPro DOMAIN/s: Predicted pyridoxal phosphate-dependent enzyme%2C YBL036C type (InterPro:IPR011078)%2C Alanine racemase%2C N-terminal (InterPro:IPR001608)%3B BEST Arabidopsis thaliana protein match is: Predicted pyridoxal phosphate-dependent enzyme%2C YBL036C type (TAIR:AT4G26860.1)%3B Has 7110 Blast hits to 7110 protei…	37.9261	37.0946	46.0851	39.1619	49.8311	73.9522	41.5768	65.0461	45.262	37.6883	46.2207	43.779	50.5729	61.9264	44.0001	65.5192	42.1081	39.2835	43.8059	48.3658	53.4073	86.8993	45.9402	69.9088	40.2176	37.9616	40.3646	36.4459	41.7837	64.2112	43.8914	48.6397
VIT_10s0116g01670	79.0758	-1.48437	0.402974	-3.68354	0.000230017	0.0124638	"ADT1"		6.56728	5.33065	14.3631	15.6327	1.7341	2.1814	23.6521	24.2747	4.55517	4.22372	16.8278	9.51379	2.5351	1.5134	23.2778	18.9247	4.45107	6.05683	15.1856	17.9196	4.56892	1.51484	27.5091	16.5857	4.20458	4.37456	18.4102	22.4243	4.14781	1.11671	21.8152	33.3667
VIT_10s0116g01760	53.9283	-1.67907	0.546829	-3.07056	0.00213659	0.0446183			29.0135	16.0477	35.6256	31.2235	7.44052	13.5064	16.8509	32.2251	10.7119	17.6157	51.291	31.1343	14.325	24.0314	31.4845	37.4764	28.2324	28.5182	47.0168	58.7061	25.2363	59.9807	42.1067	55.7325	9.14393	4.34904	11.3642	20.3634	3.4411	5.25883	14.0498	29.2407
VIT_10s0116g01790	24.9123	2.58785	0.641363	4.03492	5.46198e-05	0.00540827			0.0755585	0.0983305	6.25091	4.14668	0.496329	0.395273	5.95422	1.60217	0.0457899	0.013992	7.07623	6.36595	0.0240774	0.0707509	5.01464	0.860349	0.0412266	0.0546062	5.06181	3.32517	0.0606565	0.196493	3.52123	1.26036	0.01895	0.0714779	7.79592	4.34989	0.053342	0	6.36182	3.21943
VIT_10s0116g01810	434.815	1.23032	0.371657	3.31037	0.000931729	0.0282684		Protein of unknown function%2C DUF584%3B FUNCTIONS IN: molecular_function unknown%3B INVOLVED IN: biological_process unknown%3B LOCATED IN: chloroplast%3B EXPRESSED IN: 21 plant structures%3B EXPRESSED DURING: 11 growth stages%3B CONTAINS InterPro DOMAIN/s: Protein of unknown function DUF584 (InterPro:IPR007608)%3B BEST Arabidopsis thaliana protein match is: Protein of unknown function%2C DUF584 …	51.0527	78.0843	53.0528	58.9703	109.603	87.6386	79.9445	84.1155	40.0993	58.032	24.8773	39.5014	59.5575	106.355	42.3745	68.5895	64.2354	44.5373	41.839	30.0047	62.6371	86.5713	52.0106	49.6813	36.7599	55.5274	46.8273	43.0907	43.1435	88.2435	45.0928	50.6729
VIT_10s0116g01820	308.745	1.21279	0.3755	3.2298	0.00123879	0.0331468		Protein of unknown function%2C DUF584%3B FUNCTIONS IN: molecular_function unknown%3B INVOLVED IN: biological_process unknown%3B LOCATED IN: chloroplast%3B EXPRESSED IN: 21 plant structures%3B EXPRESSED DURING: 11 growth stages%3B CONTAINS InterPro DOMAIN/s: Protein of unknown function DUF584 (InterPro:IPR007608)%3B BEST Arabidopsis thaliana protein match is: Protein of unknown function%2C DUF584 …	33.3293	54.867	39.076	40.5683	70.981	63.6197	54.5987	62.644	26.6571	41.2564	15.6261	26.8576	41.0189	74.8535	27.2709	47.3463	46.9361	31.474	35.6506	21.0806	41.6471	59.2637	37.1271	33.7279	25.7818	37.3221	29.6491	26.5885	32.2772	61.4635	27.252	34.3355
VIT_10s0116g01840	23.2333	-4.23997	1.18998	-3.56304	0.00036658	0.0166829			1.23082	0.569168	10.4911	9.54145	0	1.77602	13.6673	35.4661	1.23019	0.570557	4.06908	6.18755	1.16905	0.384749	7.94053	8.824	1.35638	0.895357	5.35599	7.44183	0.755644	1.64893	8.87931	21.5168	0.213645	0.480295	7.11079	8.15415	0.727385	0.338717	9.37297	15.0632
VIT_10s0405g00030	534.957	1.12104	0.326895	3.42936	0.000604997	0.0223707	"VTC4"	VTC4%3B FUNCTIONS IN: 3'(2')%2C5'-bisphosphate nucleotidase activity%2C L-galactose-1-phosphate phosphatase activity%2C inositol or phosphatidylinositol phosphatase activity%2C inositol-1(or 4)-monophosphatase activity%3B INVOLVED IN: sulfur metabolic process%2C L-ascorbic acid biosynthetic process%2C response to karrikin%2C response to cold%2C inositol biosynthetic process%3B LOCATED IN: plasma …	37.4516	45.1676	29.982	34.4446	72.0751	37.911	78.1547	55.7935	53.5132	85.0233	38.6475	37.6777	53.9968	81.9606	59.2885	59.7616	73.7745	75.0631	46.9779	60.2378	193.044	55.3041	76.5755	44.7338	67.6261	132.993	46.4267	76.004	142.266	67.7506	97.1545	102.382
VIT_10s0405g00070	78.9477	-0.864184	0.254179	-3.3999	0.000674096	0.0235983			0.977838	0.715246	2.43846	2.48766	0.404051	0.563524	2.7204	1.62283	1.18782	1.08728	2.51932	2.04929	1.26272	0.817445	2.17499	1.70913	0.83148	1.17291	1.98265	2.87152	1.00353	0.642574	2.4282	1.36166	1.03919	1.38818	2.04626	2.85754	0.959422	1.31044	2.26417	1.79619
VIT_10s0597g00020	160.203	-0.907172	0.282634	-3.2097	0.00132872	0.0345874	"SDE5"	silencing defective 5 (SDE5)%3B CONTAINS InterPro DOMAIN/s: Domain of unknown function DUF1771 (InterPro:IPR013899)%3B BEST Arabidopsis thaliana protein match is: smr (Small MutS Related) domain-containing protein (TAIR:AT5G58720.1)%3B Has 92 Blast hits to 92 proteins in 30 species: Archae - 0%3B Bacteria - 4%3B Metazoa - 16%3B Fungi - 4%3B Plants - 47%3B Viruses - 0%3B Other Eukaryotes - 21 (sou…	8.17689	8.7722	19.6427	20.3217	3.36657	7.07246	21.1319	13.2542	28.4107	17.262	27.1406	22.2505	16.2254	17.1364	21.4262	15.5596	12.5038	13.1428	23.9326	22.39	13.7095	13.4499	19.2597	12.9595	12.7712	15.7656	16.6847	21.3199	13.9822	12.6508	17.7882	21.286
VIT_11s0016g00010	80.1241	1.15222	0.277164	4.15719	3.22184e-05	0.00399188	"PUP5"	purine permease 5 (PUP5)%3B CONTAINS InterPro DOMAIN/s: Protein of unknown function DUF6%2C transmembrane (InterPro:IPR000620)%2C Protein of unknown function DUF250 (InterPro:IPR004853)%3B BEST Arabidopsis thaliana protein match is: purine permease 1 (TAIR:AT1G28230.1)%3B Has 506 Blast hits to 495 proteins in 68 species: Archae - 4%3B Bacteria - 41%3B Metazoa - 16%3B Fungi - 40%3B Plants - 347%3B…	5.95301	7.24102	10.8318	11.1642	12.9847	9.87928	12.6234	10.279	7.11424	5.40596	10.4102	12.4965	7.89046	8.26293	12.0181	13.6747	10.5648	10.0672	13.1161	12.9187	10.9981	9.21444	15.0779	10.8836	7.79373	7.83868	11.0989	10.0999	9.30353	15.2339	11.383	13.1121
VIT_11s0016g00040	164.523	-1.23921	0.367348	-3.37341	0.000742441	0.024743		Leucine-rich repeat protein kinase family protein%3B FUNCTIONS IN: protein serine/threonine kinase activity%2C protein kinase activity%2C ATP binding%3B INVOLVED IN: transmembrane receptor protein tyrosine kinase signaling pathway%2C protein amino acid phosphorylation%3B LOCATED IN: endomembrane system%3B EXPRESSED IN: 20 plant structures%3B EXPRESSED DURING: 11 growth stages%3B CONTAINS InterPro…	7.57076	11.2744	18.095	16.4397	2.64052	2.86536	17.3274	9.01241	3.70975	7.6538	11.4222	14.7527	5.23941	5.19272	14.9605	9.75298	7.69755	9.5248	16.2779	15.1438	7.81401	0.724474	17.4424	4.3825	6.76405	8.2218	15.8211	15.5881	5.7751	3.31052	12.7726	10.0801
VIT_11s0016g00060	14.433	-2.03513	0.671197	-3.03209	0.00242869	0.0475756			4.75613	1.07913	8.11587	7.42136	0.666051	3.50849	6.87274	13.1967	4.19217	1.58952	12.3086	4.73894	2.15905	4.71619	8.58315	7.61557	0.960278	2.10261	3.41469	3.6524	3.86185	5.36317	2.16769	1.77058	1.49368	1.09674	7.33291	7.55913	2.03979	1.12095	5.82802	11.221
VIT_11s0016g00580	118.324	1.78156	0.520711	3.42141	0.000622981	0.0225426		unknown protein%3B FUNCTIONS IN: molecular_function unknown%3B INVOLVED IN: biological_process unknown%3B LOCATED IN: endomembrane system%3B EXPRESSED IN: petal%2C flower%3B EXPRESSED DURING: 4 anthesis%2C petal differentiation and expansion stage%3B BEST Arabidopsis thaliana protein match is: unknown protein (TAIR:AT5G20790.1)%3B Has 30 Blast hits to 30 proteins in 10 species: Archae - 0%3B Bact…	11.4529	14.7807	5.35735	10.773	36.476	27.276	21.7751	23.1531	9.20853	21.0556	1.86305	1.78682	25.0407	34.5068	6.6858	9.48392	35.7833	31.7145	5.709	4.78215	111.179	16.4757	11.7557	10.8185	17.7556	40.1047	5.59375	8.42357	40.1163	32.2055	17.3102	22.8878
VIT_11s0016g00910	134.494	-1.5128	0.393475	-3.84471	0.000120696	0.00878727			6.38739	3.40905	5.8558	6.41617	1.86834	6.94329	4.88518	18.4518	6.82434	4.03883	6.03999	7.89005	6.19222	7.39857	7.74888	18.7704	4.4516	6.29335	6.50472	7.88636	14.2358	29.5999	12.8104	28.8851	3.98624	3.47303	7.53012	9.29251	7.76119	10.935	8.65627	12.7962
VIT_11s0016g00950	5.41457	-4.50047	1.32988	-3.38412	0.000714058	0.0242796			1.4227	0.112687	2.20954	1.39975	0	3.76824	3.39098	2.50115	1.18218	0.659091	0.906366	1.47867	0.706505	0.0568986	2.51291	1.00609	0.0822544	0.0700759	0.691748	1.09247	0.0682065	10.9031	2.28415	1.07883	0.233309	0.0378659	1.28278	1.35717	0.692495	0.272794	1.53136	1.02691
VIT_11s0016g01420	70.345	-1.27447	0.404765	-3.14866	0.00164021	0.0382419			1.72737	0.817456	10.3403	13.289	0.533769	0.60576	13.4752	6.41479	3.78434	2.5661	17.7974	14.5067	4.21315	3.78028	15.687	8.53517	0.710698	0.47389	6.61666	7.49943	0.508589	0.283319	6.29743	1.50981	0.975225	0.419262	5.32244	7.22693	0.843503	0.990337	5.32882	6.45307
VIT_11s0016g01650	64.5095	-4.00323	1.16363	-3.4403	0.00058106	0.0220719			0.597967	0.0806209	10.7829	15.3315	0	0.261485	6.20253	8.41748	2.86747	0.660531	42.9222	64.1334	2.33395	0.782297	23.8567	16.6642	0.910089	1.30358	30.7161	26.1771	2.08258	0.316337	9.52308	2.14114	10.4315	7.33656	4.321	3.73115	10.1458	8.98705	1.20884	1.04165
VIT_11s0016g01740	115.039	-0.986364	0.326152	-3.02425	0.0024925	0.0483089		zinc ion binding%3B FUNCTIONS IN: zinc ion binding%3B INVOLVED IN: biological_process unknown%3B LOCATED IN: intracellular%3B EXPRESSED IN: 22 plant structures%3B EXPRESSED DURING: 13 growth stages%3B CONTAINS InterPro DOMAIN/s: Zinc finger%2C C2H2-like (InterPro:IPR015880)%2C Zinc finger%2C C2H2%2C LYAR-type (InterPro:IPR014898)%3B BEST Arabidopsis thaliana protein match is: RNA recognition moti…	13.4297	7.25376	14.8317	14.0984	5.29633	13.1324	15.7676	17.797	19.0278	21.6007	17.7839	18.3129	14.3919	14.4551	18.6575	13.8674	15.8433	17.8782	20.4029	16.734	16.3998	16.7785	14.8613	11.2103	15.9978	14.8398	17.4192	16.2665	14.9915	7.3467	15.0953	19.0093
VIT_11s0016g01750	171.764	0.974379	0.212814	4.57855	4.68205e-06	0.00151782		Ribosomal protein L18ae family%3B BEST Arabidopsis thaliana protein match is: unknown protein (TAIR:AT5G57060.1)%3B Has 82 Blast hits to 82 proteins in 12 species: Archae - 0%3B Bacteria - 0%3B Metazoa - 0%3B Fungi - 0%3B Plants - 82%3B Viruses - 0%3B Other Eukaryotes - 0 (source: NCBI BLink).	15.3876	15.8084	44.5361	43.8844	29.2614	33.4225	40.4787	53.6943	44.4763	13.8938	39.1592	29.6954	22.7028	20.919	30.4175	30.2576	13.0437	16.489	33.9229	37.7081	21.4398	26.0123	35.356	45.9067	20.0975	23.4026	45.4816	46.4723	22.2412	34.8932	42.2095	54.1174
VIT_11s0016g01910	158.913	-0.754908	0.214455	-3.52012	0.000431359	0.0184911	"DWA1"	DWD (DDB1-binding WD40 protein) hypersensitive to ABA 1 (DWA1)%3B CONTAINS InterPro DOMAIN/s: WD40 repeat 2 (InterPro:IPR019782)%2C WD40 repeat-like-containing domain (InterPro:IPR011046)%2C WD40 repeat%2C conserved site (InterPro:IPR019775)%2C WD40-repeat-containing domain (InterPro:IPR017986)%2C WD40/YVTN repeat-like-containing domain (InterPro:IPR015943)%2C WD40 repeat (InterPro:IPR001680)%2C …	16.4451	13.6899	19.0598	19.3963	7.64353	12.3654	25.0973	18.5166	21.3203	20.1846	25.6236	24.2587	19.7126	16.1674	24.3959	24.3431	13.8617	12.5198	19.4006	21.7117	16.3005	10.2301	18.3222	10.3709	18.7819	15.918	21.9636	24.0636	17.4176	18.8848	24.3634	26.0135
VIT_11s0016g02510	74.0179	-1.20707	0.318044	-3.79529	0.00014747	0.00978419			6.56455	3.48095	8.79826	11.3773	2.08745	3.96066	10.9883	8.09919	6.56883	5.26707	6.1207	6.34131	4.79871	5.49795	6.42448	6.62365	4.49568	5.33617	7.97988	7.58714	4.42547	2.43826	7.22586	4.38734	4.56493	5.59121	7.02756	8.82203	5.27334	5.19423	6.60325	9.28832
VIT_11s0016g02530	313.058	-0.719559	0.21763	-3.30634	0.000945228	0.0286046	"PRMT1A"	protein arginine methyltransferase 1A (PRMT1A)%3B FUNCTIONS IN: protein-arginine N-methyltransferase activity%2C protein methyltransferase activity%3B INVOLVED IN: protein amino acid methylation%3B LOCATED IN: cytoplasm%3B EXPRESSED IN: 19 plant structures%3B EXPRESSED DURING: 12 growth stages%3B CONTAINS InterPro DOMAIN/s: Ribosomal L11 methyltransferase%2C PrmA (InterPro:IPR010456)%3B BEST Arab…	29.1887	19.5313	48.2535	61.1683	15.607	16.4207	58.265	38.3951	30.8078	29.9555	68.1763	57.9664	28.6351	17.5816	52.3023	40.5878	25.1626	23.1681	53.4441	56.3363	23.6775	12.1861	44.4949	23.9221	31.4039	30.8694	54.2468	66.3999	27.174	18.0147	50.9064	53.7328
[truncated: 586 more rows]

## Sheet: C10_RM_WD_L_2 vs RM_C_L_2
Identifier	baseMean	log2FoldChange	lfcSE	stat	pvalue	padj	Consensus	Araport11_computational_description	CS_Control_Leaves_1	CS_Control_Leaves_2	CS_Control_Roots_1	CS_Control_Roots_2	CS_Drought_Leaves_1	CS_Drought_Leaves_2	CS_Drought_Roots_1	CS_Drought_Roots_2	RG_Control_Leaves_1	RG_Control_Leaves_2	RG_Control_Roots_1	RG_Control_Roots_2	RG_Drought_Leaves_1	RG_Drought_Leaves_2	RG_Drought_Roots_1	RG_Drought_Roots_2	RM_Control_Leaves_1	RM_Control_Leaves_2	RM_Control_Roots_1	RM_Control_Roots_2	RM_Drought_Leaves_1	RM_Drought_Leaves_2	RM_Drought_Roots_1	RM_Drought_Roots_2	SC_Control_Leaves_1	SC_Control_Leaves_2	SC_Control_Roots_1	SC_Control_Roots_2	SC_Drought_Leaves_1	SC_Drought_Leaves_2	SC_Drought_Roots_1	SC_Drought_Roots_2
[truncated: 11,432 more rows]

[truncated: 14 more sheets: C11_RM_WD_R_1 vs RM_C_R_1, C12_RM_WD_R_2 vs RM_C_R_2, C13_SC_WD_L_1 vs SC_C_L_1, C14_SC_WD_L_2 vs SC_C_L_2, C15_SC_WD_R_1 vs SC_C_R_1, C16_SC_WD_R_2 vs SC_C_R_2, C2_CS_WD_L_2 vs CS_C_L_2, C3_CS_WD_R_1 vs CS_C_R_1, C4_CS_WD_R_2 vs CS_C_R_2, C5_RG_WD_L_1 vs RG_C_L_1, C6_RG_WD_L_2 vs RG_C_L_2, C7_RG_WD_R_1 vs RG_C_R_1, C8_RG_WD_R_2 vs RG_C_R_2, C9_RM_WD_L_1 vs RM_C_L_1]
