# Supplementary material for: Drought tolerance of the grapevine, Vitis champinii cv. Ramsey, is associated with higher photosynthesis and greater transcriptomic responsiveness of abscisic acid biosynthesis and signaling
Source: BMC Plant Biol. 2020 Feb 4;20:55. doi: 10.1186/s12870-019-2012-7 (PMC7001288; doi:10.1186/s12870-019-2012-7)
Supplement: Supplementary file 7 — Functional categories representative of a response to WD. (XLSX 10 kb) [file 12870_2019_2012_MOESM7_ESM.xlsx]

## Sheet: Additional_file_7
Additional file 7: Functional categories representative of a response to WD.
GO.ID	Term
GO:0009738	abscisic acid-activated signaling pathway
GO:0071215	cellular response to abscisic acid stimulus
GO:0042631	cellular response to water deprivation
GO:0071462	cellular response to water stimulus
GO:0009789	positive regulation of abscisic acid-activated signaling pathway
GO:0009737	response to abscisic acid
GO:0009415	response to water
GO:0009414	response to water deprivation
BIN	NAME
17.1.1	hormone metabolism.abscisic acid.synthesis-degradation
3	minor CHO metabolism
3.1	minor CHO metabolism.raffinose family
3.1.1	minor CHO metabolism.raffinose family.galactinol synthases
3.1.1.1	minor CHO metabolism.raffinose family.galactinol synthases.known
3.1.1.2	minor CHO metabolism.raffinose family.galactinol synthases.putative
