# Supplementary material for: Drought tolerance of the grapevine, Vitis champinii cv. Ramsey, is associated with higher photosynthesis and greater transcriptomic responsiveness of abscisic acid biosynthesis and signaling
Source: BMC Plant Biol. 2020 Feb 4;20:55. doi: 10.1186/s12870-019-2012-7 (PMC7001288; doi:10.1186/s12870-019-2012-7)
Supplement: Supplementary file 8 — Gene Ontology enrichment analysis of Biological Process category on Venn gene lists. (XLSX 307 kb) [file 12870_2019_2012_MOESM8_ESM.xlsx]

## Sheet: Additional_file_8
Additional file 8: Gene Ontology enrichment analysis of Biological Process category on Venn gene lists. For the four Venn diagrams presented in Figure 2, gene lists were extracted from the 16 distinct sections (except section one corresponding to the full gene list). A topGO enrichment analysis was performed on these gene lists filtering out functional category enrichments with a FDR adjusted p-v…

## Sheet: L1_0.05_topGO_Venn.10
GO.ID	Term	Annotated	Significant	Expected	classicFisher	p_adj
GO:0009187	cyclic nucleotide metabolic process	5	1	0	0.00023	0.00074
GO:0006388	tRNA splicing, via endonucleolytic cleavage and ligation	8	1	0	0.00037	0.00074
GO:0000394	RNA splicing, via endonucleolytic cleavage and ligation	76	1	0	0.00349	0.00465333
GO:0008033	tRNA processing	130	1	0.01	0.00598	0.00598

## Sheet: L1_0.05_topGO_Venn.11
GO.ID	Term	Annotated	Significant	Expected	classicFisher	p_adj
GO:0006412	translation	803	30	3.73	2.1e-19	1.075e-17
GO:0043043	peptide biosynthetic process	808	30	3.75	2.5e-19	1.075e-17
GO:0042256	mature ribosome assembly	155	17	0.72	6.2e-19	1.77733e-17
GO:0043604	amide biosynthetic process	885	30	4.11	3.2e-18	6.88e-17
GO:0006518	peptide metabolic process	941	30	4.37	1.7e-17	2.924e-16
GO:0042255	ribosome assembly	241	18	1.12	5.5e-17	7.88333e-16
GO:0043603	cellular amide metabolic process	1111	31	5.16	1.8e-16	2.21143e-15
GO:0022618	ribonucleoprotein complex assembly	336	18	1.56	1.9e-14	2.0425e-13
GO:0070925	organelle assembly	340	18	1.58	2.3e-14	2.15e-13
GO:0071826	ribonucleoprotein complex subunit organization	342	18	1.59	2.5e-14	2.15e-13
GO:0042254	ribosome biogenesis	665	23	3.09	3.4e-14	2.65818e-13
GO:0022613	ribonucleoprotein complex biogenesis	758	23	3.52	5.3e-13	3.77077e-12
GO:1901566	organonitrogen compound biosynthetic process	2166	37	10.06	5.7e-13	3.77077e-12
GO:0065003	protein-containing complex assembly	1027	22	4.77	1.4e-09	8.6e-09
GO:0034645	cellular macromolecule biosynthetic process	4221	46	19.6	2.1e-09	1.204e-08
GO:0043933	protein-containing complex subunit organization	1087	22	5.05	4.1e-09	2.20375e-08
GO:0009059	macromolecule biosynthetic process	4319	46	20.06	4.5e-09	2.27647e-08
GO:0044271	cellular nitrogen compound biosynthetic process	4131	44	19.18	1.2e-08	5.73333e-08
GO:0034622	cellular protein-containing complex assembly	971	20	4.51	1.8e-08	8.14737e-08
GO:0044249	cellular biosynthetic process	6108	55	28.36	2.2e-08	9.46e-08
GO:0022607	cellular component assembly	1310	23	6.08	2.5e-08	9.77273e-08
GO:1901576	organic substance biosynthetic process	6313	56	29.32	2.5e-08	9.77273e-08
GO:0044085	cellular component biogenesis	1932	28	8.97	3.4e-08	1.2713e-07
GO:0006996	organelle organization	2404	30	11.16	2.6e-07	9.31667e-07
GO:0009058	biosynthetic process	6752	56	31.35	3.1e-07	1.0664e-06
GO:0010467	gene expression	4395	42	20.41	7.7e-07	2.54692e-06
GO:0006880	intracellular sequestering of iron ion	17	4	0.08	1e-06	3.07143e-06
GO:0097577	sequestering of iron ion	17	4	0.08	1e-06	3.07143e-06
GO:0044237	cellular metabolic process	12256	79	56.91	3.4e-06	1.00828e-05
GO:0051238	sequestering of metal ion	24	4	0.11	4.3e-06	1.23267e-05
GO:0009735	response to cytokinin	219	8	1.02	8.4e-06	2.33032e-05
GO:0044267	cellular protein metabolic process	4645	41	21.57	9.2e-06	2.4725e-05
GO:0002181	cytoplasmic translation	110	6	0.51	1.3e-05	3.38788e-05
GO:0016036	cellular response to phosphate starvation	78	5	0.36	3.2e-05	7.86286e-05
GO:0071840	cellular component organization or biogenesis	4017	36	18.65	3.2e-05	7.86286e-05
GO:0051651	maintenance of location in cell	41	4	0.19	3.9e-05	9.31667e-05
GO:0019374	galactolipid metabolic process	42	4	0.2	4.3e-05	9.99459e-05
GO:0031668	cellular response to extracellular stimulus	218	7	1.01	7.1e-05	0.000160684
GO:0034641	cellular nitrogen compound metabolic process	6747	50	31.33	7.8e-05	0.000172
GO:0071496	cellular response to external stimulus	225	7	1.04	8.7e-05	0.00018705
GO:0042274	ribosomal small subunit biogenesis	100	5	0.46	0.0001	0.000209756
GO:0044260	cellular macromolecule metabolic process	8020	56	37.24	0.00011	0.000215
GO:0009267	cellular response to starvation	162	6	0.75	0.00011	0.000215
GO:0009987	cellular process	14935	86	69.35	0.00011	0.000215
GO:0019538	protein metabolic process	5167	41	23.99	0.00013	0.000248444
GO:0009292	genetic transfer	23	3	0.11	0.00016	0.000286667
GO:0009294	DNA mediated transformation	23	3	0.11	0.00016	0.000286667
GO:0042594	response to starvation	174	6	0.81	0.00016	0.000286667
GO:1901564	organonitrogen compound metabolic process	6741	49	31.3	0.00017	0.000286667
GO:0016043	cellular component organization	3651	32	16.95	0.00017	0.000286667
GO:0042273	ribosomal large subunit biogenesis	111	5	0.52	0.00017	0.000286667
GO:0044764	multi-organism cellular process	24	3	0.11	0.00018	0.000297091
GO:0006826	iron ion transport	61	4	0.28	0.00019	0.000297091
GO:0006879	cellular iron ion homeostasis	61	4	0.28	0.00019	0.000297091
GO:0009991	response to extracellular stimulus	255	7	1.18	0.00019	0.000297091
GO:0006664	glycolipid metabolic process	116	5	0.54	0.00021	0.000316842
GO:0031669	cellular response to nutrient levels	183	6	0.85	0.00021	0.000316842
GO:1903509	liposaccharide metabolic process	119	5	0.55	0.00023	0.000341034
GO:0008152	metabolic process	15244	86	70.79	0.00034	0.000495593
GO:0031667	response to nutrient levels	219	6	1.02	0.00056	0.000802667
GO:0055072	iron ion homeostasis	87	4	0.4	0.00073	0.00102918
GO:0016311	dephosphorylation	419	8	1.95	0.00075	0.00104032
GO:0046916	cellular transition metal ion homeostasis	156	5	0.72	0.00081	0.00110571
GO:0010043	response to zinc ion	40	3	0.19	0.00085	0.00112061
GO:0019375	galactolipid biosynthetic process	40	3	0.19	0.00085	0.00112061
GO:0009247	glycolipid biosynthetic process	91	4	0.42	0.00086	0.00112061
GO:0019725	cellular homeostasis	436	8	2.02	0.00097	0.00124507
GO:0006643	membrane lipid metabolic process	175	5	0.81	0.00135	0.00170735
GO:0051235	maintenance of location	110	4	0.51	0.00174	0.0021687
GO:0006875	cellular metal ion homeostasis	189	5	0.88	0.0019	0.00229333
GO:0044238	primary metabolic process	12132	71	56.34	0.00192	0.00229333
GO:0010039	response to iron ion	53	3	0.25	0.00192	0.00229333
GO:0055076	transition metal ion homeostasis	191	5	0.89	0.00199	0.00234438
GO:0006364	rRNA processing	391	7	1.82	0.00233	0.00270784
GO:0016072	rRNA metabolic process	402	7	1.87	0.00271	0.00310747
GO:0046467	membrane lipid biosynthetic process	130	4	0.6	0.00318	0.00359842
GO:0000041	transition metal ion transport	135	4	0.63	0.00364	0.00406545
GO:1901659	glycosyl compound biosynthetic process	141	4	0.65	0.00425	0.0046859
GO:0043173	nucleotide salvage	22	2	0.1	0.00464	0.00505114
GO:0046482	para-aminobenzoic acid metabolic process	24	2	0.11	0.00551	0.00592325
GO:0055065	metal ion homeostasis	244	5	1.13	0.00564	0.00598815
GO:0000028	ribosomal small subunit assembly	26	2	0.12	0.00645	0.00676463
GO:0006807	nitrogen compound metabolic process	10626	62	49.34	0.00752	0.00779181
GO:0009605	response to external stimulus	1468	14	6.82	0.00785	0.00802329
GO:0030003	cellular cation homeostasis	265	5	1.23	0.00793	0.00802329
GO:0006873	cellular ion homeostasis	274	5	1.27	0.00908	0.00908

## Sheet: L1_0.05_topGO_Venn.12
GO.ID	Term	Annotated	Significant	Expected	classicFisher	p_adj
GO:0016036	cellular response to phosphate starvation	78	2	0.01	7.6e-05	0.0019
GO:0009267	cellular response to starvation	162	2	0.03	0.00033	0.00225
GO:0042594	response to starvation	174	2	0.03	0.00038	0.00225
GO:0031669	cellular response to nutrient levels	183	2	0.03	0.00042	0.00225
GO:0031668	cellular response to extracellular stimulus	218	2	0.04	0.00059	0.00225
GO:0031667	response to nutrient levels	219	2	0.04	0.0006	0.00225
GO:0071496	cellular response to external stimulus	225	2	0.04	0.00063	0.00225
GO:0009991	response to extracellular stimulus	255	2	0.05	0.00081	0.0023
GO:0060992	response to fungicide	5	1	0	0.00092	0.0023
GO:1901654	response to ketone	5	1	0	0.00092	0.0023
GO:0042548	regulation of photosynthesis, light reaction	21	1	0	0.00386	0.00857143
GO:0043467	regulation of generation of precursor metabolites and energy	24	1	0	0.00441	0.00857143
GO:0007165	signal transduction	2345	3	0.43	0.0046	0.00857143
GO:0023052	signaling	2379	3	0.44	0.0048	0.00857143
GO:0010109	regulation of photosynthesis	31	1	0.01	0.00569	0.00946875
GO:0006012	galactose metabolic process	33	1	0.01	0.00606	0.00946875
GO:0007154	cell communication	2704	3	0.5	0.00696	0.00971
GO:0019375	galactolipid biosynthetic process	40	1	0.01	0.00734	0.00971
GO:0019374	galactolipid metabolic process	42	1	0.01	0.0077	0.00971
GO:0031408	oxylipin biosynthetic process	46	1	0.01	0.00843	0.00971
GO:0031407	oxylipin metabolic process	47	1	0.01	0.00862	0.00971
GO:0006636	unsaturated fatty acid biosynthetic process	51	1	0.01	0.00935	0.00971
GO:0033559	unsaturated fatty acid metabolic process	51	1	0.01	0.00935	0.00971
GO:0006655	phosphatidylglycerol biosynthetic process	53	1	0.01	0.00971	0.00971
GO:0046471	phosphatidylglycerol metabolic process	53	1	0.01	0.00971	0.00971

## Sheet: L1_0.05_topGO_Venn.13
GO.ID	Term	Annotated	Significant	Expected	classicFisher	p_adj
GO:0006915	apoptotic process	6	1	0.01	0.0069	0.008
GO:0033539	fatty acid beta-oxidation using acyl-CoA dehydrogenase	6	1	0.01	0.0069	0.008
GO:0030497	fatty acid elongation	7	1	0.01	0.008	0.008

## Sheet: L1_0.05_topGO_Venn.15
GO.ID	Term	Annotated	Significant	Expected	classicFisher	p_adj
GO:0046503	glycerolipid catabolic process	6	1	0	0.0011	0.0044
GO:0009395	phospholipid catabolic process	8	1	0	0.0015	0.0044
GO:0055062	phosphate ion homeostasis	11	1	0	0.002	0.0044
GO:0072506	trivalent inorganic anion homeostasis	11	1	0	0.002	0.0044
GO:0055083	monovalent inorganic anion homeostasis	12	1	0	0.0022	0.0044
GO:0072505	divalent inorganic anion homeostasis	12	1	0	0.0022	0.0044
GO:0006071	glycerol metabolic process	22	1	0	0.004	0.006
GO:0019400	alditol metabolic process	22	1	0	0.004	0.006
GO:0055081	anion homeostasis	25	1	0	0.0046	0.00613333
GO:0006817	phosphate ion transport	30	1	0.01	0.0055	0.0066
GO:0019375	galactolipid biosynthetic process	40	1	0.01	0.0073	0.0077
GO:0019374	galactolipid metabolic process	42	1	0.01	0.0077	0.0077

## Sheet: L1_0.05_topGO_Venn.16
GO.ID	Term	Annotated	Significant	Expected	classicFisher	p_adj
GO:0016036	cellular response to phosphate starvation	78	2	0.01	1.3e-05	0.000195
GO:0009267	cellular response to starvation	162	2	0.01	5.5e-05	0.000235714
GO:0042594	response to starvation	174	2	0.02	6.4e-05	0.000235714
GO:0031669	cellular response to nutrient levels	183	2	0.02	7e-05	0.000235714
GO:0031668	cellular response to extracellular stimulus	218	2	0.02	0.0001	0.000235714
GO:0031667	response to nutrient levels	219	2	0.02	0.0001	0.000235714
GO:0071496	cellular response to external stimulus	225	2	0.02	0.00011	0.000235714
GO:0009991	response to extracellular stimulus	255	2	0.02	0.00014	0.0002625
GO:0032104	regulation of response to extracellular stimulus	7	1	0	0.00064	0.00096
GO:0032107	regulation of response to nutrient levels	7	1	0	0.00064	0.00096
GO:0032103	positive regulation of response to external stimulus	35	1	0	0.00322	0.004175
GO:0033554	cellular response to stress	1257	2	0.12	0.00334	0.004175
GO:0009605	response to external stimulus	1468	2	0.13	0.00455	0.00525
GO:0010647	positive regulation of cell communication	66	1	0.01	0.00606	0.00649286
GO:0032101	regulation of response to external stimulus	86	1	0.01	0.00789	0.00789

## Sheet: L1_0.05_topGO_Venn.2
GO.ID	Term	Annotated	Significant	Expected	apply.l..2..format.FUN..dig...2..eps...1e.30.
GO:0052542	defense response by callose deposition	38	1	0.01	0.0087

## Sheet: L1_0.05_topGO_Venn.3
GO.ID	Term	Annotated	Significant	Expected	classicFisher	p_adj
GO:0006412	translation	803	156	27.65	1e-30	1.51111e-29
GO:0043043	peptide biosynthetic process	808	156	27.82	1e-30	1.51111e-29
GO:0043604	amide biosynthetic process	885	157	30.48	1e-30	1.51111e-29
GO:0006518	peptide metabolic process	941	158	32.41	1e-30	1.51111e-29
GO:0042255	ribosome assembly	241	86	8.3	1e-30	1.51111e-29
GO:0042256	mature ribosome assembly	155	72	5.34	1e-30	1.51111e-29
GO:0043603	cellular amide metabolic process	1111	162	38.26	1e-30	1.51111e-29
GO:0042254	ribosome biogenesis	665	125	22.9	1e-30	1.51111e-29
GO:0070925	organelle assembly	340	89	11.71	1e-30	1.51111e-29
GO:0022618	ribonucleoprotein complex assembly	336	87	11.57	1e-30	1.51111e-29
GO:0022613	ribonucleoprotein complex biogenesis	758	126	26.1	1e-30	1.51111e-29
GO:0071826	ribonucleoprotein complex subunit organization	342	87	11.78	1e-30	1.51111e-29
GO:1901566	organonitrogen compound biosynthetic process	2166	216	74.59	1e-30	1.51111e-29
GO:0065003	protein-containing complex assembly	1027	136	35.37	1e-30	1.51111e-29
GO:0034622	cellular protein-containing complex assembly	971	132	33.44	1e-30	1.51111e-29
GO:0043933	protein-containing complex subunit organization	1087	136	37.43	1e-30	1.51111e-29
GO:0022607	cellular component assembly	1310	145	45.11	1e-30	1.51111e-29
GO:0044085	cellular component biogenesis	1932	179	66.53	1e-30	1.51111e-29
GO:0044271	cellular nitrogen compound biosynthetic process	4131	272	142.26	7e-30	1.00211e-28
GO:0002181	cytoplasmic translation	110	33	3.79	2.7e-22	3.672e-21
GO:0006996	organelle organization	2404	174	82.79	3.3e-22	4.13913e-21
GO:1901576	organic substance biosynthetic process	6313	340	217.4	3.4e-22	4.13913e-21
GO:0044249	cellular biosynthetic process	6108	332	210.34	3.5e-22	4.13913e-21
GO:0034645	cellular macromolecule biosynthetic process	4221	254	145.36	1.2e-21	1.36e-20
GO:0044267	cellular protein metabolic process	4645	271	159.96	2.1e-21	2.2848e-20
GO:0010467	gene expression	4395	260	151.35	3.3e-21	3.45231e-20
GO:0009059	macromolecule biosynthetic process	4319	256	148.73	6.2e-21	6.24593e-20
GO:1901564	organonitrogen compound metabolic process	6741	348	232.14	1.4e-19	1.36e-18
GO:0019538	protein metabolic process	5167	284	177.93	9.2e-19	8.62897e-18
GO:0009058	biosynthetic process	6752	345	232.52	1.4e-18	1.26933e-17
GO:0071840	cellular component organization or biogenesis	4017	230	138.33	1.3e-16	1.14065e-15
GO:0016043	cellular component organization	3651	210	125.73	3.3e-15	2.805e-14
GO:0006334	nucleosome assembly	75	21	2.58	5.2e-14	4.28606e-13
GO:0042273	ribosomal large subunit biogenesis	111	24	3.82	4.3e-13	3.44e-12
GO:0034728	nucleosome organization	85	21	2.93	7.8e-13	6.06171e-12
GO:0031497	chromatin assembly	86	21	2.96	1e-12	7.55556e-12
GO:0034641	cellular nitrogen compound metabolic process	6747	319	232.34	7.4e-12	5.44e-11
GO:0000028	ribosomal small subunit assembly	26	12	0.9	1.6e-11	1.14526e-10
GO:0000027	ribosomal large subunit assembly	46	15	1.58	1.9e-11	1.32513e-10
GO:0042274	ribosomal small subunit biogenesis	100	21	3.44	2.3e-11	1.564e-10
GO:0009240	isopentenyl diphosphate biosynthetic process	193	29	6.65	2.5e-11	1.61905e-10
GO:0046490	isopentenyl diphosphate metabolic process	193	29	6.65	2.5e-11	1.61905e-10
GO:0019288	isopentenyl diphosphate biosynthetic process, methylerythritol 4-phosphate pathway	181	28	6.23	2.7e-11	1.70791e-10
GO:0006323	DNA packaging	108	21	3.72	1.1e-10	6.8e-10
GO:0006333	chromatin assembly or disassembly	113	21	3.89	2.6e-10	1.57156e-09
GO:0019682	glyceraldehyde-3-phosphate metabolic process	272	33	9.37	3.7e-10	2.18783e-09
GO:0006364	rRNA processing	391	40	13.46	9.1e-10	5.26638e-09
GO:0044260	cellular macromolecule metabolic process	8020	355	276.18	1.3e-09	7.36667e-09
GO:0006081	cellular aldehyde metabolic process	352	37	12.12	1.9e-09	1.05469e-08
GO:0016072	rRNA metabolic process	402	40	13.84	2.1e-09	1.12e-08
GO:0065004	protein-DNA complex assembly	126	21	4.34	2.1e-09	1.12e-08
GO:0006090	pyruvate metabolic process	333	35	11.47	5.1e-09	2.66769e-08
GO:0032787	monocarboxylic acid metabolic process	1005	71	34.61	7.6e-09	3.90038e-08
GO:0071824	protein-DNA complex subunit organization	136	21	4.68	8.5e-09	4.28148e-08
GO:0008654	phospholipid biosynthetic process	357	35	12.29	3.1e-08	1.53309e-07
GO:0071215	cellular response to abscisic acid stimulus	233	26	8.02	1.5e-07	7.03448e-07
GO:0097306	cellular response to alcohol	233	26	8.02	1.5e-07	7.03448e-07
GO:0009987	cellular process	14935	577	514.31	1.5e-07	7.03448e-07
GO:0015979	photosynthesis	358	33	12.33	3.2e-07	1.47525e-06
GO:0009697	salicylic acid biosynthetic process	67	13	2.31	3.9e-07	1.768e-06
GO:0009738	abscisic acid-activated signaling pathway	216	24	7.44	4.8e-07	2.14033e-06
GO:0008299	isoprenoid biosynthetic process	401	35	13.81	5.2e-07	2.24508e-06
GO:0006807	nitrogen compound metabolic process	10626	432	365.93	5.2e-07	2.24508e-06
GO:0090407	organophosphate biosynthetic process	850	58	29.27	6e-07	2.55e-06
GO:0006644	phospholipid metabolic process	429	36	14.77	9.1e-07	3.808e-06
GO:0034470	ncRNA processing	527	41	18.15	1.2e-06	4.87164e-06
GO:0071103	DNA conformation change	181	21	6.23	1.2e-06	4.87164e-06
GO:0044237	cellular metabolic process	12256	484	422.06	1.7e-06	6.8e-06
GO:0006720	isoprenoid metabolic process	424	35	14.6	1.9e-06	7.48986e-06
GO:0009696	salicylic acid metabolic process	77	13	2.65	2.1e-06	8.16e-06
GO:0019637	organophosphate metabolic process	1159	70	39.91	3.5e-06	1.34085e-05
GO:0046189	phenol-containing compound biosynthetic process	82	13	2.82	4.3e-06	1.62444e-05
GO:1901135	carbohydrate derivative metabolic process	1339	77	46.11	6.7e-06	2.49644e-05
GO:0006091	generation of precursor metabolites and energy	547	40	18.84	7e-06	2.57297e-05
GO:0019684	photosynthesis, light reaction	253	24	8.71	7.9e-06	2.86507e-05
GO:0006470	protein dephosphorylation	256	24	8.82	9.6e-06	3.43579e-05
GO:0009605	response to external stimulus	1468	82	50.55	9.8e-06	3.46182e-05
GO:0044238	primary metabolic process	12132	474	417.79	1.3e-05	4.53333e-05
GO:0045036	protein targeting to chloroplast	55	10	1.89	1.6e-05	5.44e-05
GO:0072596	establishment of protein localization to chloroplast	55	10	1.89	1.6e-05	5.44e-05
GO:0031348	negative regulation of defense response	121	15	4.17	1.8e-05	6.04444e-05
GO:0072598	protein localization to chloroplast	56	10	1.93	1.9e-05	6.30244e-05
GO:0016311	dephosphorylation	419	32	14.43	2.5e-05	8e-05
GO:0015995	chlorophyll biosynthetic process	110	14	3.79	2.5e-05	8e-05
GO:0017000	antibiotic biosynthetic process	110	14	3.79	2.5e-05	8e-05
GO:0009627	systemic acquired resistance	171	18	5.89	2.7e-05	8.53953e-05
GO:0018958	phenol-containing compound metabolic process	97	13	3.34	2.8e-05	8.75402e-05
GO:0006793	phosphorus metabolic process	3366	157	115.91	2.9e-05	8.96364e-05
GO:0009409	response to cold	425	32	14.64	3.3e-05	0.000100854
GO:0042594	response to starvation	174	18	5.99	3.4e-05	0.000101626
GO:0044281	small molecule metabolic process	2640	128	90.91	3.4e-05	0.000101626
GO:0010120	camalexin biosynthetic process	7	4	0.24	4.5e-05	0.000130213
GO:0052317	camalexin metabolic process	7	4	0.24	4.5e-05	0.000130213
GO:0080142	regulation of salicylic acid biosynthetic process	7	4	0.24	4.5e-05	0.000130213
GO:0009267	cellular response to starvation	162	17	5.58	4.6e-05	0.000130333
GO:0006779	porphyrin-containing compound biosynthetic process	131	15	4.51	4.6e-05	0.000130333
GO:0071704	organic substance metabolic process	12845	494	442.34	4.7e-05	0.000131794
GO:0006986	response to unfolded protein	77	11	2.65	6.3e-05	0.000174857
GO:0033014	tetrapyrrole biosynthetic process	135	15	4.65	6.6e-05	0.00017952
GO:0034660	ncRNA metabolic process	667	43	22.97	6.6e-05	0.00017952
GO:0009814	defense response, incompatible interaction	271	23	9.33	7e-05	0.000188515
GO:0006796	phosphate-containing compound metabolic process	3331	153	114.71	8.3e-05	0.000221333
GO:0009700	indole phytoalexin biosynthetic process	8	4	0.28	8.7e-05	0.000223245
GO:0046217	indole phytoalexin metabolic process	8	4	0.28	8.7e-05	0.000223245
GO:0052314	phytoalexin metabolic process	8	4	0.28	8.7e-05	0.000223245
GO:0052315	phytoalexin biosynthetic process	8	4	0.28	8.7e-05	0.000223245
GO:0009657	plastid organization	408	30	14.05	8.8e-05	0.000223701
GO:0071396	cellular response to lipid	351	27	12.09	9.3e-05	0.000234222
GO:0019752	carboxylic acid metabolic process	1687	87	58.09	9.6e-05	0.00023956
GO:0006012	galactose metabolic process	33	7	1.14	0.00011	0.000272
GO:0010035	response to inorganic substance	1016	58	34.99	0.00012	0.000291429
GO:0043170	macromolecule metabolic process	9854	389	339.34	0.00012	0.000291429
GO:0072330	monocarboxylic acid biosynthetic process	560	37	19.28	0.00013	0.00031292
GO:0030490	maturation of SSU-rRNA	70	10	2.41	0.00014	0.000334035
GO:0043436	oxoacid metabolic process	1784	90	61.44	0.00016	0.000371966
GO:0055086	nucleobase-containing small molecule metabolic process	847	50	29.17	0.00016	0.000371966
GO:0043900	regulation of multi-organism process	130	14	4.48	0.00016	0.000371966
GO:0006082	organic acid metabolic process	1789	90	61.61	0.00017	0.000391864
GO:0000303	response to superoxide	36	7	1.24	0.00019	0.000434286
GO:0042537	benzene-containing compound metabolic process	117	13	4.03	0.0002	0.000453333
GO:0031669	cellular response to nutrient levels	183	17	6.3	0.00021	0.000472066
GO:0031667	response to nutrient levels	219	19	7.54	0.00022	0.000490492
GO:0006605	protein targeting	431	30	14.84	0.00023	0.000504516
GO:0008610	lipid biosynthetic process	997	56	34.33	0.00023	0.000504516
GO:0098542	defense response to other organism	799	47	27.51	0.00027	0.00058752
GO:0000305	response to oxygen radical	38	7	1.31	0.00028	0.000604444
GO:0043069	negative regulation of programmed cell death	63	9	2.17	0.00029	0.000621102
GO:0009651	response to salt stress	542	35	18.66	0.0003	0.000627692
GO:0010363	regulation of plant-type hypersensitive response	122	13	4.2	0.0003	0.000627692
GO:0009863	salicylic acid mediated signaling pathway	189	17	6.51	0.0003	0.000627692
GO:0051707	response to other organism	1032	57	35.54	0.00031	0.000643664
GO:0016036	cellular response to phosphate starvation	78	10	2.69	0.00034	0.000700606
GO:0006811	ion transport	1271	67	43.77	0.00035	0.000715789
GO:0060548	negative regulation of cell death	79	10	2.72	0.00037	0.000751045
GO:0010941	regulation of cell death	175	16	6.03	0.00038	0.00076
GO:0043207	response to external biotic stimulus	1040	57	35.81	0.00038	0.00076
GO:0006612	protein targeting to membrane	142	14	4.89	0.0004	0.000794161
GO:0009607	response to biotic stimulus	1090	59	37.54	0.00041	0.000796571
GO:0071446	cellular response to salicylic acid stimulus	194	17	6.68	0.00041	0.000796571
GO:0010207	photosystem II assembly	126	13	4.34	0.00041	0.000796571
GO:0031347	regulation of defense response	386	27	13.29	0.00043	0.000829504
GO:0080135	regulation of cellular response to stress	162	15	5.58	0.0005	0.000951049
GO:0035304	regulation of protein dephosphorylation	82	10	2.82	0.0005	0.000951049
GO:0009117	nucleotide metabolic process	735	43	25.31	0.00054	0.00101769
GO:0006782	protoporphyrinogen IX biosynthetic process	12	4	0.41	0.00055	0.00101769
GO:0032544	plastid translation	12	4	0.41	0.00055	0.00101769
GO:0046501	protoporphyrinogen IX metabolic process	12	4	0.41	0.00055	0.00101769
GO:0006783	heme biosynthetic process	31	6	1.07	0.00058	0.00105173
GO:0009668	plastid membrane organization	182	16	6.27	0.00058	0.00105173
GO:0010027	thylakoid membrane organization	182	16	6.27	0.00058	0.00105173
GO:0006970	response to osmotic stress	607	37	20.9	0.00061	0.00109881
GO:0042742	defense response to bacterium	355	25	12.23	0.00062	0.00110947
GO:0015994	chlorophyll metabolic process	166	15	5.72	0.00064	0.00113778
GO:0051186	cofactor metabolic process	1087	58	37.43	0.00065	0.00114805
GO:0006414	translational elongation	85	10	2.93	0.00067	0.00117574
GO:0046148	pigment biosynthetic process	260	20	8.95	0.00072	0.00124739
GO:0080134	regulation of response to stress	462	30	15.91	0.00072	0.00124739
GO:0044255	cellular lipid metabolic process	1187	62	40.88	0.00073	0.00125019
GO:0035303	regulation of dephosphorylation	86	10	2.96	0.00074	0.00125019
GO:0043067	regulation of programmed cell death	151	14	5.2	0.00074	0.00125019
GO:0006753	nucleoside phosphate metabolic process	747	43	25.72	0.00074	0.00125019
GO:0071216	cellular response to biotic stimulus	13	4	0.45	0.00078	0.00130963
GO:0000462	maturation of SSU-rRNA from tricistronic rRNA transcript (SSU-rRNA, 5.8S rRNA, LSU-rRNA)	58	8	2	0.0008	0.00133497
GO:0071229	cellular response to acid chemical	573	35	19.73	0.00082	0.00136
GO:0009617	response to bacterium	448	29	15.43	0.00092	0.00151661
GO:0042168	heme metabolic process	34	6	1.17	0.00096	0.00157301
GO:0044283	small molecule biosynthetic process	1225	63	42.19	0.00098	0.00158667
GO:0006778	porphyrin-containing compound metabolic process	191	16	6.58	0.00098	0.00158667
GO:0071236	cellular response to antibiotic	210	17	7.23	0.00101	0.00162556
GO:0009245	lipid A biosynthetic process	14	4	0.48	0.00106	0.00164754
GO:0009403	toxin biosynthetic process	14	4	0.48	0.00106	0.00164754
GO:0010337	regulation of salicylic acid metabolic process	14	4	0.48	0.00106	0.00164754
GO:0046493	lipid A metabolic process	14	4	0.48	0.00106	0.00164754
GO:1901269	lipooligosaccharide metabolic process	14	4	0.48	0.00106	0.00164754
GO:1901271	lipooligosaccharide biosynthetic process	14	4	0.48	0.00106	0.00164754
GO:0033013	tetrapyrrole metabolic process	193	16	6.65	0.00109	0.00168455
GO:0050832	defense response to fungus	289	21	9.95	0.00111	0.00170576
GO:0046394	carboxylic acid biosynthetic process	976	52	33.61	0.00126	0.00192539
GO:0051085	chaperone cofactor-dependent protein refolding	7	3	0.24	0.00128	0.00194503
GO:0009862	systemic acquired resistance, salicylic acid mediated signaling pathway	77	9	2.65	0.00129	0.00194933
GO:0090150	establishment of protein localization to membrane	160	14	5.51	0.00131	0.00196862
GO:0016053	organic acid biosynthetic process	979	52	33.71	0.00135	0.00201758
GO:0009991	response to extracellular stimulus	255	19	8.78	0.00141	0.00209574
GO:0048585	negative regulation of response to stimulus	236	18	8.13	0.00143	0.00211391
GO:0031668	cellular response to extracellular stimulus	218	17	7.51	0.00151	0.00222011
GO:0019693	ribose phosphate metabolic process	596	35	20.52	0.00161	0.00234182
GO:0008219	cell death	318	22	10.95	0.00161	0.00234182
GO:1901617	organic hydroxy compound biosynthetic process	382	25	13.15	0.00174	0.00251745
GO:0072657	protein localization to membrane	165	14	5.68	0.00175	0.00251852
GO:0030968	endoplasmic reticulum unfolded protein response	66	8	2.27	0.00188	0.00269137
GO:0006955	immune response	514	31	17.7	0.00193	0.00274848
GO:0051084	'de novo' posttranslational protein folding	8	3	0.28	0.002	0.00281865
GO:0071219	cellular response to molecule of bacterial origin	8	3	0.28	0.002	0.00281865
GO:0009751	response to salicylic acid	284	20	9.78	0.00209	0.00293031
GO:0071496	cellular response to external stimulus	225	17	7.75	0.00212	0.00295713
GO:0009266	response to temperature stimulus	654	37	22.52	0.00228	0.00316408
GO:0030001	metal ion transport	544	32	18.73	0.00243	0.00335513
GO:0002376	immune system process	569	33	19.59	0.00262	0.00359919
GO:0009620	response to fungus	375	24	12.91	0.00284	0.00388181
GO:0008152	metabolic process	15244	559	524.95	0.00289	0.0039304
GO:0010508	positive regulation of autophagy	9	3	0.31	0.00292	0.00395144
GO:0034620	cellular response to unfolded protein	71	8	2.45	0.00299	0.0040197
GO:0045087	innate immune response	507	30	17.46	0.003	0.0040197
GO:0006812	cation transport	805	43	27.72	0.00308	0.00410667
GO:0002682	regulation of immune system process	214	16	7.37	0.00313	0.00415298
GO:0014070	response to organic cyclic compound	422	26	14.53	0.00325	0.00428923
GO:0009626	plant-type hypersensitive response	215	16	7.4	0.00328	0.00428923
GO:0034050	host programmed cell death induced by symbiont	215	16	7.4	0.00328	0.00428923
GO:0006817	phosphate ion transport	30	5	1.03	0.00333	0.00433378
GO:0045088	regulation of innate immune response	197	15	6.78	0.0035	0.00453333
GO:1901615	organic hydroxy compound metabolic process	535	31	18.42	0.00352	0.00453763
GO:0043269	regulation of ion transport	124	11	4.27	0.00374	0.00479849
GO:0035690	cellular response to drug	238	17	8.2	0.00378	0.00482704
GO:0009073	aromatic amino acid family biosynthetic process	107	10	3.68	0.00385	0.00489346
GO:0051188	cofactor biosynthetic process	494	29	17.01	0.0039	0.00493395
GO:0071407	cellular response to organic cyclic compound	259	18	8.92	0.00392	0.0049363
GO:0050776	regulation of immune response	200	15	6.89	0.00403	0.00505143
GO:0035966	response to topologically incorrect protein	162	13	5.58	0.00408	0.00509064
GO:0009247	glycolipid biosynthetic process	91	9	3.13	0.00411	0.00510466
GO:0042440	pigment metabolic process	323	21	11.12	0.00422	0.00521745
GO:0009725	response to hormone	2402	106	82.72	0.00436	0.00536615
GO:0006534	cysteine metabolic process	128	11	4.41	0.00476	0.00583207
GO:0006826	iron ion transport	61	7	2.1	0.00485	0.0059157
GO:0009595	detection of biotic stimulus	33	5	1.14	0.0051	0.00611101
GO:0043902	positive regulation of multi-organism process	33	5	1.14	0.0051	0.00611101
GO:0071804	cellular potassium ion transport	94	9	3.24	0.0051	0.00611101
GO:0071805	potassium ion transmembrane transport	94	9	3.24	0.0051	0.00611101
GO:0012501	programmed cell death	266	18	9.16	0.00516	0.00615579
GO:0000105	histidine biosynthetic process	11	3	0.38	0.00546	0.00631966
GO:0009263	deoxyribonucleotide biosynthetic process	11	3	0.38	0.00546	0.00631966
GO:0051262	protein tetramerization	11	3	0.38	0.00546	0.00631966
GO:0055062	phosphate ion homeostasis	11	3	0.38	0.00546	0.00631966
GO:0071324	cellular response to disaccharide stimulus	11	3	0.38	0.00546	0.00631966
GO:0072506	trivalent inorganic anion homeostasis	11	3	0.38	0.00546	0.00631966
GO:0072529	pyrimidine-containing compound catabolic process	11	3	0.38	0.00546	0.00631966
GO:0009123	nucleoside monophosphate metabolic process	310	20	10.68	0.00561	0.00646576
GO:0034220	ion transmembrane transport	786	41	27.07	0.00568	0.00651882
GO:0002831	regulation of response to biotic stimulus	79	8	2.72	0.00578	0.00660571
GO:0009719	response to endogenous stimulus	2429	106	83.65	0.00607	0.00690812
GO:0006935	chemotaxis	22	4	0.76	0.00622	0.00693377
GO:0010183	pollen tube guidance	22	4	0.76	0.00622	0.00693377
GO:0042330	taxis	22	4	0.76	0.00622	0.00693377
GO:0050918	positive chemotaxis	22	4	0.76	0.00622	0.00693377
GO:1900426	positive regulation of defense response to bacterium	22	4	0.76	0.00622	0.00693377
GO:1901701	cellular response to oxygen-containing compound	744	39	25.62	0.00636	0.0070609
GO:0019344	cysteine biosynthetic process	115	10	3.96	0.0064	0.00707642
GO:0010033	response to organic substance	2859	122	98.45	0.00667	0.0073451
GO:0035967	cellular response to topologically incorrect protein	81	8	2.79	0.00671	0.00735935
GO:0042221	response to chemical	3879	160	133.58	0.00674	0.00736257
GO:0000041	transition metal ion transport	135	11	4.65	0.00706	0.00759244
GO:0006547	histidine metabolic process	12	3	0.41	0.00709	0.00759244
GO:0052803	imidazole-containing compound metabolic process	12	3	0.41	0.00709	0.00759244
GO:0055083	monovalent inorganic anion homeostasis	12	3	0.41	0.00709	0.00759244
GO:0072505	divalent inorganic anion homeostasis	12	3	0.41	0.00709	0.00759244
GO:0009414	response to water deprivation	405	24	13.95	0.00732	0.007808
GO:1900424	regulation of defense response to bacterium	36	5	1.24	0.00744	0.00787424
GO:0046496	nicotinamide nucleotide metabolic process	297	19	10.23	0.00744	0.00787424
GO:0009124	nucleoside monophosphate biosynthetic process	256	17	8.82	0.00773	0.00814946
GO:0009415	response to water	408	24	14.05	0.00798	0.00838054
GO:0006733	oxidoreduction coenzyme metabolic process	343	21	11.81	0.00821	0.00858728
GO:0019362	pyridine nucleotide metabolic process	300	19	10.33	0.00824	0.00858728
GO:0045454	cell redox homeostasis	138	11	4.75	0.00828	0.00859603
GO:0019747	regulation of isoprenoid metabolic process	24	4	0.83	0.00856	0.00885293
GO:0010506	regulation of autophagy	13	3	0.45	0.00898	0.00921721
GO:0048564	photosystem I assembly	13	3	0.45	0.00898	0.00921721
GO:0034765	regulation of ion transmembrane transport	103	9	3.55	0.00917	0.00937684
GO:0046686	response to cadmium ion	304	19	10.47	0.00942	0.0095964
GO:0006732	coenzyme metabolic process	551	30	18.97	0.0095	0.00961067
GO:0032101	regulation of response to external stimulus	86	8	2.96	0.00954	0.00961067
GO:0048527	lateral root development	86	8	2.96	0.00954	0.00961067
GO:0009737	response to abscisic acid	1356	63	46.7	0.00959	0.00962539
GO:0055081	anion homeostasis	25	4	0.86	0.00992	0.00992

## Sheet: L1_0.05_topGO_Venn.4
GO.ID	Term	Annotated	Significant	Expected	apply.l..2..format.FUN..dig...2..eps...1e.30.
GO:0009410	response to xenobiotic stimulus	30	1	0	0.0041

[truncated: 36 more sheets: L1_0.05_topGO_Venn.5, L1_0.05_topGO_Venn.9, L2_0.05_topGO_Venn.10, L2_0.05_topGO_Venn.11, L2_0.05_topGO_Venn.12, L2_0.05_topGO_Venn.13, L2_0.05_topGO_Venn.14, L2_0.05_topGO_Venn.15, L2_0.05_topGO_Venn.16, L2_0.05_topGO_Venn.2, L2_0.05_topGO_Venn.3, L2_0.05_topGO_Venn.4, L2_0.05_topGO_Venn.5, L2_0.05_topGO_Venn.6, L2_0.05_topGO_Venn.7, L2_0.05_topGO_Venn.8, L2_0.05_topGO_Venn.9, R1_0.05_topGO_Venn.11, R1_0.05_topGO_Venn.15, R1_0.05_topGO_Venn.3 …]
