# Supplementary material for: Drought tolerance of the grapevine, Vitis champinii cv. Ramsey, is associated with higher photosynthesis and greater transcriptomic responsiveness of abscisic acid biosynthesis and signaling
Source: BMC Plant Biol. 2020 Feb 4;20:55. doi: 10.1186/s12870-019-2012-7 (PMC7001288; doi:10.1186/s12870-019-2012-7)
Supplement: Supplementary file 9 — BIN code enrichment analysis on Venn gene lists. (XLSX 99 kb) [file 12870_2019_2012_MOESM9_ESM.xlsx]

## Sheet: Additional_file_9
Additional file 9: BIN code enrichment analysis on Venn gene lists. For the four Venn diagrams presented in Figure 2, gene lists were extracted from the 16 distinct sections (except section one corresponding to the full gene list). A BIN code enrichment analysis was performed on these gene lists filtering out functional category enrichments with a Bonferroni's adjusted p-value > 0.05 and an enric…

## Sheet: L1_0.05.Venn.11_mefisto
BIN	NAME	Enrichment	Pvalue	Adj_Pvalue
11.10	lipid metabolism.glycolipid synthesis	70.007	0.000361755	0.0491987
15	metal handling	14.0785	3.64994e-05	0.00496391
15.2	metal handling.binding, chelation and storage	19.6905	7.15602e-06	0.000973219
26.13	misc.acid and other phosphatases	23.2202	3.30693e-07	4.49743e-05
29	protein	3.75316	1.00017e-09	1.36023e-07
29.2	protein.synthesis	16.8407	2.60092e-25	3.53726e-23
29.2.1	protein.synthesis.ribosomal protein	27.1781	1.17918e-30	1.60369e-28
29.2.1.2	protein.synthesis.ribosomal protein.eukaryotic	40.4138	7.54716e-36	1.02641e-33
29.2.1.2.1	protein.synthesis.ribosomal protein.eukaryotic.40S subunit	36.2268	2.95472e-15	4.01842e-13
29.2.1.2.1.11	protein.synthesis.ribosomal protein.eukaryotic.40S subunit.S11	280.084	1.31058e-05	0.00178238
29.2.1.2.1.515	protein.synthesis.ribosomal protein.eukaryotic.40S subunit.S15A	186.717	3.92237e-05	0.00533442
29.2.1.2.2	protein.synthesis.ribosomal protein.eukaryotic.60S subunit	32.9214	4.06724e-21	5.53145e-19
29.2.1.2.2.13	protein.synthesis.ribosomal protein.eukaryotic.60S subunit.L13	186.717	3.92237e-05	0.00533442
29.2.1.2.2.30	protein.synthesis.ribosomal protein.eukaryotic.60S subunit.L30	140.033	7.82607e-05	0.0106435

## Sheet: L1_0.05.Venn.12_mefisto
BIN	NAME	Enrichment	Pvalue	Adj_Pvalue
11.10	lipid metabolism.glycolipid synthesis	1248.46	0.00106732	0.0138752
11.10.2	lipid metabolism.glycolipid synthesis.DGDG synthase	2497.25	0.000533769	0.006939
30.2.22	signalling.receptor kinases.proline extensin like	434.029	0.00306626	0.0398613
4.1.16	glycolysis.cytosolic branch.phospho-enol-pyruvate carboxylase kinase (PPCK)	1997.73	0.000667178	0.00867332
4.3	glycolysis.unclear/dually targeted	907.879	0.00146735	0.0190756
4.3.16	glycolysis.unclear/dually targeted.phospho-enol-pyruvate carboxylase kinase (PEPCK)	4994.83	0.000266911	0.00346985

## Sheet: L1_0.05.Venn.16_mefisto
BIN	NAME	Enrichment	Pvalue	Adj_Pvalue
26.13	misc.acid and other phosphatases	398.613	0.00499866	0.0199946

## Sheet: L1_0.05.Venn.3_mefisto
BIN	NAME	Enrichment	Pvalue	Adj_Pvalue
11.1.12	lipid metabolism.FA synthesis and FA elongation.ACP protein	17.8139	4.0117e-05	0.0191358
28.1	DNA.synthesis/chromatin structure	2.65599	1.01675e-05	0.00484989
28.1.3	DNA.synthesis/chromatin structure.histone	13.4308	1.05233e-17	5.0196e-15
28.1.3.2	DNA.synthesis/chromatin structure.histone.core	15.7708	2.27102e-19	1.08328e-16
28.1.3.2.1	DNA.synthesis/chromatin structure.histone.core.H2A	12.8071	2.49314e-09	1.18923e-06
28.1.3.2.3	DNA.synthesis/chromatin structure.histone.core.H3	17.8339	3.94381e-06	0.0018812
28.1.3.2.4	DNA.synthesis/chromatin structure.histone.core.H4	25.4796	3.52751e-07	0.000168262
29	protein	2.94433	1.05233e-41	5.0196e-39
29.2	protein.synthesis	9.74526	9.69411e-98	4.62409e-95
29.2.1	protein.synthesis.ribosomal protein	15.5719	4.37622e-127	2.08746e-124
29.2.1.1	protein.synthesis.ribosomal protein.prokaryotic	10.6764	3.81329e-27	1.81894e-24
29.2.1.1.1	protein.synthesis.ribosomal protein.prokaryotic.chloroplast	14.2908	1.16251e-26	5.54515e-24
29.2.1.1.1.1	protein.synthesis.ribosomal protein.prokaryotic.chloroplast.30S subunit	14.8737	7.80035e-12	3.72077e-09
29.2.1.1.1.2	protein.synthesis.ribosomal protein.prokaryotic.chloroplast.50S subunit	13.5685	3.5046e-16	1.67169e-13
29.2.1.2	protein.synthesis.ribosomal protein.eukaryotic	16.7653	2.35932e-103	1.12539e-100
29.2.1.2.1	protein.synthesis.ribosomal protein.eukaryotic.40S subunit	16.0857	6.99175e-41	3.33507e-38
29.2.1.2.1.15	protein.synthesis.ribosomal protein.eukaryotic.40S subunit.S15	26.6927	8.74535e-05	0.0417153
29.2.1.2.1.27	protein.synthesis.ribosomal protein.eukaryotic.40S subunit.S27	25.4796	3.52751e-07	0.000168262
29.2.1.2.2	protein.synthesis.ribosomal protein.eukaryotic.60S subunit	15.2674	2.91118e-62	1.38863e-59
29.2.1.2.2.12	protein.synthesis.ribosomal protein.eukaryotic.60S subunit.L12	35.5914	2.2334e-05	0.0106533
29.2.1.2.2.15	protein.synthesis.ribosomal protein.eukaryotic.60S subunit.L15	35.5914	2.2334e-05	0.0106533
29.2.1.2.2.18	protein.synthesis.ribosomal protein.eukaryotic.60S subunit.L18	23.7535	8.99494e-06	0.00429058
29.2.1.2.2.21	protein.synthesis.ribosomal protein.eukaryotic.60S subunit.L21	35.5914	2.2334e-05	0.0106533
29.2.1.2.2.22	protein.synthesis.ribosomal protein.eukaryotic.60S subunit.L22	26.6927	8.74535e-05	0.0417153
29.2.1.2.2.518	protein.synthesis.ribosomal protein.eukaryotic.60S subunit.L18A	35.5914	2.2334e-05	0.0106533
3.1.1	minor CHO metabolism.raffinose family.galactinol synthases	11.8873	4.17816e-05	0.0199298
3.1.1.1	minor CHO metabolism.raffinose family.galactinol synthases.known	14.8606	1.18246e-05	0.00564031
3.1.1.2	minor CHO metabolism.raffinose family.galactinol synthases.putative	13.717	1.87681e-05	0.0089524

## Sheet: L1_0.05.Venn.5_mefisto
BIN	NAME	Enrichment	Pvalue	Adj_Pvalue
16.10	secondary metabolism.simple phenols	6.0541	7.13898e-06	0.00229161
33.2	development.late embryogenesis abundant	10.8654	8.58015e-05	0.0275423
8.1	TCA / org transformation.TCA	7.71447	0.000124867	0.0400822

## Sheet: L1_0.05.Venn.9_mefisto
BIN	NAME	Enrichment	Pvalue	Adj_Pvalue
20.2.1	stress.abiotic.heat	2.52381	8.48584e-05	0.0392894

## Sheet: L2_0.05.Venn.10_mefisto
BIN	NAME	Enrichment	Pvalue	Adj_Pvalue
16.8	secondary metabolism.flavonoids	4.5174	2.46706e-05	0.0054522
17.1.1	hormone metabolism.abscisic acid.synthesis-degradation	11.4467	8.30527e-05	0.0183546
26	misc	2.67384	2.53841e-07	5.60989e-05

## Sheet: L2_0.05.Venn.11_mefisto
BIN	NAME	Enrichment	Pvalue	Adj_Pvalue
1	PS	3.0285	3.96731e-11	2.36452e-08
1.1	PS.lightreaction	3.69811	4.69219e-12	2.79654e-09
1.1.1	PS.lightreaction.photosystem II	5.27802	4.09136e-10	2.43845e-07
1.1.1.1	PS.lightreaction.photosystem II.LHC-II	11.0969	8.3015e-09	4.94769e-06
17	hormone metabolism	1.63121	1.15179e-05	0.00686466

## Sheet: L2_0.05.Venn.12_mefisto
BIN	NAME	Enrichment	Pvalue	Adj_Pvalue
10	cell wall	2.06389	5.79928e-08	3.36358e-05
10.2	cell wall.cellulose synthesis	3.07545	2.12529e-05	0.0123267
20.2	stress.abiotic	2.29556	1.64495e-10	9.54074e-08
20.2.1	stress.abiotic.heat	3.22892	2.79747e-11	1.62253e-08
29.4.1	protein.postranslational modification.kinase	2.9336	9.44349e-07	0.000547722
29.4.1.55	protein.postranslational modification.kinase.receptor like cytoplasmatic kinase V	9.01836	2.02708e-05	0.0117571
30.2.3	signalling.receptor kinases.leucine rich repeat III	7.04258	3.06345e-09	1.7768e-06

[truncated: 31 more sheets: L2_0.05.Venn.13_mefisto, L2_0.05.Venn.14_mefisto, L2_0.05.Venn.15_mefisto, L2_0.05.Venn.16_mefisto, L2_0.05.Venn.2_mefisto, L2_0.05.Venn.3_mefisto, L2_0.05.Venn.5_mefisto, L2_0.05.Venn.6_mefisto, L2_0.05.Venn.7_mefisto, L2_0.05.Venn.8_mefisto, L2_0.05.Venn.9_mefisto, R1_0.05.Venn.11_mefisto, R1_0.05.Venn.15_mefisto, R1_0.05.Venn.3_mefisto, R1_0.05.Venn.5_mefisto, R1_0.05.Venn.7_mefisto, R1_0.05.Venn.9_mefisto, R2_0.05.Venn.10_mefisto, R2_0.05.Venn.12_mefisto, R2_0.05.Venn.13_mefisto …]
