# Supplementary material for: Drought tolerance of the grapevine, Vitis champinii cv. Ramsey, is associated with higher photosynthesis and greater transcriptomic responsiveness of abscisic acid biosynthesis and signaling
Source: BMC Plant Biol. 2020 Feb 4;20:55. doi: 10.1186/s12870-019-2012-7 (PMC7001288; doi:10.1186/s12870-019-2012-7)
Supplement: Supplementary file 10 — DEA and TPM values for the ABA related genes from comparison results between drought treated and control vines for each organ x week x genotype combination. (XLSX 97 kb) [file 12870_2019_2012_MOESM10_ESM.xlsx]

## Sheet: Additional_file_10
Additional file 10: DEA and TPM values for the ABA related genes from comparison results between drought treated and control plants for each organ x week x genotype combination.
VIT.ID	Name	TAIR10	CS_Roots_week1.LFC	CS_Roots_week1.padj	RG_Roots_week1.LFC	RG_Roots_week1.padj	RM_Roots_week1.LFC	RM_Roots_week1.padj	SC_Roots_week1.LFC	SC_Roots_week1.padj	CS_Roots_week2.LFC	CS_Roots_week2.padj	RG_Roots_week2.LFC	RG_Roots_week2.padj	RM_Roots_week2.LFC	RM_Roots_week2.padj	SC_Roots_week2.LFC	SC_Roots_week2.padj	CS_Leaves_week1.LFC	CS_Leaves_week1.padj	RG_Leaves_week1.LFC	RG_Leaves_week1.padj	RM_Leaves_week1.LFC	RM_Leaves_week1.padj	SC_Leaves_week1.LFC	SC_Leaves_week1.padj	CS_Leaves_week2.LFC	CS_Leaves_week2.padj	RG_Leaves_week2.LFC	RG_Leaves_week2.padj	RM_Leaves_week2.LFC	RM_Leaves_week2.padj	SC_Leaves_week2.LFC	SC_Leaves_week2.padj	CS1C.L.1	CS1C.L.2	CS1C.L.3	CS1C.L.4	CS1C.L.5	CS1D.L.1	CS1D.L.2	CS1D.L.3	CS1D.L.4	CS2C.L.1	CS2C.L.2	CS2C.L.3	CS2C.L.4	CS2C.L.5	CS2D.L.1
VIT_19s0093g00550	NCED3	AT3G14440	1.0249	0.873447	2.05949	0.631481	2.89374	0.00686361	1.16453	1	4.50714	9.79544e-12	5.37216	3.17754e-12	5.89425	2.45644e-15	3.49645	7.01371e-05	2.03861	0.0245173	-0.187566	0.928925	2.57596	0.00903725	1.84884	0.412477	3.92284	9.3658e-08	3.54855	1.60743e-05	5.74905	5.78049e-17	2.87636	5.44381e-05	3.28074	9.41214	2.93929	3.55998	9.78451	7.43252	65.5277	3.03932	4.9505	13.1714	7.47999	7.9324	3.21889	2.8319	191.815
VIT_10s0003g03750	NCED5	AT1G30100	0.786892	0.840632	1.20941	0.814417	2.13898	0.00569327	0.57264	1	1.91649	0.000177568	2.38493	9.07332e-05	2.34861	3.13432e-05	1.96803	0.0047622	-0.0699275	0.975017	0.539315	0.653756	0.569904	0.57734	0.641213	1	-1.4022	0.0153275	1.26591	0.0681202	1.43554	0.00731714	-0.186531	0.82588	9.48428	5.02486	5.74513	6.91248	7.98916	5.52645	5.25362	5.22886	8.58495	14.6336	14.3546	24.8982	11.6777	13.1406	10.9185
VIT_18s0072g01220	ABCG25	AT1G71960	1.22344	0.187218	1.01715	0.802311	1.35004	0.0666275	0.134892	1	1.82247	7.1613e-06	1.74598	0.000507312	2.86965	1.14924e-10	0.991413	0.148906	-0.196253	0.870446	-0.0806799	0.95563	0.712603	0.360926	0.0339451	1	2.18513	1.81175e-06	1.51616	0.00484685	2.6229	7.06164e-10	1.54857	0.0049261	0.396458	2.76378	1.46277	1.24281	0.862945	0.920711	0	1.3263	1.21994	3.18337	1.38899	1.05428	1.14621	0.975089	12.8922
VIT_09s0002g05600	ABCG40	AT1G15520	-0.242131	0.998304	-0.645026	0.826697	-0.0425281	0.990026	-0.0710866	1	-0.552176	0.105411	-0.135179	0.844315	-0.741755	0.0360284	-0.439187	0.467216	-0.130852	0.852996	-0.536252	0.350937	0.514076	0.331707	0.0381035	1	0.517095	0.164112	-0.0860654	0.900981	-0.698123	0.0310849	0.0951982	0.847768	8.29919	40.7964	27.7844	24.6771	26.6083	17.895	9.50702	22.3663	31.5579	16.5444	27.554	22.7642	24.6892	10.4686	53.5327
VIT_09s0002g05570	ABCG40	AT1G15520	-0.0456809	1	-0.540419	0.913611	-0.43383	0.869596	-0.370285	1	0.0950679	0.911916	0.0420334	0.97611	0.654881	0.260352	0.216154	0.859318	-2.31921	0.0117704	-0.594726	0.538314	0.341087	0.745546	0.590564	1	2.01013	0.00105604	0.720335	0.311042	1.01083	0.0428031	0.324603	0.646167	0.882127	0.83457	0.093685	0.333314	0.144005	0	0	0.101179	0.0969422	0.119043	0.0529806	0.281495	0.064294	0.0968568	0.918495
VIT_09s0002g05590	ABCG40	AT1G15520	-0.703015	0.725815	-0.500298	0.901476	-0.0726894	0.986844	-0.235616	1	0.392607	0.417326	0.16992	0.838286	0.305821	0.556476	-0.125396	0.904957	0.0840129	0.961764	-1.05764	0.0941626	0.730048	0.259876	0.168935	1	2.36717	1.40581e-06	0.382888	0.556667	0.85115	0.0339125	0.877878	0.0460438	0.315182	1.0986	0.281177	0.148204	0.236683	0.439176	0	0.126528	0.581906	0.238189	0.318021	0.100578	0.192966	0.077519	1.15451
VIT_11s0016g01780	VvPP2C1		0.202481	0.999848	0.110263	0.982396	0.197035	0.927982	-0.162141	1	0.132	0.749216	0.415616	0.342677	-0.123487	0.794461	0.522913	0.280201	0.202565	0.679283	0.324934	0.553199	0.455923	0.296408	-0.0261525	1	-0.472989	0.126675	0.292036	0.477376	-1.49585	1.58981e-08	-0.632866	0.0302068	10.2856	9.53015	12.8626	13.9278	15.452	9.97801	12.1703	9.98307	19.3054	5.16565	11.6044	13.4614	15.0788	9.40652	10.0736
VIT_04s0008g01420	VvPP2C2		0.202543	0.957188	0.383577	0.853165	0.306864	0.615526	0.258991	1	-0.47244	0.0175013	-0.0980299	0.813409	-0.751202	0.000508508	0.0240673	0.971146	0.22933	0.453081	0.601711	0.0511431	0.389313	0.195627	0.0840738	1	-0.284156	0.223876	0.256931	0.365147	-0.475831	0.0141786	-0.0773394	0.793187	31.6168	19.3165	32.9242	32.434	35.395	34.125	36.8964	23.9587	35.3214	18.6807	29.1734	31.628	31.3553	19.8408	25.9809
VIT_09s0002g01850	VvPP2C3		0.173091	0.998304	0.00478923	1	0.338407	0.643395	0.200903	1	1.17952	4.93999e-09	1.13359	3.60604e-06	1.04061	9.46608e-06	0.876073	0.0017306	0.294427	0.369561	0.0213355	0.975922	0.707795	0.0180376	0.268904	1	0.780273	0.000515946	0.99729	4.60446e-05	1.45492	1.19113e-12	0.573696	0.011576	39.8578	33.2961	40.0233	35.2717	38.1132	32.9307	50.0117	34.0574	49.4823	19.0888	34.8246	37.3399	34.3087	23.2753	53.141
VIT_11s0016g03180	VvPP2C4		1.03428	0.524006	0.605676	0.912626	1.8425	0.0153216	1.00417	1	3.28654	1.09203e-13	3.10294	5.82588e-09	4.02646	1.45877e-15	2.63884	4.54527e-06	0.853911	0.219498	-0.0625489	0.968219	1.51224	0.0276252	0.996569	0.781684	2.87077	5.58278e-09	2.96811	2.48109e-08	4.12378	2.5988e-19	2.40151	3.23399e-07	1.6979	15.8425	5.45901	5.60402	5.71414	4.38429	20.3478	10.1718	8.11319	9.8703	7.35796	9.12753	7.99627	4.69799	66.3434
VIT_13s0019g02200	VvPP2C8		0.38044	0.956684	0.33871	0.927305	0.904325	0.20741	0.595529	1	1.86936	1.42006e-08	2.36012	7.45179e-10	2.42412	5.75922e-11	1.66796	0.000123894	0.484066	0.369777	-0.446668	0.543493	0.869843	0.106837	0.612896	1	2.13625	2.90678e-09	2.04555	1.81185e-07	2.52304	7.95453e-14	1.17595	0.00114896	32.1915	50.2318	28.5081	20.9013	38.2834	31.5318	47.139	42.0752	50.1759	26.6969	28.1695	36.7903	33.1344	14.6151	187.97
VIT_06s0004g05460	VvPP2C9		0.96059	0.757335	1.22611	0.823813	2.73442	0.000587135	1.68049	1	3.35052	2.674e-10	4.6273	4.12545e-14	4.33489	4.55979e-13	3.69922	1.64897e-08	0.395506	0.724852	-0.955704	0.377559	2.28881	0.00287675	1.67474	0.244136	4.73633	4.88194e-16	4.39104	3.02208e-12	5.74891	6.97654e-26	4.15709	5.95636e-15	10.2541	24.6943	3.88089	4.27375	5.05233	11.5722	18.8798	10.1041	4.30267	7.48508	6.81929	6.00894	5.23162	2.40737	198.954
VIT_03s0063g01080	SnRK2.6		-0.321601	0.701211	-0.31587	0.874679	-0.0702464	0.970762	-0.22098	1	0.0866645	0.749456	0.263927	0.352782	0.950793	1.22452e-06	0.248769	0.488564	0.302802	0.257654	0.100013	0.836525	0.215256	0.537786	0.125197	1	0.246706	0.278427	0.620542	0.00485146	0.590778	0.00125524	0.532034	0.00587738	51.1872	46.4315	75.5642	72.2555	76.6823	68.7464	70.4582	59.6659	87.6491	61.6562	81.932	82.4588	84.2199	66.297	104.883
VIT_18s0001g06310	SnRK2.8		-0.714118	0.635721	-0.977233	0.703673	-0.862482	0.297871	-0.119635	1	0.567371	0.183384	-0.272199	0.714676	0.361885	0.466141	0.125087	0.904553	0.483033	0.411096	-0.710361	0.288336	0.0598467	0.960406	0.25488	1	1.69717	1.11509e-05	0.879912	0.0721863	1.95923	5.78225e-08	0.18482	0.73577	13.832	19.8134	25.4807	15.4805	14.1669	21.1217	31.4875	19.8531	16.471	12.9769	24.1373	12.6976	12.8573	11.6506	100.497
VIT_02s0236g00130	SnRK2.13		0.221018	1	0.578103	0.875158	0.730934	0.39089	0.161043	1	1.93488	3.19524e-09	1.48458	0.00035832	2.24186	1.84784e-09	1.32908	0.00444957	1.01045	0.0245231	0.0425796	0.97054	1.90295	2.06801e-05	1.12295	0.141413	2.06525	8.21446e-09	1.88937	1.72494e-06	3.15576	5.12778e-21	1.88588	8.98315e-08	17.6111	23.3108	21.9498	16.1166	13.1011	21.6026	52.0952	27.1162	32.5831	19.4793	29.8974	23.1909	22.1785	12.4049	113.487
VIT_15s0046g01050	VvRCAR1		-0.168928	1	-0.494524	0.876435	-0.0434939	0.989806	0.0497272	1	-0.906107	0.00322194	-0.0357293	0.966973	-0.0240828	0.976248	-0.394176	0.522941	0.358535	0.467674	0.540171	0.339802	-0.311435	0.604757	0.0760523	1	0.141983	0.772749	0.46372	0.303227	-0.842955	0.00737737	-0.0180985	0.992964	24.9785	69.2928	43.5631	54.4886	37.0355	54.4748	57.5028	54.0658	39.9658	84.0454	62.4675	47.1679	44.2753	50.3511	84.4119
VIT_02s0025g01340	VvRCAR3		-0.391572	0.393067	-0.103667	0.96189	-0.134674	0.900271	-0.117869	1	0.0857977	0.727457	-0.0817585	0.818483	0.223425	0.288076	0.084103	0.847285	0.198064	0.452462	0.297795	0.325727	-0.51087	0.0302805	-0.0839189	1	-0.121081	0.607507	-0.0756918	0.820584	-0.660823	5.53357e-05	-0.0259933	0.937522	151.718	177.686	180.284	181.594	166.484	172.444	126.062	174.525	229.765	190.747	202.026	175.35	224.759	180.978	171.672
VIT_13s0067g01940	VvRCAR6		-1.42826	0.540628	-1.65658	0.79989	-2.57477	0.0214348	-1.02726	1	-3.43149	2.79917e-07	-4.79529	6.00729e-10	-2.93277	0.000190905	-4.05081	1.02516e-06	-0.612186	0.64418	-0.768993	0.61125	-0.495278	0.752702	-0.715579	1	-0.76614	0.423189	-2.05144	0.0226386	-4.35523	7.79206e-08	0.0841995	0.962875	3.89895	19.8416	10.9502	2.75003	4.45546	2.46946	0	4.3826	10.6477	12.891	9.34342	1.99071	1.59138	4.67487	9.61836
VIT_02s0012g01270	VvRCAR7		-0.457671	0.993808	-0.0700615	1	-1.16694	0.344633	-0.544499	1	-2.20347	2.33183e-05	-2.55391	4.93593e-05	-2.5031	2.26576e-05	-1.54607	0.0531194	-0.611923	0.538541	0.383752	0.788315	-2.59124	0.00301073	-0.853416	1	-3.31237	5.31748e-06	-2.22366	0.00327487	-7.15715	1.93012e-07	-2.4801	0.00166621	2.7403	12.1782	5.99844	4.63067	4.64123	0	0	3.57526	8.23452	3.07399	5.04034	2.95129	5.94188	6.42384	0.128032
VIT_03s0063g00310	ABF1	AT1G49720	0.00856772	1	-0.270636	0.925441	0.517829	0.486915	0.0176941	1	1.09203	3.92136e-05	0.842055	0.0161347	0.573654	0.0770061	1.26263	0.000217412	0.370713	0.384192	-0.0557286	0.946701	1.14864	0.00157776	0.417689	1	0.893466	0.00238495	1.30494	2.99517e-05	1.15001	1.95619e-05	0.710925	0.0157467	35.7193	44.7505	28.8371	19.1131	33.2812	43.0057	46.3734	22.0501	39.8234	13.6083	23.8007	28.1733	28.2813	17.2492	49.6252
VIT_18s0001g10450	ABF2	AT1G45249	0.0103592	1	0.314723	0.937243	0.9115	0.232307	0.280921	1	2.1408	2.65183e-10	1.86282	7.60669e-06	2.49779	8.7193e-11	1.88562	1.68732e-05	0.257987	0.714476	-0.130796	0.900944	1.69867	0.000414008	0.26898	1	2.65863	9.34905e-13	2.49057	4.44047e-10	3.63047	1.08689e-25	2.16055	5.89687e-10	24.7389	39.5366	15.3193	14.6397	17.5829	12.4711	48.9415	15.0659	20.5198	13.4336	19.1034	17.2926	19.6624	8.69219	92.1531
VIT_04s0008g05760	WRKY18	AT4G31800	-0.216028	1	0.246966	0.979509	1.03301	0.517081	0.654576	1	1.00904	0.10841	0.768128	0.399286	1.75023	0.00554805	0.0549075	0.980742	-0.361795	0.746024	-0.813182	0.47243	2.22091	0.00369554	1.27455	0.648496	1.65418	0.00715246	-0.415774	0.679324	1.59008	0.0059914	1.20711	0.0516839	50.7212	91.9325	34.9483	11.6341	42.5316	44.3483	44.9707	18.6733	20.3657	50.9523	34.4308	15.475	14.8955	9.9647	169.052
VIT_08s0058g00690	WRKY26	AT5G07100	-0.659017	0.942201	-0.757473	0.899677	0.196682	0.97246	-0.653896	1	-1.12442	0.0651919	-0.254171	0.837744	0.522239	0.487444	-1.23796	0.190942	-0.592388	0.556522	-0.677165	0.572434	2.21956	0.00358364	1.35422	0.556824	1.04552	0.123284	-1.15102	0.145329	0.565825	0.387695	0.284321	0.745827	4.57676	7.97635	4.48623	1.61405	5.60359	4.54139	0	3.42966	2.8753	8.71893	2.43727	1.50917	1.16752	0.938045	10.093
VIT_11s0016g00670	VvDREB14	AT5G21960	-1.96574	0.818814	1.42262	0.914936	0.301631	0.980126	1.16157	1	1.58489	0.251669	2.6095	0.09948	3.32249	0.0125577	0.641436	0.835241	-0.852328	0.726632	-1.37334	0.652846	2.51199	0.194705	3.39769	0.368009	3.25666	0.0198101	1.61164	0.365758	4.43042	0.000113375	3.13178	0.0201117	0	0	2.7579	0.654141	9.44743	4.93419	0	0	0.214034	0.525659	0.467893	0.887858	0.283903	0	2.70387
VIT_12s0059g00280	VvDREB17	AT2G20880	-0.0322376	1	1.21255	0.814417	-0.17681	0.974036	-0.110497	1	-0.523588	0.426596	-0.551168	0.547939	1.38537	0.0196126	-0.414486	0.740563	0.242023	0.8458	-1.41458	0.111122	0.604203	0.552919	0.611251	1	0.936859	0.139268	1.75293	0.00774802	2.28199	1.09599e-05	0.57539	0.41971	1.10626	1.1017	3.99461	3.06535	7.24956	4.40418	0	3.48937	5.65316	2.76186	3.72075	5.39613	2.25763	1.99205	8.97866
VIT_13s0067g01960	VvDREB19	AT2G40340	-0.808734	0.929808	-0.0114431	1	0.419826	0.934169	0.515549	1	3.79684	5.05722e-11	4.06128	6.53115e-09	5.51661	7.8555e-17	2.19682	0.0115207	-0.675257	0.531735	-1.98869	0.0509288	0.652102	0.598471	0.598041	1	2.18464	0.00105887	1.61059	0.0473013	1.31225	0.0465715	1.00912	0.175448	3.80892	9.46661	4.07648	2.92014	6.32612	4.6151	0	2.5263	4.01296	3.5981	3.06345	2.48377	1.09839	1.37466	22.7788
VIT_16s0100g00400	VvDREB25	AT5G52020	-0.863465	0.986239	0.253603	0.988479	1.18732	0.773015	0.821202	1	0.110528	0.953789	2.07166	0.115316	3.38284	0.00124141	0.565025	0.814989	-3.08458	0.0147508	-2.12557	0.203132	1.90737	0.221175	2.24522	0.57022	2.33427	0.0309172	0.375248	0.852273	3.09603	0.00119609	1.18587	0.315309	1.78022	0	19.7538	1.91832	30.8537	2.6309	0	0.476439	1.14122	4.06406	2.24532	0.473403	0.454129	0.912175	6.87578
VIT_18s0001g03240	VvDREB26	AT1G21910	0.00398831	1	0.00346391	1	0.628533	0.888582	-0.120038	1	-0.930621	0.279582	-0.11743	0.951651	0.63429	0.529836	-0.821684	0.59018	-1.96444	0.243568	-0.629653	0.819524	3.64073	0.0841644	3.32731	0.499935	2.28052	0.0175925	-1.11034	0.609358	7.66804	1.26536e-10	0.901754	0.531911	2.3094	0	0.339134	0.150822	0.0418894	0	0	0.103011	0.148047	0.727193	0.32364	0.0818837	0.130917	0.0788886	0.383643
VIT_18s0001g05250	VvDREB27	AT1G78080	-0.0480066	1	0.337665	0.91967	-0.0767005	0.98121	-0.0441207	1	0.173912	0.715149	0.762382	0.0846566	1.36862	0.000105123	0.462137	0.468518	-0.683249	0.118412	0.0844186	0.929249	0.00906452	1	0.442863	1	0.606538	0.112419	0.836877	0.0470677	1.71154	6.29085e-08	1.02369	0.00227896	72.1211	167.952	60.0665	41.9734	102.347	56.829	37.6006	46.5066	55.6991	42.6478	64.7607	55.7695	52.2965	28.9817	117.114
VIT_18s0001g10150	VvDREB28	AT5G67190	-0.869379	0.669804	-0.609639	0.907285	0.0709397	0.989738	-0.484655	1	0.775283	0.144398	0.936189	0.16414	1.80335	0.000484862	0.834741	0.33696	0.136379	0.915886	-0.321706	0.78905	0.00420644	1	-0.190855	1	2.2119	6.59312e-06	1.67048	0.00353984	3.87232	1.89238e-17	3.10999	6.52282e-12	37.6124	39.4602	26.7008	19.9186	15.3199	35.6156	20.306	26.0127	28.0747	29.9019	31.3129	16.2806	28.3095	20.8371	82.8201
VIT_18s0089g01030	VvDREB30	AT1G77200	-0.326585	1	-0.188877	0.988479	1.77383	0.220661	0.778962	1	4.15103	1.16944e-10	2.98926	0.00024376	3.6966	5.18505e-07	1.92859	0.0588915	-0.340522	0.83191	-1.08812	0.42941	1.10517	0.388977	1.68889	0.57022	3.09779	2.51252e-05	0.795012	0.475647	3.30399	8.92849e-07	1.29842	0.0989302	5.55927	5.16729	10.4853	2.99528	6.35276	6.45526	0	6.32327	3.47473	3.06341	2.92154	1.62618	2.59996	1.42427	10.5627
VIT_19s0014g03290	RD26	AT4G27410	-0.729428	0.954082	-0.22739	0.984845	1.01059	0.654917	-0.122435	1	3.32018	9.54997e-08	2.88744	0.000196656	4.51121	7.19813e-11	2.16092	0.0203563	0.0383546	1	-1.94105	0.0757054	1.78637	0.0704308	0.740424	1	4.63113	6.88948e-12	2.9309	0.000131029	7.47252	2.37346e-32	4.42396	1.11716e-12	11.0944	20.8118	4.03228	2.13414	5.49927	12.9038	4.7139	10.9321	3.18108	18.7693	6.53004	2.57479	8.02737	3.78293	199.348
VIT_18s0001g02300	ATAF1	AT1G01720	0.0915891	1	0.262002	0.96798	0.461852	0.864708	0.154627	1	1.8495	6.47916e-05	1.43761	0.0177865	2.95609	4.25204e-09	0.791671	0.375084	0.409779	0.631785	-0.950702	0.262173	1.14864	0.118375	0.3221	1	2.47398	4.38463e-07	1.30496	0.0315952	4.30011	3.02279e-21	2.34805	4.31402e-07	33.7654	59.7035	36.24	15.3776	30.2619	45.1793	70.8354	32.496	15.9547	43.62	34.032	18.41	20.0791	16.1555	289.104
VIT_04s0023g02480	DHN1	AT5G66400	0.144323	1	1.33114	0.912626	2.90862	0.174543	2.91308	1	7.17555	7.13728e-13	6.4289	1.15942e-07	9.12075	6.78334e-16	6.08584	2.16407e-06	-0.196811	0.957575	-1.53232	0.486048	2.69339	0.109727	0.0465841	1	6.02552	8.58732e-08	4.64831	0.000276269	10.0942	4.54346e-22	8.881	7.58985e-17	3.40397	31.6395	0	0.444612	1.29661	5.50966	13.7489	0.303668	2.32762	5.35926	1.74912	0.603466	7.13973	1.27906	60.647
VIT_16s0050g00120	RD29B	AT5G52300	1.83131	0.973173	2.03357	0.912626	1.44575	0.863829	1.11286	1	6.82673	2.80889e-07	7.78752	3.60604e-06	9.20057	3.99989e-07	6.12716	0.000531421	0.0792331	1	-0.738121	0.856102	2.28444	0.531872	2.04682	1	5.49664	0.00197102	4.6246	0.0326623	8.56258	4.57259e-08	3.69394	0.0249809	0	0	0	0.107581	0	0	0	0	0	0	0	0.0584073	0.0933822	0	0.478888
VIT_14s0060g00730	GolS2	AT1G56600	0	NA	-1.41524	NA	0.16176	NA	0	1	4.12347	NA	1.10675	NA	3.32928	NA	2.80819	NA	1.69675	NA	-1.23218	NA	0	NA	-1.73166	NA	-0.861211	NA	-1.92683	NA	-0.593298	0.9348	0	NA	0	0	0	0	0	0	0	0	0.280015	0	0	0.232312	0	0	0
VIT_14s0060g00740	GolS2	AT1G56600	1.8344	0.481619	1.58733	0.848839	2.95605	0.0060626	1.32974	1	3.50129	7.97334e-08	5.75149	1.0832e-13	7.25582	7.03734e-22	3.11043	0.000391021	0.154689	0.955202	0.982164	0.549685	3.65164	0.000687502	0.178296	1	1.28124	0.154123	2.47032	0.00858217	5.13584	2.28021e-13	1.17726	0.162513	0	0	0.464995	1.32349	5.42192	1.42616	0	2.48584	1.94871	2.65886	1.18334	3.23345	1.14882	0.346132	6.73308
VIT_14s0060g00760	GolS2	AT1G56600	1.23081	0.792248	2.38563	0.586118	3.04292	0.00721	1.28069	1	4.51875	6.48237e-11	6.23613	1.13725e-14	6.93829	3.70937e-19	3.82003	2.45089e-05	0.250219	0.908958	0.633984	0.746102	2.8752	0.00680515	-0.167634	1	2.76081	0.000608682	3.12095	0.000769727	6.99953	1.27041e-21	2.69848	0.00051634	0	0.828192	0.637871	0.872857	4.84855	2.06925	0	2.02694	1.94207	3.64737	1.24867	5.11798	1.66684	1.18704	14.5427
VIT_14s0060g00770	GolS2	AT1G56600	1.14203	0.896968	1.70223	0.851291	3.00905	0.0217849	1.05528	1	3.23532	3.53012e-05	6.0466	7.8478e-12	6.48823	3.09806e-14	3.49344	0.00068269	-0.903295	0.593343	0.619716	0.774585	2.79871	0.0198912	-0.7787	1	1.27436	0.218883	2.80677	0.0087664	5.12791	9.77877e-11	2.31719	0.0106776	0	0	0.885379	0.315002	3.58703	0	0	0.86058	0.824545	1.77192	0.788599	1.71019	0.820282	0.494291	3.20504
VIT_14s0060g00790	GolS2	AT1G56600	1.22604	0.825514	1.19255	0.8867	2.87038	0.0217849	0.640697	1	4.56548	2.25187e-10	6.25685	1.24692e-13	7.18718	3.85937e-19	3.50407	0.000319013	0.831267	0.572033	0.681104	0.743338	2.45151	0.0345827	0.384045	1	3.29685	7.14286e-05	2.86994	0.00435615	6.92804	8.06601e-20	1.45157	0.0946609	1.78614	0.155644	0.848357	0	2.00464	3.25244	0	1.97186	0.858769	2.53092	1.31413	1.99492	1.25302	0.274564	10.0142
VIT_14s0060g00800	GolS2	AT1G56600	0.468885	1	1.04177	0.925869	0.546149	0.93309	-0.125277	1	3.9533	1.56788e-06	3.92773	0.000142597	4.40002	7.4195e-07	1.54037	0.31081	-0.0500716	1	-0.781433	NA	0.322805	0.89848	0.0273504	1	0.415057	0.807718	-0.711987	0.630617	2.6387	0.00386091	-0.461002	0.789771	0	0	0.0919301	0	0.317942	0	0	0.111694	0.160526	0.131415	0.116973	0.355143	0.141952	0.342153	0.311985
VIT_14s0060g00810	GolS2	AT1G56600	1.51381	0.423148	2.15875	0.494982	3.40293	0.000158785	1.08372	1	3.63796	2.70686e-09	5.85952	2.65604e-17	7.06269	8.20007e-26	3.56367	4.54527e-06	-0.462991	0.726176	0.667454	0.663855	3.3186	0.000133711	0.110771	1	1.44349	0.0545833	3.10387	6.52485e-05	5.71395	1.69255e-19	1.61167	0.0222522	3.58884	5.94188	3.40915	1.97758	17.7958	1.42065	0	9.81493	5.39218	8.79333	5.56378	11.2376	5.14972	3.72379	25.9061
[truncated: 104 more columns]
