# Supplementary material for: Drought tolerance of the grapevine, Vitis champinii cv. Ramsey, is associated with higher photosynthesis and greater transcriptomic responsiveness of abscisic acid biosynthesis and signaling
Source: BMC Plant Biol. 2020 Feb 4;20:55. doi: 10.1186/s12870-019-2012-7 (PMC7001288; doi:10.1186/s12870-019-2012-7)
Supplement: Supplementary file 12 — DEA and TPM values for the MIP family genes from comparison results between drought treated and control vines for each organ x week x genotype combinations. (XLSX 62 kb) [file 12870_2019_2012_MOESM12_ESM.xlsx]

## Sheet: Additional_file_12
Additional file 12: DEA and TPM values for the MIP family genes from comparison results between drought treated and control plants for each organ x week x genotype combinations.
VIT.ID	Name	CS_Roots_week1.LFC	CS_Roots_week1.padj	RG_Roots_week1.LFC	RG_Roots_week1.padj	RM_Roots_week1.LFC	RM_Roots_week1.padj	SC_Roots_week1.LFC	SC_Roots_week1.padj	CS_Roots_week2.LFC	CS_Roots_week2.padj	RG_Roots_week2.LFC	RG_Roots_week2.padj	RM_Roots_week2.LFC	RM_Roots_week2.padj	SC_Roots_week2.LFC	SC_Roots_week2.padj	CS_Leaves_week1.LFC	CS_Leaves_week1.padj	RG_Leaves_week1.LFC	RG_Leaves_week1.padj	RM_Leaves_week1.LFC	RM_Leaves_week1.padj	SC_Leaves_week1.LFC	SC_Leaves_week1.padj	CS_Leaves_week2.LFC	CS_Leaves_week2.padj	RG_Leaves_week2.LFC	RG_Leaves_week2.padj	RM_Leaves_week2.LFC	RM_Leaves_week2.padj	SC_Leaves_week2.LFC	SC_Leaves_week2.padj	CS1C.L.1	CS1C.L.2	CS1C.L.3	CS1C.L.4	CS1C.L.5	CS1D.L.1	CS1D.L.2	CS1D.L.3	CS1D.L.4	CS2C.L.1	CS2C.L.2	CS2C.L.3	CS2C.L.4	CS2C.L.5	CS2D.L.1	CS2D.L.2
VIT_10s0003g01830	VviNIP1-2	0.597115	0.817246	0.140959	0.983623	1.22823	0.0695303	0.418386	1	-0.0427154	0.95576	0.903083	0.0802355	1.02804	0.0206172	0.693727	0.31081	-0.838584	0.118472	-0.500509	0.524834	-0.349609	0.656138	0.521063	1	-0.706384	0.114972	-0.023388	0.990726	-2.49695	8.0673e-10	-0.635381	0.155798	22.8461	29.7845	12.0582	20.0552	8.42786	9.20814	14.6376	9.52879	5.76319	26.4865	19.9584	21.3031	32.3946	28.5511	43.9163	7.22039
VIT_14s0006g01540	VviNIP4-1	0	NA	0	NA	0	NA	-1.54034	1	-0.585394	NA	0	NA	1.31959	NA	1.03355	NA	0	NA	0	NA	0	NA	-0.952565	NA	-1.43822	NA	-1.11935	NA	0	NA	0	NA	0	0	0	0	0	0	0	0	0	0	0.2887	0	0	0	0	0
VIT_02s0025g03260	VviNIP5-1	-0.240976	0.974307	-0.446197	0.874046	-0.757552	0.106385	-0.581971	1	-0.343572	0.246528	-1.35737	2.61378e-06	-0.542559	0.0774107	-2.21063	2.87007e-15	-0.0837086	0.913681	0.35523	0.521	-0.19301	0.751549	-0.302371	1	0.597811	0.0458897	-0.0411734	0.95352	-0.240326	0.466414	-0.367323	0.381089	10.361	6.33583	5.76571	4.80781	7.41847	7.25307	3.30386	5.76475	6.0827	7.81285	9.47616	9.04882	7.79011	6.81779	16.2381	9.0974
VIT_09s0070g00080	VviNIP6-1	-0.0656752	1	0.28737	0.966434	0.309171	0.942599	0.0856306	1	-1.3786	0.0177669	-1.81661	0.00850656	-2.43185	0.000353903	-0.760314	0.482111	0.730982	0.450162	0.770212	NA	-0.439387	0.800521	-0.502259	1	-2.53937	0.00992461	-1.20209	0.231122	-5.21538	0.000205356	0.0654252	0.992522	0.272743	3.23228	1.26164	0.320621	0.84597	4.66415	0	0.328475	1.25888	1.03059	1.032	0.696281	0.695763	0.670813	0.509722	0
VIT_05s0020g02740	VviNIP7-1	0	NA	-1.71867	NA	0	NA	0	1	0	NA	-0.576353	NA	0	NA	0	NA	0	NA	0.983877	NA	0	NA	0	NA	0	NA	-0.39459	NA	0	NA	0	NA	0	0	0	0	0	0	0	0	0	0	0	0	0	0	0	0
VIT_14s0108g00700	VviNIP8-1	0.621191	0.982178	1.19867	0.874046	0.598285	0.879299	0.459257	1	-1.20894	0.105686	-1.79096	0.0407487	-2.38439	0.00124171	0.318097	0.857033	-0.943082	0.359085	1.625	0.220722	-0.75302	0.56177	0.0580777	1	-3.31844	2.79318e-06	-0.340777	0.795468	-4.06411	3.34262e-08	-2.6704	0.000688008	21.7295	5.56912	23.1227	28.9247	13.6675	15.5842	0	10.1343	8.60376	14.7913	14.6437	40.2789	34.8892	33.304	3.94152	1.90742
VIT_13s0067g00220	VviPIP1-1	0.0174614	1	0.12929	0.988479	0.081367	0.987613	-0.0429223	1	-1.37734	0.00159512	-1.33912	0.0156212	-1.76985	0.000184167	-1.29363	0.0424592	-0.885498	0.160334	0.564386	0.538329	-0.920336	0.197371	-0.646884	1	-0.501653	0.388266	-0.467062	0.519291	-0.464109	0.363547	0.0624973	0.948742	10.1289	12.7555	12.1453	22.4696	51.0459	8.89867	1.69679	23.3479	6.84934	26.0813	23.3526	31.384	14.8364	18.5836	30.0432	17.403
VIT_15s0046g02410	VviPIP1-2a	-0.51901	0.95972	0.436094	0.930155	-0.16311	0.974036	0.0908976	1	-0.489606	0.432586	-0.185118	0.865476	-1.06565	0.0591734	-0.403562	0.71423	-0.732028	0.29554	1.21207	0.126185	-1.7821	0.00628797	-0.728964	1	-2.53304	2.20493e-07	-0.953549	0.139396	-1.6747	0.000541453	-1.16867	0.0301627	53.6561	29.0925	41.1478	78.0651	31.6306	37.1306	18.0601	39.357	7.13415	82.1305	83.5486	46.7161	62.6925	100.299	34.1682	8.97263
VIT_12s0034g00250	VviPIP1-2c	NA	NA	NA	NA	NA	NA	NA	NA	NA	NA	NA	NA	NA	NA	NA	NA	NA	NA	NA	NA	NA	NA	NA	NA	NA	NA	NA	NA	NA	NA	NA	NA	0	0	0	0	0	0	0	0	0	0	0	0	0	0	0	0
VIT_02s0025g03390	VviPIP1-3	0.214819	0.998304	0.290368	0.917788	0.650815	0.256699	0.289155	1	0.153819	0.691529	0.266183	0.581594	0.4372	0.182072	-0.391826	0.45351	0.400766	0.312986	0.128937	0.862698	-0.38369	0.431604	-0.0829032	1	0.573626	0.0620321	0.569461	0.11883	1.11443	2.82385e-05	0.885652	0.00126687	599.692	730.448	916.649	943.521	585.062	980.92	1064.14	905.2	561.372	872.823	1141.16	867.432	838.529	1013.9	1911.24	1931.12
VIT_15s0046g02420	VviPIP1-4	0.268076	1	0.775526	0.835834	0.235609	0.941799	0.330171	1	-0.16305	0.779356	-0.0671852	0.945363	0.774493	0.0802813	0.354535	0.675986	0.374561	0.55881	-0.0229548	0.986137	-0.996418	0.0783993	0.0851182	1	-0.436396	0.373853	-0.308468	0.637352	-0.68728	0.0884663	0.00117029	1	249.564	197.134	185.645	202.682	154.134	294.221	172.516	323.594	147.841	398.364	241.586	170.228	167.388	222.917	294.619	261.325
VIT_08s0040g01890	VviPIP2-3	0.791619	0.650278	1.5291	0.311086	0.539493	0.761369	0.549458	1	-0.811516	0.0817569	0.173785	0.856107	-0.0640884	0.938154	0.23565	0.827119	0.0731138	0.960019	0.597104	0.487096	-0.868693	0.206047	-0.238393	1	-1.67216	0.000194032	0.0212442	0.995799	-2.51479	1.8515e-09	-0.89637	0.0626007	38.7615	44.7019	30.516	44.0187	31.6777	55.7683	31.6848	43.8002	11.5959	62.1569	51.4031	37.7947	30.0302	44.2096	39.708	9.3383
VIT_06s0004g02850	VviPIP2-4	-0.136213	1	0.503656	0.913611	0.166053	0.970762	-0.334755	1	-1.53408	0.000286138	-1.54716	0.00331463	-1.25678	0.00891751	-1.53186	0.00916634	0.194474	0.840751	0.78081	0.329886	-0.636505	0.413525	-0.45574	1	-0.174061	0.810959	-0.0865163	0.935615	-2.04764	3.51066e-06	-0.0134449	1	40.994	36.906	26.1222	25.3343	43.3653	45.2519	46.2266	28.87	23.6066	30.6481	29.2498	29.7513	27.1297	20.9571	22.2395	40.9799
VIT_13s0019g04280	VviPIP2-5	0.254491	1	0.53316	0.899677	0.412721	0.842325	0.143048	1	-1.89635	4.75293e-07	-1.55614	0.0011059	-2.39601	1.22708e-08	-0.770646	0.268502	0.0496809	0.977021	0.339327	0.718344	-1.21275	0.0339096	-0.0950543	1	-0.660489	0.164112	-0.50413	0.410771	-1.28858	0.00123237	-0.341504	0.507551	453.54	365.403	381.458	380.766	287.616	500.507	226.023	432.714	254.948	467.224	363.599	359.014	289.811	363.267	348.602	361.55
VIT_03s0038g02520	VviPIP2-7	-0.0944933	1	0.340305	0.935064	0.2332	0.944271	0.139817	1	-0.554743	0.215354	-0.311511	0.676187	-0.609955	0.196503	-0.219669	0.823426	0.108073	0.916433	1.14546	0.0737766	-0.814077	0.190395	-0.39315	1	-0.47952	0.330661	-0.378619	0.55713	-2.84558	2.47171e-14	0.0764215	0.911949	348.664	359.626	314.819	369.027	252.687	330.315	343.64	346.671	253.343	347.458	513.772	347.733	357.654	346.639	441.809	377.345
VIT_08s0040g00400	VviSIP2-1	0.293319	0.873447	-0.00496559	1	0.115628	0.950357	0.0460988	1	0.0416643	0.911564	-0.196493	0.590775	0.185672	0.512259	0.0319079	0.959607	0.0911981	0.848371	0.164806	0.721368	-0.107588	0.816993	-0.164985	1	0.334081	0.164586	0.0943237	0.804713	0.0158073	0.981553	0.227707	0.371066	16.2306	35.1144	26.9988	17.2705	22.5217	21.8005	15.2589	28.3096	21.6886	25.6419	22.824	23.7535	21.5586	19.3574	34.5167	36.1058
VIT_06s0061g00730	VviTIP1-1	0.515138	0.999848	1.18353	0.875158	0.325829	0.963743	0.415099	1	-1.54961	0.0423449	1.06202	0.337016	-2.50255	0.00157964	-0.998271	0.474652	-0.54717	0.671676	1.29871	0.314766	-1.6005	0.149663	-0.604596	1	-3.86325	9.14293e-08	-2.55052	0.00265462	-5.64723	1.03046e-16	-2.17307	0.00277265	743.217	404.791	959.335	1368.31	620.001	631.175	237.145	890.934	277.381	1069.87	1097.09	754.997	781.885	1496.84	208.999	41.4225
VIT_08s0007g04780	VviTIP1-2	0.572417	0.970047	1.52243	0.702249	0.671975	0.799191	0.319592	1	-0.798559	0.237302	-0.90935	0.302147	-1.01965	0.141368	-0.326137	0.824663	-0.667995	0.469008	1.38331	0.162072	-1.39893	0.117211	-0.607798	1	-1.2422	0.059438	-0.200025	0.874868	-2.13749	0.00022819	0.439948	0.57161	198.804	74.6868	134.45	210.467	101.057	141.519	47.6038	118.449	26.8296	190.777	143.798	112.62	128.029	189.524	102.468	90.4936
VIT_13s0019g00330	VviTIP1-3	0.970794	0.464416	1.2312	0.649452	0.409406	0.871645	0.652039	1	-1.13204	0.0133268	-1.61005	0.00295852	-1.88604	8.51122e-05	-0.0683776	0.961034	-0.51922	0.460501	-0.537311	0.564432	-1.75492	0.00298901	-0.254127	1	-1.34287	0.00478343	-1.39882	0.00987624	-4.75358	1.18216e-28	-0.747883	0.131453	94.0733	153.212	85.296	120.288	84.9588	93.2069	48.5674	91.6526	33.486	163.701	107.202	76.1903	87.852	134.122	72.7918	69.7176
VIT_06s0004g04120	VviTIP1-4	0.125033	1	0.132108	0.994416	-0.310175	0.963185	-0.300893	1	-3.03541	1.44875e-06	-2.33768	0.00398265	-2.85875	6.14883e-05	-2.03761	0.0324386	0.703212	0.529588	-0.831947	0.549842	-0.615616	0.654276	-0.691534	1	-0.91618	0.285908	0.514438	0.664223	-1.57331	0.0271746	0.319033	0.752143	0.82913	7.70668	1.5524	2.59914	40.2451	24.3316	22.964	11.8717	3.34859	8.09346	5.34494	14.3757	1.55107	1.95428	1.44623	5.83744
VIT_09s0002g04020	VviTIP2-1	0.419627	0.971159	0.0454053	1	0.258745	0.943088	0.0394236	1	-2.37277	2.32656e-09	-1.50259	0.00401674	-1.91435	2.89206e-05	-1.79268	0.000946627	-0.0147003	1	0.221773	0.847182	-1.04697	0.109153	-0.503083	1	-0.999504	0.0363861	-1.18155	0.0288048	-1.25658	0.00366895	-0.405466	0.454584	136.921	232.249	186.867	200.381	195.829	220.84	126.663	185.706	135.766	253.841	206.02	172.295	134.057	204.508	148.767	141.772
VIT_00s2783g00010	VviTIP2-2	0.171189	1	1.45193	0.814417	0.869198	0.73435	0.381718	1	-2.23858	0.000488771	-1.99315	0.0154518	-2.09509	0.00372689	-0.795031	0.555171	-0.530048	0.884372	4.12405	0.0793598	-2.18239	0.47179	1.19126	1	-0.476495	0.886468	-1.84203	0.517987	0	1	0	1	0	0	0	0	0.627233	0	0	0.308488	0	0	0	0.490436	0	0	0	0
VIT_00s0229g00130	VviTIP2-3	0.419526	1	1.35624	0.868802	0.830614	0.806553	0.277834	1	-2.23577	0.00231739	-2.03102	0.032228	-1.99165	0.0156708	-0.868852	0.567623	0.111782	0.987993	3.13385	0.253956	-2.07486	0.395337	-0.957842	1	-0.360466	0.894497	0.56371	0.885972	-1.71191	0.399231	0	1	0	0	0.0632247	0	0.812181	0	0	0.768172	0.0736007	0	0	0.610622	0	0	0	0
VIT_16s0039g00220	VviTIP3-1	3.00689	0.956684	0.743135	0.989915	1.64837	NA	-0.856565	1	7.52587	0.00452053	1.32915	0.820452	6.04688	0.0609429	6.17459	0.166083	0	1	-0.652002	NA	-0.832862	NA	0	1	3.09765	0.382913	-1.84321	0.729804	0	1	-1.11359	0.80023	0	0	0	0	0	0	0	0	0	0	0.110918	0	0	0	0.197222	0
VIT_04s0008g03550	VviTIP4-1	0.228371	1	0.771261	0.915294	0.668877	0.864783	0.130991	1	-1.07694	0.175256	-1.95356	0.0320797	-2.91136	0.000135416	-0.687265	0.65507	-0.466533	0.731064	0.579636	0.73486	-1.19002	0.314399	0.0118139	1	-3.41775	2.50209e-06	-1.44593	0.128733	-4.17403	1.0683e-09	-1.55809	0.0431145	38.6961	11.2107	42.7986	74.7317	44.8756	5.25188	18.9208	58.6069	29.8161	83.1965	61.9052	69.84	66.1505	98.1085	22.0711	1.38449
VIT_16s0022g00330	VviTIP5-1	-0.424974	NA	0	NA	-1.46132	NA	-0.67154	1	1.61892	NA	0	NA	0	NA	1.03355	NA	0	NA	0	NA	0	NA	0	NA	-0.861166	NA	0	NA	0	NA	0	NA	0	0	0	0	0	0	0	0	0	0	0	0.101082	0	0	0	0
VIT_15s0021g02420	VviTIP5-2	0	NA	0	NA	0	NA	0	1	0	NA	0	NA	0	NA	0	NA	0	NA	0	NA	0	NA	0	NA	0	NA	1.29671	NA	-0.593267	NA	0	NA	0	0	0	0	0	0	0	0	0	0	0	0	0	0	0	0
VIT_03s0038g01390	VviXIP2-1	0.455963	NA	0.211643	0.994902	-1.20963	NA	1.25462	1	3.73515	0.00151493	1.98508	0.252083	0.56589	0.741609	1.77788	NA	0.860619	0.745086	0.725335	NA	1.28259	NA	-0.952624	1	1.76495	0.409809	0.343025	0.908042	-2.73565	0.163264	-1.26384	0.601583	0.952367	0	0.0524454	0.186591	0.259119	1.60852	0	0	0	0	0	0.202606	0	0	0.118657	0
VIT_03s0038g01410	VviXIP2-2	-0.554138	0.998304	0.567192	0.942121	0.0999435	0.989738	1.70324	1	1.32443	0.083951	0.989127	0.374521	1.07477	0.19607	-0.486659	0.824991	-0.100454	0.966736	0.985623	0.446345	-0.822239	0.502418	-0.425502	1	-1.28085	0.0945829	-0.509035	0.655197	-3.49922	4.39589e-08	-0.257715	0.828636	8.752	16.3248	17.585	20.7157	11.7775	5.69303	17.8115	12.2496	13.8293	29.0483	24.5633	22.4937	26.5501	22.5436	15.2954	9.66627
[truncated: 103 more columns]
