# Supplementary material for: Drought tolerance of the grapevine, Vitis champinii cv. Ramsey, is associated with higher photosynthesis and greater transcriptomic responsiveness of abscisic acid biosynthesis and signaling
Source: BMC Plant Biol. 2020 Feb 4;20:55. doi: 10.1186/s12870-019-2012-7 (PMC7001288; doi:10.1186/s12870-019-2012-7)
Supplement: Supplementary file 14 — Summary of the WGCNA modules in the roots. (XLSX 36 kb) [file 12870_2019_2012_MOESM14_ESM.xlsx]

## Sheet: Additional_file_14
Additional file 14: Summary of the WGCNA modules in the roots. For each module, the number of associated genes, the most connected gene, its name and its description are presented in the first columns, followed by the top 5 enrichments of GOs and their corresponding adjusted p-values. The correlation of the module with the WD treatment and the associated p-value are presented in the last columns.…
MEsnames	freq	TopGene	Name	Description	top100GO1.term	top100GO1.padj	top100GO2.term	top100GO2.padj	top100GO3.term	top100GO3.padj	top100GO4.term	top100GO4.padj	top100GO5.term	top100GO5.padj	correlation.WD	p.value.WD
MMorangered4	162	VIT_05s0077g00610	NA	"(at1g47980 : 328.0) unknown protein; FUNCTIONS IN: molecular_function unknown; INVOLVED IN: biological_process unknown; LOCATED IN: endomembrane system; EXPRESSED IN: 6 plant structures; EXPRESSED DURING: 4 anthesis, F mature embryo stage, petal differentiation and expansion stage, E expanded cotyledon stage; BEST Arabidopsis thaliana protein match is: unknown protein (TAIR:AT3G62730.1); Has 169…	response to water deprivation	2.4e-15	response to water	2.8e-15	response to inorganic substance	6.8e-11	response to chemical	2e-09	response to acid chemical	4.9e-09	0.308515	0.0195484
MMskyblue	277	VIT_11s0037g00070	"ALDH11A3"	"(p93338|gapn_nicpl : 946.0) NADP-dependent glyceraldehyde-3-phosphate dehydrogenase (EC 1.2.1.9) (Non-phosphorylating glyceraldehyde 3-phosphate dehydrogenase) (Glyceraldehyde-3-phosphate dehydrogenase [NADP+]) (Triosephosphate dehydrogenase) - Nicotiana plumbagin & (at2g24270 : 909.0) Encodes a protein with non-phosphorylating NADP-dependent glyceraldehyde-3-phosphate dehydrogenase activity. Th…	response to water deprivation	1.9e-20	response to water	2.2e-20	response to inorganic substance	9.2e-13	response to acid chemical	7.7e-10	response to oxygen-containing compound	6.9e-08	0.770705	2.35883e-12
MMblack	612	VIT_19s0090g01240	"EXT-like"	"(at4g26750 : 426.0) hydroxyproline-rich glycoprotein family protein; CONTAINS InterPro DOMAIN/s: Protein of unknown function DUF605 (InterPro:IPR006745); BEST Arabidopsis thaliana protein match is: glucan synthase-like 11 (TAIR:AT3G59100.1); Has 1807 Blast hits to 1807 proteins in 277 species: Archae - 0; Bacteria - 0; Metazoa - 736; Fungi - 347; Plants - 385; Viruses - 0; Other Eukaryotes - 339…	mRNA metabolic process	0.00064	mRNA processing	0.00423	cellular macromolecule catabolic process	0.00457	spliceosomal snRNP assembly	0.00486	negative regulation of biological process	0.00534	0.317024	0.0162705
MMthistle1	82	VIT_00s0477g00010	NA	"(gnl|cdd|36139 : 65.3) no description available & (reliability: 100.0) & (original description: no original description)"	nuclear envelope organization	0.00029	clathrin-dependent endocytosis	0.00029	mRNA cis splicing, via spliceosome	0.00076	acetyl-CoA metabolic process	0.00191	acyl-CoA metabolic process	0.00357	0.230739	0.0841973
MMdarkred	375	VIT_08s0007g08730	"ABCA1"	"(at2g41700 : 2547.0) ATP-binding cassette A1 (ABCA1); FUNCTIONS IN: ATPase activity, coupled to transmembrane movement of substances, amino acid transmembrane transporter activity; LOCATED IN: plasma membrane; EXPRESSED IN: 24 plant structures; EXPRESSED DURING: 15 growth stages; CONTAINS InterPro DOMAIN/s: ATPase, AAA+ type, core (InterPro:IPR003593), ABC transporter-like (InterPro:IPR003439), …	negative regulation of gene expression	1.9e-11	negative regulation of biological process	8.9e-11	negative regulation of macromolecule metabolic process	3.5e-10	RNA catabolic process	3.9e-10	nuclear-transcribed mRNA catabolic process	4.3e-10	0.16061	0.23268
MMivory	130	VIT_03s0038g02340	"KAK"	"(at4g38600 : 2265.0) encodes a member of HECT ubiquitin protein ligase family that is involved in trichome cell morphogenesis. Mutants in this gene exhibit supernumerary trichome branches and increased DNA content.; KAKTUS (KAK); FUNCTIONS IN: ubiquitin-protein ligase activity; INVOLVED IN: trichome branching, DNA endoreduplication; LOCATED IN: plasma membrane; EXPRESSED IN: 25 plant structures;…	regulation of biological process	1.3e-07	long-day photoperiodism, flowering	2.5e-07	regulation of cellular process	3.6e-07	long-day photoperiodism	3.9e-07	regulation of metabolic process	4.7e-07	0.244569	0.0667281
MMorange	302	VIT_17s0000g06710	NA	"(at1g74360 : 1328.0) Leucine-rich repeat protein kinase family protein; FUNCTIONS IN: protein serine/threonine kinase activity, protein kinase activity, ATP binding; INVOLVED IN: transmembrane receptor protein tyrosine kinase signaling pathway, protein amino acid phosphorylation; LOCATED IN: mitochondrion; EXPRESSED IN: 15 plant structures; EXPRESSED DURING: 9 growth stages; CONTAINS InterPro DO…	response to chitin	8.6e-13	response to organic substance	7.8e-12	response to organonitrogen compound	1.9e-10	response to drug	4.3e-10	response to oxygen-containing compound	6.4e-10	0.0859218	0.525102
MMpalevioletred3	63	VIT_05s0077g00510	"A/N-InvC"	"(at3g06500 : 941.0) Plant neutral invertase family protein; FUNCTIONS IN: catalytic activity, beta-fructofuranosidase activity; INVOLVED IN: biological_process unknown; EXPRESSED IN: 23 plant structures; EXPRESSED DURING: 13 growth stages; CONTAINS InterPro DOMAIN/s: Plant neutral invertase (InterPro:IPR006937), Six-hairpin glycosidase-like (InterPro:IPR008928); BEST Arabidopsis thaliana protein…	response to chemical	8.2e-06	defense response by callose deposition	1.1e-05	response to organic substance	2e-05	callose localization	5.4e-05	polysaccharide localization	5.8e-05	0.0806313	0.551016
MMgrey60	413	VIT_02s0012g01400	NA	"(at4g17900 : 332.0) PLATZ transcription factor family protein; FUNCTIONS IN: binding; INVOLVED IN: biological_process unknown; CONTAINS InterPro DOMAIN/s: Protein of unknown function DUF597 (InterPro:IPR006734); BEST Arabidopsis thaliana protein match is: PLATZ transcription factor family protein (TAIR:AT1G32700.1); Has 399 Blast hits to 399 proteins in 26 species: Archae - 0; Bacteria - 0; Meta…	response to water deprivation	7.6e-10	response to water	8.3e-10	response to inorganic substance	8.8e-08	response to osmotic stress	1.2e-07	response to salt stress	2.4e-07	0.0650274	0.630816
MMmidnightblue	446	VIT_14s0066g01080	"ARFA1B"	"(at5g14670 : 360.0) A member of ARF GTPase family. Arabidopsis has 21 members of this family, known to be essential for vesicle coating and uncoating and functions in GTP-binding. Gene encoding ADP-ribosylation factor and similar to ADP-ribosylation factor DcARF1 (GI:965483) (Daucus carota), other ARFs and ARF-like proteins. The gene is shown to play a role in cell division, cell expansion and c…	response to water deprivation	0.00013	response to water	0.00014	ubiquitin-dependent protein catabolic process	0.00308	modification-dependent protein catabolic process	0.00315	modification-dependent macromolecule catabolic process	0.00342	0.319911	0.0152708
MMdarkgreen	352	VIT_03s0091g00360	NA	"(at2g14910 : 413.0) unknown protein; LOCATED IN: chloroplast; EXPRESSED IN: 24 plant structures; EXPRESSED DURING: 15 growth stages; BEST Arabidopsis thaliana protein match is: unknown protein (TAIR:AT5G14970.1); Has 35333 Blast hits to 34131 proteins in 2444 species: Archae - 798; Bacteria - 22429; Metazoa - 974; Fungi - 991; Plants - 531; Viruses - 0; Other Eukaryotes - 9610 (source: NCBI BLin…	cellular homeostasis	5.7e-05	glycerol ether metabolic process	0.00057	ether metabolic process	0.00057	cellular cation homeostasis	0.00064	detoxification	0.00072	0.364352	0.00533087
MMfloralwhite	129	VIT_04s0008g00470	NA	"(ipr005050 : 59.279427) Early nodulin 93 ENOD93 protein & (at5g25940 : 55.8) early nodulin-related; FUNCTIONS IN: molecular_function unknown; LOCATED IN: mitochondrion; EXPRESSED IN: 24 plant structures; EXPRESSED DURING: 16 growth stages; CONTAINS InterPro DOMAIN/s: Early nodulin 93 ENOD93 protein (InterPro:IPR005050); Has 1807 Blast hits to 1807 proteins in 277 species: Archae - 0; Bacteria - …	response to water deprivation	3.3e-11	response to water	3.7e-11	response to acid chemical	1.1e-09	response to inorganic substance	6.6e-09	response to chemical	1.5e-08	0.52217	3.09964e-05
MMthistle2	87	VIT_11s0037g00510	"HSP70-5"	"(p26413|hsp70_soybn : 1073.0) Heat shock 70 kDa protein - Glycine max (Soybean) & (at1g16030 : 1031.0) heat shock protein 70B (Hsp70b); FUNCTIONS IN: ATP binding; INVOLVED IN: protein folding, response to heat; LOCATED IN: cytosol, cell wall, plasma membrane, chloroplast, membrane; EXPRESSED IN: 19 plant structures; EXPRESSED DURING: 10 growth stages; CONTAINS InterPro DOMAIN/s: Heat shock prote…	response to abscisic acid	1e-30	response to alcohol	1e-30	response to lipid	1e-30	response to acid chemical	1e-30	response to oxygen-containing compound	1e-30	0.461409	0.000303271
MMgreen	664	VIT_08s0040g01290	NA	"(at2g32560 : 351.0) F-box family protein; FUNCTIONS IN: molecular_function unknown; INVOLVED IN: biological_process unknown; LOCATED IN: endomembrane system; EXPRESSED IN: 22 plant structures; EXPRESSED DURING: 13 growth stages; CONTAINS InterPro DOMAIN/s: F-box domain, cyclin-like (InterPro:IPR001810), F-box domain, Skp2-like (InterPro:IPR022364); BEST Arabidopsis thaliana protein match is: F-b…	response to water deprivation	2e-17	response to water	2.3e-17	response to inorganic substance	1.3e-14	response to oxygen-containing compound	3.6e-10	response to acid chemical	4.2e-10	0.4031	0.00187737
MMpink	586	VIT_02s0025g01860	NA	"(at4g23990 : 775.0) encodes a protein similar to cellulose synthase; cellulose synthase like G3 (CSLG3); FUNCTIONS IN: cellulose synthase activity, transferase activity, transferring glycosyl groups, transferase activity; INVOLVED IN: cellulose biosynthetic process, polysaccharide biosynthetic process; LOCATED IN: membrane; EXPRESSED IN: 13 plant structures; EXPRESSED DURING: 8 growth stages; CO…	response to water deprivation	1.5e-15	response to water	1.8e-15	response to abscisic acid	2.2e-15	response to alcohol	2.4e-15	response to oxygen-containing compound	4.2e-15	0.455502	0.000370339
MMlightyellow	379	VIT_19s0014g03290	"RD26"	"(at4g27410 : 360.0) Encodes a NAC transcription factor induced in response to dessication. It is localized to the nucleus and acts as a transcriptional activator in ABA-mediated dehydration response.; RESPONSIVE TO DESICCATION 26 (RD26); CONTAINS InterPro DOMAIN/s: No apical meristem (NAM) protein (InterPro:IPR003441); BEST Arabidopsis thaliana protein match is: NAC domain containing protein 19 …	response to water deprivation	8.3e-30	response to water	1e-29	response to inorganic substance	8.9e-21	response to abscisic acid	3.4e-19	response to alcohol	3.8e-19	0.404815	0.0017874
MMdarkturquoise	324	VIT_16s0050g00120	"LTI65"	"(at5g52300 : 139.0) encodes a protein that is induced in expression in response to water deprivation such as cold, high-salt, and dessication. The response appears to be via abscisic acid. The promoter region contains two ABA-responsive elements (ABREs) that are required for the dehydration-responsive expression of rd29B as cis-acting elements. Protein is a member of a gene family with other mem…	response to water deprivation	1e-30	response to water	1e-30	response to abscisic acid	1e-30	response to alcohol	1e-30	response to acid chemical	1e-30	0.635478	1.09318e-07
MMroyalblue	377	VIT_11s0016g03180	NA	"(at4g26080 : 283.0) Involved in abscisic acid (ABA) signal transduction. Negative regulator of ABA promotion of stomatal closure.; ABA INSENSITIVE 1 (ABI1); CONTAINS InterPro DOMAIN/s: Protein phosphatase 2C, manganese/magnesium aspartate binding site (InterPro:IPR000222), Protein phosphatase 2C-related (InterPro:IPR001932), Protein phosphatase 2C (InterPro:IPR015655), Protein phosphatase 2C, N-…	response to abscisic acid	1e-30	response to alcohol	1e-30	response to lipid	1e-30	response to water deprivation	1e-30	response to water	1e-30	0.624841	2.04661e-07
MMviolet	194	VIT_00s0379g00020	NA	"(at3g50590 : 935.0) Transducin/WD40 repeat-like superfamily protein; FUNCTIONS IN: nucleotide binding; INVOLVED IN: biological_process unknown; LOCATED IN: plasma membrane; EXPRESSED IN: 23 plant structures; EXPRESSED DURING: 13 growth stages; CONTAINS InterPro DOMAIN/s: WD40 repeat 2 (InterPro:IPR019782), WD40 repeat-like-containing domain (InterPro:IPR011046), WD40-repeat-containing domain (In…	mitotic sister chromatid cohesion	2.5e-08	mitotic nuclear division	1.2e-06	chromosome organization	1.7e-06	nuclear division	5.3e-06	mitotic sister chromatid segregation	6.9e-06	0.00243946	0.985631
MMmediumpurple3	152	VIT_00s0396g00050	NA	"(atmg00290 : 543.0) encodes a mitochondrial ribosomal protein S4, a constituent of the small subunit of the ribosomal complex; mitochondrial ribosomal protein S4 (RPS4); FUNCTIONS IN: structural constituent of ribosome, protein binding; INVOLVED IN: translation; LOCATED IN: mitochondrion, mitochondrial small ribosomal subunit; EXPRESSED IN: cultured cell; CONTAINS InterPro DOMAIN/s: RNA-binding …	electron transport chain	7.1e-18	ATP metabolic process	8.1e-18	purine ribonucleoside triphosphate metabolic process	1.6e-17	purine nucleoside triphosphate metabolic process	1.9e-17	ribonucleoside triphosphate metabolic process	3e-17	0.130648	0.332705
MMskyblue3	178	VIT_19s0015g02940	NA	"(at3g14630 : 203.0) putative cytochrome P450; "cytochrome P450, family 72, subfamily A, polypeptide 9" (CYP72A9); FUNCTIONS IN: electron carrier activity, monooxygenase activity, iron ion binding, oxygen binding, heme binding; INVOLVED IN: oxidation reduction; LOCATED IN: endomembrane system; EXPRESSED IN: stem, sepal, leaf, stamen; EXPRESSED DURING: LP.04 four leaves visible, 4 anthesis, petal …	cysteine biosynthetic process from serine	0.001	positive regulation of protein serine/threonine kinase activity	0.0046	L-serine metabolic process	0.0049	glutathione metabolic process	0.0053	myo-inositol hexakisphosphate biosynthetic process	0.0086	0.181799	0.17591
MMdarkslateblue	97	VIT_05s0049g00390	NA	"(at1g06620 : 442.0) encodes a protein whose sequence is similar to a 2-oxoglutarate-dependent dioxygenase; 2-oxoglutarate (2OG) and Fe(II)-dependent oxygenase superfamily protein; CONTAINS InterPro DOMAIN/s: Oxoglutarate/iron-dependent oxygenase (InterPro:IPR005123); BEST Arabidopsis thaliana protein match is: 2-oxoglutarate (2OG) and Fe(II)-dependent oxygenase superfamily protein (TAIR:AT3G6140…	defense response	2.1e-06	oxidation-reduction process	0.00061	cell death	0.00706	response to stimulus	0.00725	plant-type hypersensitive response	0.00891	-0.110603	0.412756
MMlightcyan	416	VIT_11s0052g01770	NA	"(at1g79210 : 137.0) N-terminal nucleophile aminohydrolases (Ntn hydrolases) superfamily protein; FUNCTIONS IN: endopeptidase activity, threonine-type endopeptidase activity; INVOLVED IN: defense response to bacterium, ubiquitin-dependent protein catabolic process; LOCATED IN: proteasome core complex, proteasome complex; EXPRESSED IN: 24 plant structures; EXPRESSED DURING: 13 growth stages; CONTA…	cyanidin 3-O-glucoside metabolic process	0.0005	beta-glucoside metabolic process	0.0005	glycoside metabolic process	0.00062	D-xylose metabolic process	0.00326	secondary metabolic process	0.00403	-0.0344014	0.79946
MMlightcyan1	143	VIT_16s0100g00860	NA	"(p28343|ths1_vitvi : 623.0) Stilbene synthase 1 (EC 2.3.1.95) (Resveratrol synthase 1) (Trihydroxystilbene synthase 1) (PSV25) - Vitis vinifera (Grape) & (at5g13930 : 487.0) Encodes chalcone synthase (CHS), a key enzyme involved in the biosynthesis of flavonoids. Required for the accumulation of purple anthocyanins in leaves and stems. Also involved in the regulation of auxin transport and the m…	cinnamic acid biosynthetic process	2.4e-28	cinnamic acid metabolic process	2.4e-28	L-phenylalanine catabolic process	2e-26	erythrose 4-phosphate/phosphoenolpyruvate family amino acid catabolic process	2e-26	L-phenylalanine metabolic process	5.4e-26	-0.512715	4.54965e-05
MMlightpink4	41	VIT_06s0061g00640	NA	"(at3g61220 : 287.0) NAD(P)-binding Rossmann-fold superfamily protein; CONTAINS InterPro DOMAIN/s: NAD(P)-binding domain (InterPro:IPR016040), Glucose/ribitol dehydrogenase (InterPro:IPR002347), Short-chain dehydrogenase/reductase SDR (InterPro:IPR002198); BEST Arabidopsis thaliana protein match is: NAD(P)-binding Rossmann-fold superfamily protein (TAIR:AT2G24190.2). & (ipr016040 : 124.244286) NA…	regulation of salicylic acid mediated signaling pathway	4.7e-09	regulation of response to drug	5.2e-09	regulation of cellular response to drug	5.2e-09	response to salicylic acid	8.1e-07	response to organic cyclic compound	2.6e-06	0.0738507	0.585097
MMyellowgreen	181	VIT_03s0038g01620	NA	"(at1g50180 : 391.0) NB-ARC domain-containing disease resistance protein; FUNCTIONS IN: ATP binding; INVOLVED IN: apoptosis, defense response; LOCATED IN: cellular_component unknown; EXPRESSED IN: shoot; CONTAINS InterPro DOMAIN/s: NB-ARC (InterPro:IPR002182), Disease resistance protein (InterPro:IPR000767); BEST Arabidopsis thaliana protein match is: Disease resistance protein (CC-NBS-LRR class)…	defense response	3.8e-07	signal transduction	2.7e-06	cell communication	2.9e-06	signaling	3.5e-06	regulation of salicylic acid mediated signaling pathway	5.5e-06	-0.0555148	0.68169
MMdarkorange2	125	VIT_06s0080g00740	NA	"(p19950|rs141_maize : 189.0) 40S ribosomal protein S14 (Clone MCH1) - Zea mays (Maize) & (at3g52580 : 186.0) Ribosomal protein S11 family protein; CONTAINS InterPro DOMAIN/s: Ribosomal protein S11 (InterPro:IPR001971), Ribosomal S11, conserved site (InterPro:IPR018102); BEST Arabidopsis thaliana protein match is: Ribosomal protein S11 family protein (TAIR:AT3G11510.1); Has 8774 Blast hits to 877…	translation	1e-30	peptide biosynthetic process	1e-30	amide biosynthetic process	1e-30	peptide metabolic process	1e-30	ribosome assembly	1e-30	-0.226336	0.0904575
MMpaleturquoise	215	VIT_09s0002g00610	"RPSAb"	"(o22518|rssa_soybn : 412.0) 40S ribosomal protein SA (p40) - Glycine max (Soybean) & (at1g72370 : 380.0) acidic protein associated to 40S ribosomal subunit of ribosomes. Involved in polysome formation during active protein synthesis. Expressed in actively growing tissue.; 40s ribosomal protein SA (P40); FUNCTIONS IN: structural constituent of ribosome; INVOLVED IN: response to salt stress, matur…	translation	1e-30	peptide biosynthetic process	1e-30	ribosome assembly	1e-30	amide biosynthetic process	1e-30	peptide metabolic process	1e-30	-0.0372251	0.783384
MMbrown4	110	VIT_01s0010g02900	"PBE2"	"(o24361|psb5_spiol : 490.0) Proteasome subunit beta type 5 precursor (EC 3.4.25.1) (20S proteasome subunit E) (Proteasome epsilon chain) - Spinacia oleracea (Spinach) & (at3g26340 : 488.0) N-terminal nucleophile aminohydrolases (Ntn hydrolases) superfamily protein; FUNCTIONS IN: endopeptidase activity, threonine-type endopeptidase activity; INVOLVED IN: proteolysis involved in cellular protein c…	cellular respiration	6.1e-09	vacuolar acidification	2.2e-08	intracellular pH reduction	2.2e-08	energy derivation by oxidation of organic compounds	2.8e-08	pH reduction	2.9e-08	0.158812	0.23802
MMplum1	170	VIT_02s0012g00560	"TOM2A"	"(at1g32400 : 351.0) TOM2A encodes a 280 amino acid putative four-pass transmembrane protein with a C-terminal farnesylation signal, essential for efficient multiplication of tobacco mosaic viruses.; tobamovirus multiplication 2A (TOM2A); FUNCTIONS IN: protein binding; INVOLVED IN: viral replication complex formation and maintenance; LOCATED IN: vacuole, membrane; EXPRESSED IN: 24 plant structure…	translation	1.5e-10	peptide biosynthetic process	1.6e-10	peptide metabolic process	3.5e-10	organonitrogen compound biosynthetic process	6.6e-10	amide biosynthetic process	8e-10	-0.144465	0.283648
MMlightsteelblue1	150	VIT_12s0035g01280	NA	"(at4g27190 : 234.0) NB-ARC domain-containing disease resistance protein; FUNCTIONS IN: nucleoside-triphosphatase activity, nucleotide binding, ATP binding; INVOLVED IN: apoptosis, defense response; LOCATED IN: cellular_component unknown; CONTAINS InterPro DOMAIN/s: ATPase, AAA+ type, core (InterPro:IPR003593), NB-ARC (InterPro:IPR002182), Disease resistance protein (InterPro:IPR000767); BEST Ara…	secondary metabolite biosynthetic process	0.00027	secondary metabolic process	0.0023	NA	NA	NA	NA	NA	NA	-0.212969	0.111708
MMtan	488	VIT_00s0238g00060	NA	"(at5g17680 : 634.0) disease resistance protein (TIR-NBS-LRR class), putative; FUNCTIONS IN: transmembrane receptor activity, ATP binding; INVOLVED IN: signal transduction, defense response, apoptosis, innate immune response; LOCATED IN: intrinsic to membrane; EXPRESSED IN: 14 plant structures; EXPRESSED DURING: 6 growth stages; CONTAINS InterPro DOMAIN/s: Leucine-rich repeat, typical subtype (In…	secondary metabolic process	1.2e-06	secondary metabolite biosynthetic process	1.6e-05	defense response	8.6e-05	oxidation-reduction process	0.00011	regulation of salicylic acid mediated signaling pathway	0.00155	-0.1904	0.155999
MMbisque4	109	VIT_15s0048g00780	"AHL22"	"(at2g45430 : 238.0) Encodes a nuclear localized AT hook domain containing protein that can bind AT rich DNA in vitro. Overexpression of the gene results in delayed flowering. Is likely to act redundantly with AHL18, AHL27 and AHL29 in the regulation of flowering. It is also involved in both photo- and skotomorphogenesis.; AT-hook motif nuclear-localized protein 22 (AHL22); CONTAINS InterPro DOMA…	regulation of primary metabolic process	3.7e-07	regulation of biosynthetic process	3.9e-07	regulation of nucleic acid-templated transcription	6.1e-07	regulation of RNA biosynthetic process	6.1e-07	regulation of macromolecule biosynthetic process	6.6e-07	-0.434511	0.000732111
MMplum2	96	VIT_01s0011g05360	"HMGA"	"(at1g14900 : 89.7) Encodes a protein belonging to the subgroup of HMGA (high mobility group A) proteins that interact with A/T-rich stretches of DNA.; high mobility group A (HMGA); FUNCTIONS IN: DNA binding; INVOLVED IN: regulation of transcription, DNA-dependent, nucleosome assembly; LOCATED IN: cytosol, nuclear chromatin, nucleus; EXPRESSED IN: 19 plant structures; EXPRESSED DURING: 10 growth …	gibberellin mediated signaling pathway	0.00012	cellular response to gibberellin stimulus	0.00013	hormone-mediated signaling pathway	0.00022	cellular response to chemical stimulus	0.00061	regulation of growth	0.00072	-0.201789	0.13226
MMcyan	478	VIT_15s0048g00370	"TKL-1"	"(q43848|tktc_soltu : 1127.0) Transketolase, chloroplast precursor (EC 2.2.1.1) (TK) - Solanum tuberosum (Potato) & (at2g45290 : 1115.0) Transketolase; FUNCTIONS IN: catalytic activity, transketolase activity; INVOLVED IN: response to cadmium ion; LOCATED IN: chloroplast stroma, chloroplast; EXPRESSED IN: 25 plant structures; EXPRESSED DURING: 16 growth stages; CONTAINS InterPro DOMAIN/s: Transke…	cell proliferation	9.7e-07	transmembrane receptor protein tyrosine kinase signaling pathway	2.9e-06	cell division	5.2e-06	cytokinesis	5.3e-06	enzyme linked receptor protein signaling pathway	6e-06	-0.449641	0.000449946
MMdarkorange	297	VIT_05s0094g01040	"UGT74E2"	"(at1g05680 : 439.0) Encodes a UDP-glucosyltransferase, UGT74E2, that acts on IBA (indole-3-butyric acid) and affects auxin homeostasis. The transcript and protein levels of this enzyme are strongly induced by H2O2 and may allow integration of ROS (reactive oxygen species) and auxin signaling. This enzyme can also transfer glycosyl groups to several compounds related to the explosive TNT when thi…	secondary metabolic process	4e-06	defense response	6.8e-06	S-glycoside catabolic process	1.8e-05	glycosinolate catabolic process	1.8e-05	glucosinolate catabolic process	1.8e-05	-0.220055	0.10001
MMsalmon	480	VIT_18s0001g08250	NA	"(q6vaf9|tba4_goshi : 836.0) Tubulin alpha-4 chain (Alpha-4 tubulin) - Gossypium hirsutum (Upland cotton) & (at1g50010 : 827.0) Encodes alpha-2,4 tubulin. TUA2 and TUA4 encode identical proteins.; tubulin alpha-2 chain (TUA2); FUNCTIONS IN: structural constituent of cytoskeleton; INVOLVED IN: microtubule-based process, response to salt stress; LOCATED IN: tubulin complex, cytosol, cell wall, memb…	microtubule-based process	8.6e-09	protein polymerization	4.8e-08	cytoskeleton organization	1.4e-07	L-ascorbic acid metabolic process	1e-05	L-ascorbic acid biosynthetic process	1e-05	-0.23569	0.077571
MMyellow	827	VIT_06s0004g02710	NA	"(at2g28315 : 507.0) Nucleotide/sugar transporter family protein; CONTAINS InterPro DOMAIN/s: Protein of unknown function DUF250 (InterPro:IPR004853); BEST Arabidopsis thaliana protein match is: nodulin MtN21 /EamA-like transporter family protein (TAIR:AT1G06890.2); Has 30201 Blast hits to 17322 proteins in 780 species: Archae - 12; Bacteria - 1396; Metazoa - 17338; Fungi - 3422; Plants - 5037; V…	cell wall organization or biogenesis	1.1e-11	xylan metabolic process	4.6e-11	polysaccharide metabolic process	5.4e-11	cellular carbohydrate metabolic process	6e-11	cellular polysaccharide metabolic process	7.4e-11	0.10667	0.429671
MMmagenta	577	VIT_17s0000g05440	"HIPL1"	"(at1g74790 : 903.0) catalytics; FUNCTIONS IN: catalytic activity; INVOLVED IN: biological_process unknown; LOCATED IN: anchored to plasma membrane, plasma membrane, anchored to membrane; EXPRESSED IN: 23 plant structures; EXPRESSED DURING: 13 growth stages; CONTAINS InterPro DOMAIN/s: Soluble quinoprotein glucose/sorbosone dehydrogenase (InterPro:IPR011041), Six-bladed beta-propeller, TolB-like …	response to singlet oxygen	2.7e-09	aerenchyma formation	3.6e-09	response to nutrient	8.3e-08	response to other organism	1.1e-07	response to external biotic stimulus	1.2e-07	-0.759172	7.70814e-12
MMblue	1457	VIT_06s0009g00820	"KIN12E"	"(at3g44050 : 1003.0) P-loop containing nucleoside triphosphate hydrolases superfamily protein; FUNCTIONS IN: microtubule motor activity, ATP binding; INVOLVED IN: microtubule-based movement; LOCATED IN: chloroplast; EXPRESSED IN: 20 plant structures; EXPRESSED DURING: 8 growth stages; CONTAINS InterPro DOMAIN/s: Kinesin, motor region, conserved site (InterPro:IPR019821), Kinesin, motor domain (I…	microtubule-based process	2.7e-27	cytokinesis by cell plate formation	4.1e-25	cell cycle	5.6e-25	cytokinetic process	1.1e-24	mitotic cytokinetic process	1.1e-24	-0.454045	0.000388827
MMturquoise	1597	VIT_12s0028g02240	"TTL3"	"(at2g42580 : 746.0) Encodes a member of the TTL family and contains a thioredoxin like domain and three tandom TPRs. Interacts physically with BRL2/VH1 and appears to play a role in brassiosteroid and auxin signaling.; tetratricopetide-repeat thioredoxin-like 3 (TTL3); FUNCTIONS IN: binding; INVOLVED IN: brassinosteroid mediated signaling pathway, auxin mediated signaling pathway, leaf vascular …	regulation of meristem growth	1.4e-11	meristem growth	4.8e-11	growth	6e-10	regulation of meristem development	1.4e-09	developmental growth	2.1e-09	-0.398385	0.00214593
MMdarkolivegreen	193	VIT_04s0023g00150	"ALB3L2"	"(at1g65080 : 486.0) Membrane insertion protein, OxaA/YidC with tetratricopeptide repeat domain; FUNCTIONS IN: binding; INVOLVED IN: protein insertion into membrane; LOCATED IN: membrane; EXPRESSED IN: 18 plant structures; EXPRESSED DURING: 11 growth stages; CONTAINS InterPro DOMAIN/s: Tetratricopeptide-like helical (InterPro:IPR011990), Membrane insertion protein, OxaA/YidC (InterPro:IPR001708),…	chromosome separation	0.0006	mitotic spindle assembly checkpoint	0.0011	spindle checkpoint	0.0011	negative regulation of sister chromatid segregation	0.0011	negative regulation of mitotic sister chromatid segregation	0.0011	-0.0447106	0.741215
MMlightgreen	393	VIT_11s0037g00650	"RPA70B"	"(at5g08020 : 446.0) Encodes a homolog of Replication Protein A. rpa70b mutants are hypersensitive to UV-B radiation and MMS treatments suggesting a role for this protein in DNA damage repair.; RPA70-kDa subunit B (RPA70B); FUNCTIONS IN: DNA binding, nucleic acid binding; INVOLVED IN: DNA repair, response to UV-B, DNA replication; LOCATED IN: nucleus; EXPRESSED IN: 19 plant structures; EXPRESSED …	response to UV-B	6.6e-07	stomatal closure	3.9e-06	response to UV	1.1e-05	defense response	2.3e-05	negative regulation of cell death	0.00015	0.0136078	0.919975
MMsalmon4	73	VIT_00s0270g00100	NA	"(at5g62030 : 559.0) diphthamide synthesis DPH2 family protein; CONTAINS InterPro DOMAIN/s: Diphthamide synthesis, DHP1 (InterPro:IPR016435), Diphthamide synthesis, DPH1/DHP2 (InterPro:IPR002728); BEST Arabidopsis thaliana protein match is: diphthamide synthesis DPH2 family protein (TAIR:AT3G59630.1); Has 1807 Blast hits to 1807 proteins in 277 species: Archae - 0; Bacteria - 0; Metazoa - 736; Fu…	response to cadmium ion	0.00018	response to metal ion	0.00024	maturation of 5.8S rRNA	0.00033	response to inorganic substance	0.00051	lead ion transport	0.00065	0.181322	0.177067
MMbrown	926	VIT_19s0014g05180	NA	"(at4g27190 : 637.0) NB-ARC domain-containing disease resistance protein; FUNCTIONS IN: nucleoside-triphosphatase activity, nucleotide binding, ATP binding; INVOLVED IN: apoptosis, defense response; LOCATED IN: cellular_component unknown; CONTAINS InterPro DOMAIN/s: ATPase, AAA+ type, core (InterPro:IPR003593), NB-ARC (InterPro:IPR002182), Disease resistance protein (InterPro:IPR000767); BEST Ara…	secondary metabolite biosynthetic process	0.00019	cellular hormone metabolic process	0.00045	adventitious root development	0.0007	defense response	0.00073	indole glucosinolate biosynthetic process	0.00084	-0.0986905	0.465161
MMdarkmagenta	186	VIT_18s0072g00010	NA	"(at5g36160 : 174.0) Tyrosine transaminase family protein; FUNCTIONS IN: 1-aminocyclopropane-1-carboxylate synthase activity, pyridoxal phosphate binding, transferase activity, transferring nitrogenous groups, transaminase activity, catalytic activity; INVOLVED IN: tyrosine catabolic process to phosphoenolpyruvate, cellular amino acid and derivative metabolic process, biosynthetic process; LOCATE…	cellular potassium ion transport	2.5e-05	potassium ion transmembrane transport	2.5e-05	potassium ion transport	8.4e-05	response to jasmonic acid	0.0001	icosanoid metabolic process	0.0002	0.0104248	0.938652
MMmaroon	47	VIT_02s0025g04700	NA	"(at1g12560 : 371.0) Member of Alpha-Expansin Gene Family. Naming convention from the Expansin Working Group (Kende et al, 2004. Plant Mol Bio). Containing a conserved root hair-specific cis-element RHE. Expressed specifically in root hair cell.; expansin A7 (EXPA7); INVOLVED IN: plant-type cell wall modification involved in multidimensional cell growth, unidimensional cell growth, plant-type cel…	cell wall organization	1.1e-08	external encapsulating structure organization	1.8e-08	trichoblast differentiation	4.4e-08	cell wall organization or biogenesis	5.3e-08	root epidermal cell differentiation	6.5e-08	0.454419	0.000384005
MMsienna3	182	VIT_01s0010g03620	"LHCA2"	"(p13869|cb12_pethy : 479.0) Chlorophyll a-b binding protein, chloroplast precursor (LHCI type II CAB) - Petunia hybrida (Petunia) & (at3g61470 : 449.0) Encodes a component of the light harvesting antenna complex of photosystem I.; photosystem I light harvesting complex gene 2 (LHCA2); FUNCTIONS IN: chlorophyll binding; INVOLVED IN: photosynthesis, light harvesting in photosystem I, photosynthesi…	photosynthesis	1e-30	photosynthesis, light reaction	1e-30	generation of precursor metabolites and energy	1e-30	photosynthesis, light harvesting in photosystem I	1e-30	photosynthesis, light harvesting	1e-30	0.300607	0.0230815
MMwhite	294	VIT_14s0108g01680	"EMB2773"	"(at5g15540 : 2045.0) Encodes Adherin SCC2. Essential for viability. Required for normal seed development. Plays a role in the establishment of sister-chromatid cohesion and chromosome organization during meiosis.; EMBRYO DEFECTIVE 2773 (EMB2773); FUNCTIONS IN: binding, zinc ion binding; INVOLVED IN: centromere complex assembly, sister chromatid cohesion, embryo development ending in seed dormanc…	RNA processing	8.4e-12	mRNA splicing, via spliceosome	1.8e-10	RNA splicing	2.7e-10	mRNA metabolic process	3.3e-10	RNA splicing, via transesterification reactions with bulged adenosine as nucleophile	5e-10	-0.0545885	0.686725
MMdarkgrey	316	VIT_11s0016g00030	"DGD2"	"(q6dw73|dgdg2_lotja : 502.0) Digalactosyldiacylglycerol synthase 2, chloroplast (EC 2.4.1.241) - Lotus japonicus & (at4g00550 : 463.0) encodes a UDP-galactose-dependent digalactosyldiacylglycerol(DGDG) synthase. Located in chloroplast outer membrane.; digalactosyl diacylglycerol deficient 2 (DGD2); CONTAINS InterPro DOMAIN/s: Glycosyl transferase, group 1 (InterPro:IPR001296); BEST Arabidopsis t…	response to herbivore	1.3e-05	response to insect	2.5e-05	telomere maintenance	0.00016	telomere organization	0.00016	anatomical structure homeostasis	0.00017	-0.0838274	0.535288
MMred	640	VIT_01s0137g00650	"SP1L1"	"(at1g26355 : 102.0) SPIRAL1-LIKE1 belongs to a six-member gene family in Arabidopsis; all members share a high sequence similarity in amino- and carboxy-terminal regions. GUS expression was detected only in pollen; however, no endogenous transcript was found.; SPIRAL1-like1 (SP1L1); BEST Arabidopsis thaliana protein match is: SPIRAL1-like2 (TAIR:AT1G69230.2); Has 30201 Blast hits to 17322 protei…	defense response	0.00018	response to stimulus	0.00095	response to nematode	0.00121	transcription by RNA polymerase I	0.00269	response to stress	0.00339	-0.125163	0.353572
MMpurple	569	VIT_08s0058g00910	NA	"(at3g08850 : 77.4) Encodes one of two Arabidopsis RAPTOR/KOG1 homologs. RAPTOR proteins are binding partners of the target of rapamycin kinase that is present in all eukaryotes and play a central role in the stimulation of cell growth and metabolism in response to nutrients. Mutants show embryo lethal phenotype which occurs at pre-globular stage. May interact with TOR kinase in a rapamycin like …	fatty acid transport	0.00028	regulation of cysteine-type endopeptidase activity	0.00048	negative regulation of cysteine-type endopeptidase activity	0.00048	positive regulation of cell growth	0.0006	positive regulation of growth	0.00225	0.0442223	0.743945
MMsaddlebrown	265	VIT_05s0077g00350	NA	"(at3g07510 : 152.0) unknown protein; FUNCTIONS IN: molecular_function unknown; INVOLVED IN: biological_process unknown; LOCATED IN: cellular_component unknown; EXPRESSED IN: 22 plant structures; EXPRESSED DURING: 13 growth stages; BEST Arabidopsis thaliana protein match is: unknown protein (TAIR:AT2G01580.1); Has 133 Blast hits to 133 proteins in 14 species: Archae - 0; Bacteria - 4; Metazoa - 0…	positive regulation of growth	0.0024	NA	NA	NA	NA	NA	NA	NA	NA	0.0422334	0.755093
MMgreenyellow	555	VIT_12s0035g01590	NA	"(at4g26090 : 53.9) Encodes a plasma membrane protein with leucine-rich repeat, leucine zipper, and P loop domains that confers resistance to Pseudomonas syringae infection by interacting with the avirulence gene avrRpt2. RPS2 protein interacts directly with plasma membrane associated protein RIN4 and this interaction is disrupted by avrRpt2.; RESISTANT TO P. SYRINGAE 2 (RPS2); CONTAINS InterPro …	defense response	1.4e-09	signal transduction	1.3e-06	signaling	1.7e-06	cell communication	4.6e-06	response to stress	8.5e-05	-0.297902	0.0244075
MMnavajowhite2	51	VIT_13s0019g02140	NA	"(at5g06060 : 319.0) NAD(P)-binding Rossmann-fold superfamily protein; FUNCTIONS IN: oxidoreductase activity, binding, catalytic activity; INVOLVED IN: oxidation reduction, metabolic process; EXPRESSED IN: 23 plant structures; EXPRESSED DURING: 14 growth stages; CONTAINS InterPro DOMAIN/s: Short-chain dehydrogenase/reductase, conserved site (InterPro:IPR020904), NAD(P)-binding domain (InterPro:IP…	protein phosphorylation	0.0015	phosphorylation	0.0071	NA	NA	NA	NA	NA	NA	-0.307812	0.0198427
MMlavenderblush3	37	VIT_14s0006g02400	NA	"(at3g05950 : 278.0) RmlC-like cupins superfamily protein; FUNCTIONS IN: manganese ion binding, nutrient reservoir activity; INVOLVED IN: biological_process unknown; LOCATED IN: endomembrane system, apoplast; EXPRESSED IN: sperm cell, male gametophyte, root, flower, pollen tube; EXPRESSED DURING: L mature pollen stage, M germinated pollen stage, 4 anthesis; CONTAINS InterPro DOMAIN/s: Cupin, RmlC…	cell wall organization	1.2e-05	external encapsulating structure organization	1.7e-05	drug catabolic process	0.00014	cellular response to chemical stimulus	0.00015	cell wall organization or biogenesis	0.00031	-0.702458	1.12938e-09
MMsteelblue	232	VIT_05s0165g00160	NA	"(at4g03500 : 157.0) Ankyrin repeat family protein; CONTAINS InterPro DOMAIN/s: Ankyrin repeat-containing domain (InterPro:IPR020683), Ankyrin repeat (InterPro:IPR002110); BEST Arabidopsis thaliana protein match is: Ankyrin repeat family protein (TAIR:AT4G03460.1); Has 38634 Blast hits to 17459 proteins in 653 species: Archae - 49; Bacteria - 2374; Metazoa - 20314; Fungi - 3164; Plants - 3215; Vi…	regulation of salicylic acid mediated signaling pathway	0.00014	regulation of response to drug	0.00015	regulation of cellular response to drug	0.00015	response to acidic pH	0.00022	response to pH	0.00041	-0.261662	0.0492823
MMgrey	1919	VIT_07s0005g03820	"FTM1"	"(at1g43800 : 251.0) Plant stearoyl-acyl-carrier-protein desaturase family protein; FUNCTIONS IN: acyl-[acyl-carrier-protein] desaturase activity, oxidoreductase activity, transition metal ion binding; INVOLVED IN: oxidation reduction, fatty acid metabolic process, fatty acid biosynthetic process; LOCATED IN: membrane; EXPRESSED IN: 9 plant structures; EXPRESSED DURING: 6 growth stages; CONTAINS …	transcription by RNA polymerase III	0.00026	dephosphorylation of RNA polymerase II C-terminal domain	0.00035	transcription by RNA polymerase I	0.00262	photorespiration	0.00397	NA	NA	0.0247325	0.855099
