# Supplementary material for: Drought tolerance of the grapevine, Vitis champinii cv. Ramsey, is associated with higher photosynthesis and greater transcriptomic responsiveness of abscisic acid biosynthesis and signaling
Source: BMC Plant Biol. 2020 Feb 4;20:55. doi: 10.1186/s12870-019-2012-7 (PMC7001288; doi:10.1186/s12870-019-2012-7)
Supplement: Supplementary file 16 — Gene module membership in the leaf samples. (XLSX 34506 kb) [file 12870_2019_2012_MOESM16_ESM.xlsx]

## Sheet: Additional_file_16
Additional file 16: Gene module membership in the leaf samples. For each gene (rows), the kME and p-values are presented for each module (columns). The last columns contain annotation information for each gene.
IDENTIFIER	MMivory	MMdarkorange	MMpink	MMdarkgrey	MMgrey60	MMpaleturquoise	MMblue	MMgreen	MMroyalblue	MMlightcyan	MMmidnightblue	MMyellow	MMmagenta	MMorange	MMlightyellow	MMtan	MMdarkred	MMwhite	MMorangered4	MMyellowgreen	MMsienna3	MMsteelblue	MMviolet	MMplum1	MMskyblue	MMblack	MMdarkmagenta	MMturquoise	MMlightcyan1	MMbrown	MMdarkolivegreen	MMred	MMdarkturquoise	MMmediumpurple3	MMdarkgreen	MMpurple	MMgreenyellow	MMskyblue3	MMcyan	MMsalmon	MMsaddlebrown	MMlightgreen	MMlightsteelblue1	MMgrey	p.MMivory	p.MMdarkorange	p.MMpink	p.MMdarkgrey	p.MMgrey60
VIT_00s0120g00010	0.0489069	-0.281844	-0.148509	-0.12856	0.0473163	-0.186195	-0.149918	-0.204799	0.342087	0.0198483	-0.250509	-0.0954746	-0.171328	0.0548138	-0.206636	-0.363301	-0.0238728	0.176649	-0.0764198	-0.140672	-0.175597	-0.0102758	0.421783	0.255395	0.269595	0.206896	-0.112252	0.0965206	-0.14737	0.0750183	0.250118	0.0659964	-0.381233	-0.385838	0.198302	-0.169457	0.173544	0.0514363	0.029679	0.0825858	-0.0375341	0.102806	0.218024	0.295965	0.710575	0.0291339	0.257449	0.327607	0.719594
VIT_00s0120g00020	0.0237663	0.311975	-0.0668706	0.314686	0.398456	0.289594	0.376203	0.587172	0.348674	0.801865	0.767243	0.327698	0.386301	0.568259	-0.383003	0.170923	-0.204415	0.0471187	0.0631819	0.242626	0.450816	0.490562	-0.252708	-0.2004	-0.492028	-0.687543	-0.367515	-0.373274	0.202385	-0.262146	0.0942714	0.191662	-0.296273	0.142041	-0.763067	-0.692452	-0.594053	-0.583389	-0.215113	-0.305872	-0.319976	-0.48813	-0.183987	-0.305322	0.85696	0.0152405	0.611699	0.0143318	0.00161494
VIT_00s0125g00020	-0.0927869	-0.00231604	0.604745	0.283741	0.231005	0.322265	0.062582	-0.198007	-0.438676	-0.424531	-0.599403	-0.759076	-0.610641	-0.598399	-0.0792523	-0.163755	-0.168784	-0.402185	-0.103112	-0.142957	-0.227978	-0.0833794	0.0827395	-0.0116676	0.378782	0.340616	-0.212389	-0.12966	-0.391232	-0.390251	-0.278694	-0.662601	0.164734	0.0256514	0.427601	0.42051	0.11708	0.204453	0.0538677	0.578879	0.605113	0.912799	0.801164	-0.458678	0.48073	0.985988	3.09906e-07	0.0280215	0.0757631
VIT_00s0125g00030	-0.133783	-0.283226	0.254615	-0.147777	-0.307277	-0.213036	-0.273408	-0.65591	-0.470556	-0.756371	-0.714911	-0.686338	-0.453183	-0.610207	0.222991	-0.156225	0.0887533	-0.233678	-0.180785	-0.2142	-0.36531	-0.412791	0.0546412	0.0746276	0.383608	0.67633	0.247706	0.37342	-0.172722	-0.0418758	-0.0836379	-0.321584	0.335466	0.0734082	0.592288	0.612798	0.385295	0.618159	0.397693	0.663781	0.396968	0.83585	0.553407	-0.0388278	0.30817	0.0283202	0.049618	0.259829	0.016932
VIT_00s0125g00060	-0.088448	-0.0396702	0.540453	0.204595	0.119926	0.190599	0.0524341	-0.256226	-0.457639	-0.485599	-0.589001	-0.716939	-0.524216	-0.549753	0.0132062	-0.0926984	-0.0396685	-0.307282	-0.151121	-0.124316	-0.266335	-0.184452	0.0220002	-0.0545213	0.324183	0.363489	-0.176473	-0.0529292	-0.341944	-0.376646	-0.282312	-0.604631	0.223228	-0.00047777	0.429246	0.45599	0.18427	0.301982	0.150456	0.635557	0.494624	0.905302	0.7658	-0.385096	0.501569	0.763461	8.29629e-06	0.116861	0.361398
VIT_00s0125g00070	-0.0666082	-0.0309034	0.588427	0.243894	0.18132	0.270223	0.0953261	-0.191677	-0.430401	-0.452935	-0.573361	-0.701983	-0.5213	-0.539529	0.00356251	-0.0785752	-0.0751234	-0.329989	-0.109149	-0.14228	-0.275299	-0.165673	0.0396084	-0.0700526	0.303398	0.321827	-0.206721	-0.113914	-0.375005	-0.409147	-0.307114	-0.636302	0.187212	0.0191464	0.404796	0.435187	0.179829	0.261341	0.0608726	0.577998	0.518595	0.903493	0.740251	-0.397679	0.6131	0.814677	7.6367e-07	0.0603916	0.165601
VIT_00s0125g00080	-0.0962809	0.22783	0.633085	0.451835	0.432101	0.553108	0.31857	0.0670035	-0.347085	-0.146921	-0.267713	-0.536349	-0.422202	-0.363944	-0.135334	0.0422663	-0.134222	-0.315344	0.0803074	-0.00113948	-0.0252506	0.0958165	-0.0450019	-0.0974957	0.146162	-0.00508173	-0.239396	-0.335839	-0.303061	-0.489859	-0.313894	-0.612528	0.148683	0.179951	0.115793	0.242105	-0.0588549	-0.0823859	-0.00163569	0.404197	0.476441	0.645696	0.618674	-0.488097	0.464289	0.0799893	5.70583e-08	0.000290162	0.000565674
VIT_00s0125g00090	0.0137267	0.0751799	-0.389782	-0.360455	-0.39339	-0.293854	-0.0432946	0.108443	-0.00926004	0.1735	0.594617	0.454333	0.617856	0.404607	0.269222	0.369491	0.429482	0.277292	0.0423571	0.0475638	0.317503	-0.0492852	-0.474233	-0.311292	-0.439566	-0.213767	-0.0545082	0.0776742	0.535415	0.199083	-0.0129117	0.40159	0.323326	0.156145	-0.453649	-0.175149	-0.184631	-0.0551274	-0.0525731	-0.27386	-0.434615	-0.520514	-0.488031	0.0967789	0.917094	0.568068	0.00208061	0.00466768	0.00187403
VIT_00s0125g00170	0.233873	0.1246	0.0251091	0.0779339	0.240016	0.262842	0.1149	0.493999	0.108435	0.368872	0.27901	0.32461	0.123443	0.139512	-0.0998577	0.0286706	-0.218891	-0.132393	0.00151748	-0.0818786	0.218603	0.255992	0.0156483	-0.117524	-8.8803e-05	-0.307073	-0.361965	-0.373223	-0.0539632	-0.0137207	-0.153297	-0.035561	-0.0601687	-0.057778	-0.133658	-0.173032	-0.219034	-0.341992	-0.424939	-0.387352	-0.0380447	-0.161616	-0.137158	-0.152929	0.0720977	0.342851	0.84897	0.553934	0.0647254
VIT_00s0125g00180	0.0625802	0.355214	-0.0726639	0.267775	0.520775	0.206698	0.48476	0.623961	0.486019	0.676021	0.506889	0.436073	0.271981	0.604134	-0.353746	0.130947	0.0058059	0.401985	0.0639507	0.341288	0.162864	0.344541	0.0301894	-0.0581193	-0.348062	-0.710785	-0.379482	-0.43555	-0.022325	-0.252712	0.0423687	0.0999141	-0.485666	-0.218592	-0.496868	-0.605284	-0.272446	-0.589867	-0.278638	-0.423297	-0.3636	-0.504573	-0.270106	0.0249109	0.634778	0.00535195	0.581125	0.0385947	1.99315e-05
VIT_00s0125g00190	0.0699456	0.50014	0.471901	0.721588	0.789997	0.641479	0.753549	0.754139	0.202626	0.425805	0.233058	0.286404	0.099656	0.319476	-0.135353	0.309948	-5.95353e-05	0.218627	-0.0383134	-0.0895507	0.00515304	0.23064	0.0667833	-0.199721	-0.133472	-0.720235	-0.471896	-0.795993	-0.411243	-0.529518	-0.423756	-0.417726	-0.263908	-0.2217	-0.148319	-0.175624	-0.0245188	-0.562682	-0.404109	-0.323288	-0.0873671	-0.210714	-0.0363959	-0.142376	0.595384	4.72218e-05	0.000141024	7.78974e-11	6.21873e-14
VIT_00s0125g00200	-0.273998	-0.466282	-0.366064	-0.466407	-0.542112	-0.635721	-0.573611	-0.828688	-0.0672711	-0.362353	-0.33561	-0.457937	-0.245126	-0.243806	-0.0874967	-0.393	-0.00912444	-0.0622898	-0.225655	0.0660301	-0.0326165	-0.130287	0.0831915	0.366366	0.235044	0.645029	0.523803	0.822601	0.269038	0.344188	0.510681	0.310523	0.0715431	0.022795	0.198377	0.0955709	0.0545716	0.546406	0.767884	0.588165	0.101805	0.288792	0.271741	0.179919	0.0341363	0.000173377	0.00402189	0.000172594	7.68581e-06
VIT_00s0125g00210	0.0596034	-0.368497	-0.180885	-0.423522	-0.4325	-0.222538	-0.646907	-0.560072	-0.31531	-0.512009	-0.537273	-0.293298	-0.499749	-0.61812	0.0386164	-0.445794	-0.159121	-0.33415	0.106925	0.0188921	0.0303706	-0.0493542	0.24592	0.426901	0.611208	0.714091	0.412856	0.507718	0.127083	0.517163	0.196765	0.0567444	0.325674	0.0626218	0.553355	0.468106	0.117944	0.323362	0.203458	0.19809	0.469272	0.425773	0.195555	0.138241	0.650998	0.00376725	0.166636	0.000746842	0.000558301
VIT_00s0125g00250	0.159439	0.27694	-0.161323	0.116918	0.243225	0.156111	0.313588	0.454884	0.340672	0.487057	0.49994	0.607249	0.400561	0.530424	-0.0509126	0.236598	0.173604	0.383876	0.0855561	0.0225007	0.258715	0.221851	0.00167085	-0.0618992	-0.223018	-0.55821	-0.247035	-0.315363	0.113028	-0.00813306	-0.0363025	0.188483	-0.146811	-0.155449	-0.35194	-0.339567	-0.135401	-0.450317	-0.133936	-0.428809	-0.397988	-0.590244	-0.414001	0.243066	0.223668	0.0321827	0.218174	0.373655	0.0611227
VIT_00s0125g00260	-0.00147206	-0.0554851	-0.359388	-0.118799	-0.171432	-0.235935	0.04185	0.247944	0.317208	0.154528	0.311251	0.736646	0.496295	0.427516	0.255417	0.221321	0.294592	0.411569	-0.011159	-0.0123702	-0.0513256	-0.154346	-0.0282008	-0.114304	-0.287266	-0.302645	-0.0114133	-0.019046	0.126627	0.16489	0.0237953	0.376587	-0.122086	-0.271754	-0.18724	-0.197188	0.159594	-0.0318499	-0.243639	-0.512471	-0.57545	-0.538547	-0.649915	0.478625	0.991094	0.673704	0.0048004	0.365962	0.190299
VIT_00s0125g00270	0.198925	-0.0456055	-0.124102	-0.0270034	0.127459	0.181149	0.0502099	0.458783	0.233977	0.361065	0.352847	0.50419	0.234585	0.222258	-0.0404421	0.0707582	-0.18559	-0.0235891	0.17469	0.134055	0.20717	0.221147	0.00846313	0.009271	-0.149166	-0.316942	-0.0760328	-0.208586	0.0957989	0.155509	0.0198648	0.196213	-0.151405	0.0495102	-0.243029	-0.241323	-0.191405	-0.350218	-0.424312	-0.566284	-0.0977239	-0.479614	-0.478484	0.0394873	0.127576	0.729337	0.344799	0.837725	0.331801
VIT_00s0125g00280	-0.0267779	-0.607542	-0.39072	-0.519546	-0.657756	-0.443046	-0.865988	-0.815136	-0.196542	-0.497891	-0.460931	-0.434512	-0.396029	-0.575743	0.0077211	-0.548301	-0.21048	-0.380874	0.197285	0.0418235	0.00851969	-0.0932397	0.210349	0.45956	0.45292	0.913103	0.758561	0.826447	0.344899	0.69258	0.506517	0.352946	0.214666	0.320591	0.378152	0.29754	0.0520284	0.499132	0.319306	0.232895	0.43003	0.34677	0.0995647	0.189487	0.839062	2.6416e-07	0.00202506	2.10155e-05	1.13005e-08
VIT_00s0125g00310	0.0633756	-0.00239807	-0.105089	-0.0377916	0.0541698	0.0547164	0.00945543	0.206968	0.115158	0.251352	0.283423	0.210829	0.127196	0.124428	-0.0690185	0.0332122	-0.0394711	-0.000305183	0.122983	0.131997	0.226421	0.194786	-0.0817891	0.0199679	-0.161402	-0.175309	-0.0172537	-0.0651485	0.211764	0.100508	0.109722	0.162843	-0.0634808	0.0988645	-0.260699	-0.214724	-0.226084	-0.223609	-0.192647	-0.283905	-0.0291686	-0.239848	-0.232684	-0.0656692	0.630472	0.985492	0.42423	0.77436	0.681019
VIT_00s0125g00350	0.113776	-0.171992	-0.0742159	-0.000246962	0.0863246	0.00310324	0.0843475	0.187985	0.293249	0.104244	0.106706	0.37138	0.22064	0.250014	0.0684594	0.0749922	0.0318443	0.218309	0.00482754	-0.166258	-0.043203	-0.00791557	0.170309	0.0706744	-0.0262532	-0.170545	0.0911252	-0.0607316	-0.0102378	0.0879041	0.0259319	0.153183	-0.155919	-0.106738	0.00958633	-0.0693709	0.156035	-0.0769759	-0.214619	-0.410243	-0.174894	-0.306715	-0.423181	0.362247	0.386721	0.188835	0.573054	0.998506	0.511935
VIT_00s0125g00390	-0.0919785	-0.12205	-0.597952	-0.157758	0.0506171	-0.0305783	-0.31018	0.0262666	0.484079	0.556937	0.371492	0.311351	-0.0490194	0.240453	-0.603528	-0.48368	-0.226711	0.106466	0.325831	0.411279	0.614187	0.64252	0.246959	0.500559	0.138997	-0.0708837	0.122876	0.211194	0.528614	0.428826	0.674332	0.590784	-0.311348	-0.0161075	-0.373447	-0.616543	-0.540599	-0.459342	-0.0908525	-0.405926	-0.0796735	-0.370342	-0.188654	0.227255	0.484578	0.352894	4.5385e-07	0.228652	0.700921
VIT_00s0125g00420	0.0979957	-0.194493	0.297233	-0.113361	0.0109347	-0.143862	0.0970521	-0.150838	0.0112514	-0.519837	-0.619798	-0.109629	-0.108066	-0.137561	0.388777	0.0619348	0.243899	0.233129	-0.208119	-0.539281	-0.73367	-0.568698	0.356174	-0.041696	0.251403	0.25616	-0.0757623	-0.0731927	-0.59365	-0.128675	-0.308856	-0.355528	-0.104288	-0.461586	0.655699	0.458083	0.784567	0.443029	-0.0743861	0.118396	0.0146201	0.307037	0.0879759	0.360984	0.456333	0.13646	0.0210931	0.388467	0.933914
VIT_00s0131g00010	0.0230072	-0.26752	0.0217495	-0.0691726	-0.167819	-0.0933371	-0.297731	-0.336788	-0.127995	-0.465134	-0.556641	-0.157205	-0.358819	-0.443839	0.151054	-0.258042	-0.0194034	-0.0803018	0.0127201	-0.119832	-0.274896	-0.210006	0.311093	0.298942	0.436677	0.469176	0.383773	0.235357	-0.179091	0.250901	0.0388986	-0.0784724	0.0562362	-0.113061	0.569854	0.409728	0.369471	0.316855	0.00754658	0.0484753	0.269824	0.294618	0.0762799	0.224657	0.861483	0.0387871	0.868986	0.599467	0.199953
VIT_00s0131g00250	-0.175822	0.382739	0.129434	0.173472	0.0679773	0.252947	0.201481	0.190708	-0.384074	0.268686	0.498137	-0.189705	0.114613	0.0373027	-0.142677	0.262996	0.0337261	-0.195086	0.114291	0.384488	0.548543	0.328207	-0.633842	-0.318106	-0.335226	-0.276739	-0.173179	-0.155121	0.3973	-0.278537	-0.113059	-0.0689553	0.406128	0.467991	-0.530679	-0.150978	-0.62519	-0.278568	0.0549689	0.179373	0.0551718	-0.0105188	0.212445	-0.714461	0.179028	0.00254323	0.324304	0.185	0.605805
VIT_00s0131g00330	-0.100005	0.140453	-0.0736503	-0.106848	-0.29911	-0.0424626	-0.0161463	-0.097594	-0.304386	0.0353425	0.449278	-0.0511553	0.33219	0.0891904	0.146248	0.302423	0.264785	-0.0968305	0.114302	0.164572	0.422766	0.0430201	-0.607698	-0.340834	-0.368389	-0.0481916	-0.0180069	0.121986	0.571841	-0.116229	-0.00271182	0.172775	0.519064	0.492221	-0.44377	-0.0400564	-0.356939	0.0953716	0.114554	0.166742	-0.174496	-0.00934492	0.0382223	-0.29339	0.447107	0.28445	0.575989	0.416469	0.0202555
VIT_00s0131g00350	-0.0655399	-0.251968	0.203099	-0.256342	-0.392193	-0.238647	-0.286928	-0.427345	-0.464689	-0.689661	-0.585213	-0.455091	-0.273923	-0.549481	0.395316	-0.0403136	0.0443908	-0.268314	-0.212143	-0.252214	-0.432095	-0.500948	-0.0298132	-0.0840741	0.239946	0.585805	0.255884	0.289808	-0.217842	0.041777	-0.205013	-0.272375	0.329768	0.0420554	0.552042	0.602957	0.414937	0.642461	0.0416905	0.337318	0.292824	0.521772	0.219122	-0.105184	0.618818	0.0521203	0.119619	0.0480393	0.00194046
VIT_00s0144g00010	0.115739	0.303355	0.0511985	0.141015	0.091898	0.110532	0.389701	0.565405	0.101111	0.374495	0.607489	0.448326	0.617499	0.486005	0.19643	0.508149	0.135775	0.124366	-0.0826683	-0.0325938	0.0926779	-0.0282546	-0.422324	-0.537076	-0.58252	-0.565485	-0.371566	-0.353365	0.0859691	-0.307875	-0.266444	0.0702737	0.0275236	0.0481727	-0.500644	-0.27039	-0.145953	-0.128731	-0.446215	-0.364307	-0.473683	-0.366537	-0.393557	-0.184821	0.378526	0.0184646	0.69765	0.282509	0.484962
VIT_00s0144g00040	-0.0267231	-0.333877	-0.423747	-0.53295	-0.647902	-0.52719	-0.498201	-0.409492	-0.159792	-0.211033	0.100887	0.0631529	0.225391	-0.0642592	0.257329	-0.0271338	0.120664	-0.0747198	-0.0787628	0.0197443	0.163536	-0.176312	-0.230192	0.00331442	-0.018339	0.37036	0.335763	0.528117	0.494866	0.415098	0.241939	0.431983	0.362278	0.20854	0.00926799	0.116271	-0.0362971	0.386822	0.169058	0.00947061	-0.163543	-0.0859266	-0.222911	0.139624	0.839386	0.00913193	0.000741496	1.16636e-05	2.19581e-08
VIT_00s0144g00120	0.0422365	-0.0196458	-0.420052	-0.326992	-0.521554	-0.496685	-0.0369824	-0.0174392	0.0614674	0.0927085	0.551059	0.437936	0.739729	0.500168	0.401833	0.438629	0.464698	0.333533	-0.157599	-0.0342069	0.0893447	-0.284024	-0.488343	-0.409292	-0.588028	-0.174705	0.0574551	0.230117	0.454472	0.120387	0.0344627	0.477385	0.226813	0.0982878	-0.447176	-0.182975	-0.00880036	0.206033	0.11819	-0.11927	-0.663929	-0.478539	-0.517072	0.201131	0.748647	0.881562	0.000833958	0.0107689	1.92717e-05
VIT_00s0144g00190	0.118549	-0.14066	-0.29687	-0.315035	-0.333799	-0.507625	0.0748133	-0.0303029	0.23957	0.0343993	0.30263	0.384279	0.646403	0.526588	0.373043	0.366395	0.414923	0.465338	-0.256748	-0.1426	-0.206314	-0.394017	-0.219035	-0.281391	-0.467392	-0.153185	0.0031119	0.145958	0.140117	0.024755	0.00972247	0.352226	-0.0479457	-0.12901	-0.202782	-0.152563	0.264557	0.278937	0.0886748	-0.114773	-0.679401	-0.446412	-0.46085	0.368953	0.366978	0.283735	0.0212581	0.0142183	0.00914919
VIT_00s0144g00210	0.0665555	0.256295	0.346091	0.192818	0.00653455	0.0667619	0.390455	0.25525	-0.235913	-0.0220391	0.259421	-0.050445	0.419824	0.201042	0.367346	0.556293	0.251171	0.00777209	-0.24226	-0.263227	-0.141865	-0.284479	-0.481639	-0.645315	-0.433583	-0.252752	-0.376719	-0.284531	-0.0841796	-0.471578	-0.48563	-0.261723	0.282764	0.0902409	-0.198436	0.104597	0.0800441	0.18661	-0.160755	0.15766	-0.232026	0.0924097	0.0576637	-0.351051	0.613381	0.0480822	0.00675514	0.139934	0.960479
VIT_00s0144g00220	0.0905174	-0.0118027	-0.276906	-0.0653314	-0.155572	-0.349053	0.24407	0.154737	0.434644	0.177945	0.408868	0.628975	0.765608	0.694062	0.386704	0.443534	0.476992	0.6142	-0.200076	-0.280488	-0.211882	-0.331568	-0.0874112	-0.289	-0.485799	-0.362532	0.0327819	-0.0173759	0.0642148	0.00377739	-0.0398342	0.366611	-0.168788	-0.259593	-0.248249	-0.227717	0.335255	0.115386	0.0280929	-0.298773	-0.776908	-0.622198	-0.621954	0.583362	0.491573	0.928682	0.0322045	0.619937	0.235249
VIT_00s0144g00270	0.0388055	-0.011952	-0.494997	-0.335746	-0.462867	-0.529307	-0.0259474	-0.0682407	0.181639	0.20626	0.617471	0.368452	0.747235	0.60721	0.244466	0.355173	0.521333	0.464476	-0.0665731	0.0652751	0.157469	-0.181957	-0.460045	-0.341452	-0.597086	-0.180705	-0.00649687	0.243523	0.560774	0.0899692	0.163335	0.553103	0.126468	0.0750251	-0.53448	-0.351865	-0.0919363	0.148856	0.0803536	-0.111996	-0.716429	-0.53137	-0.429498	0.220896	0.768472	0.927782	5.80489e-05	0.00872673	0.000196229
VIT_00s0144g00290	0.392578	-0.0992775	0.153515	0.257999	0.253736	0.199058	0.100997	0.185805	0.222482	-0.0421319	-0.275855	0.140367	-0.0990971	-0.0126446	0.0664006	-0.0650073	-0.132807	0.0447472	0.0172059	-0.315292	-0.342003	-0.117494	0.471308	0.0992377	0.248247	0.00995868	-0.0764053	-0.216579	-0.423739	0.0486709	-0.151682	-0.168486	-0.267767	-0.24357	0.336503	0.13049	0.378616	-0.0343604	-0.222369	-0.19462	0.078582	0.078713	-0.0764695	0.32907	0.00191886	0.450434	0.241571	0.0465637	0.0504384
VIT_00s0153g00050	-0.0771525	-0.113837	-0.174916	-0.255439	-0.392675	-0.668949	0.159616	-0.28738	0.184813	-0.212082	0.100712	0.12087	0.62246	0.522879	0.495739	0.433412	0.749801	0.676691	-0.460478	-0.44359	-0.460469	-0.645073	-0.21599	-0.395599	-0.462658	-0.0281045	-0.0823738	0.205202	0.0159363	-0.153367	-0.090202	0.17049	-0.00951988	-0.335263	-0.085773	-0.0254561	0.519013	0.503378	0.411611	0.291917	-0.680846	-0.191114	-0.168246	0.4667	0.557927	0.386463	0.181313	0.0488597	0.00191348
VIT_00s0153g00070	0.124431	0.166336	-0.0359648	0.19717	0.0734913	-0.218477	0.543834	0.369628	0.444904	0.307213	0.489985	0.482695	0.818538	0.829297	0.316695	0.592341	0.422015	0.598734	-0.327892	-0.321521	-0.369579	-0.375684	-0.227115	-0.547496	-0.743368	-0.594516	-0.335012	-0.272032	-0.157203	-0.377442	-0.228812	0.128109	-0.327937	-0.275118	-0.442067	-0.375366	0.281429	0.0626223	-0.062667	-0.172482	-0.828699	-0.513941	-0.455728	0.30187	0.343511	0.204014	0.784999	0.131041	0.576816
VIT_00s0160g00020	-0.0700078	0.121356	-0.0437209	-0.276854	-0.413236	0.0398581	-0.254248	-0.167663	-0.614918	-0.230652	0.149591	-0.133969	0.0214265	-0.325044	0.215903	0.144614	0.151332	-0.302023	0.239108	0.234866	0.455562	0.0727002	-0.516053	-0.176943	0.0353299	0.215732	0.191906	0.17106	0.506318	0.13361	-0.128941	0.042106	0.792942	0.48045	-0.0358875	0.341099	-0.301953	0.102437	-0.00868957	0.112857	0.168389	0.13233	0.0807705	-0.372296	0.595056	0.355661	0.74012	0.0322382	0.00103226
VIT_00s0160g00090	0.028338	0.130254	-0.0926238	-0.18577	-0.30715	-0.288429	0.107629	-0.073241	-0.00188969	-0.172139	0.147048	0.275856	0.514002	0.299734	0.470566	0.41044	0.460337	0.36435	-0.148447	-0.195073	-0.192348	-0.406677	-0.223039	-0.304308	-0.258597	-0.0556777	0.0392417	0.0589773	0.0630205	-0.0424561	-0.169465	0.156953	0.210307	-0.0655319	0.0269604	0.151633	0.334873	0.27865	0.0513013	-0.00986587	-0.485978	-0.258596	-0.274197	0.311846	0.829821	0.321219	0.481505	0.155287	0.0169798
VIT_00s0160g00100	-0.0792736	-0.0524705	-0.460515	-0.247348	-0.301346	-0.399517	-0.0681757	-0.0425424	0.258925	0.152277	0.364485	0.437042	0.486763	0.458119	0.116336	0.117245	0.398049	0.496688	-0.0294295	0.0208505	0.156478	-0.0518105	-0.129647	-0.0503049	-0.223967	-0.128027	0.115306	0.236632	0.418416	0.161149	0.226074	0.501364	0.0200523	-0.160566	-0.225253	-0.245001	0.00858269	0.0985157	-0.0018685	-0.257213	-0.584532	-0.448016	-0.421423	0.381847	0.54712	0.690513	0.000213532	0.0567317	0.0192947
VIT_00s0160g00110	-0.0780072	-0.0677063	-0.541626	-0.175476	-0.317535	-0.325019	-0.133617	0.0174779	0.236115	0.281002	0.516997	0.492763	0.479983	0.428782	0.0320356	0.0913178	0.31031	0.356305	0.00654212	0.0940027	0.346893	0.101728	-0.198275	-0.0555961	-0.269598	-0.169694	0.15244	0.213767	0.540189	0.27278	0.259892	0.560902	0.0719007	0.0205744	-0.409161	-0.340376	-0.198186	-0.0682458	-0.0150868	-0.334959	-0.497242	-0.496063	-0.46954	0.303692	0.55356	0.607246	7.86019e-06	0.179898	0.0134277
VIT_00s0160g00120	-0.00175567	0.26308	-0.0236185	0.0734254	-0.035958	-0.194161	0.499761	0.371584	0.292958	0.189316	0.466851	0.523154	0.812278	0.725741	0.441776	0.656722	0.499993	0.571043	-0.287738	-0.309502	-0.353772	-0.427006	-0.317622	-0.610585	-0.738889	-0.562129	-0.257715	-0.255426	-0.143775	-0.343863	-0.315846	0.106183	-0.156775	-0.256108	-0.395231	-0.236402	0.306738	0.112773	-0.139442	-0.204042	-0.793803	-0.499641	-0.523346	0.252196	0.989378	0.042268	0.85784	0.577159	0.785039
VIT_00s0160g00130	0.14007	0.151802	-0.286735	0.143023	0.179119	-0.167607	0.427778	0.457326	0.711162	0.624734	0.659543	0.656164	0.767013	0.937585	0.00108225	0.348924	0.243711	0.617903	-0.155541	-0.130158	-0.0928757	-0.0268289	-0.0336599	-0.286789	-0.650863	-0.675366	-0.244041	-0.231281	0.0138789	-0.155369	0.0750841	0.384909	-0.542664	-0.282138	-0.603363	-0.671414	0.0300397	-0.240058	-0.11122	-0.406998	-0.813537	-0.723129	-0.570752	0.411508	0.28578	0.246928	0.0263386	0.275642	0.170883
VIT_00s0160g00160	-0.0765852	0.395323	-0.219719	-0.017365	-0.0697068	0.158069	0.093154	0.282903	-0.130151	0.498903	0.815489	0.2158	0.409454	0.297589	-0.135664	0.267245	0.15731	-0.0191387	0.283886	0.455734	0.757742	0.437067	-0.634021	-0.303299	-0.452486	-0.401209	-0.106616	-0.108547	0.696125	-0.0631043	0.0601811	0.30037	0.369416	0.470267	-0.750311	-0.389728	-0.718996	-0.388436	-0.162075	-0.200274	-0.239036	-0.370137	-0.150794	-0.422861	0.560834	0.00177111	0.0916384	0.89523	0.596644
VIT_00s0160g00210	0.143935	-0.0490313	-0.155353	0.152276	0.143277	-0.216148	0.348298	0.335715	0.651007	0.394592	0.342424	0.482472	0.61146	0.738207	0.102192	0.268943	0.160471	0.513527	-0.255988	-0.327517	-0.379909	-0.223021	0.1268	-0.250438	-0.480337	-0.450102	-0.217917	-0.182956	-0.248551	-0.147241	-0.00509244	0.2287	-0.586156	-0.349536	-0.292727	-0.452339	0.283757	-0.0132297	-0.0815902	-0.274721	-0.678224	-0.516578	-0.44995	0.437692	0.272558	0.709871	0.235915	0.245437	0.27478
VIT_00s0160g00220	0.0562604	0.0282706	-0.525132	-0.0573237	0.225172	0.046388	-0.140527	0.239198	0.575636	0.806585	0.566161	0.306645	0.0605747	0.421683	-0.704188	-0.400656	-0.302855	0.0999645	0.233173	0.438618	0.648579	0.742489	0.188705	0.365126	-0.023278	-0.293369	-0.084128	0.02357	0.451163	0.283932	0.599091	0.52728	-0.442687	-0.0333864	-0.579858	-0.811679	-0.67208	-0.631947	-0.124121	-0.411997	-0.113672	-0.497698	-0.164516	0.0539216	0.669407	0.83022	1.64924e-05	0.66353	0.0836703
VIT_00s0160g00310	-0.0352446	0.312499	-0.230804	0.0320085	-0.202961	-0.122918	0.22544	0.268042	0.0722968	0.315205	0.715192	0.463455	0.732427	0.537544	0.234324	0.50636	0.33978	0.259819	0.00491927	0.096571	0.199774	-0.0630065	-0.566865	-0.499449	-0.702682	-0.461071	-0.0473965	-0.0667535	0.397388	-0.131111	-0.0715383	0.35015	0.151419	0.223383	-0.636415	-0.322154	-0.21124	-0.0428583	-0.152372	-0.261603	-0.634968	-0.502931	-0.479094	-0.0187552	0.789205	0.0150609	0.0760241	0.808173	0.119877
VIT_00s0160g00320	-0.0171799	0.378045	-0.0554099	0.0373196	-0.167043	-0.0821587	0.358002	0.314855	-0.0226695	0.219023	0.688754	0.431682	0.791182	0.5263	0.408193	0.682402	0.461019	0.263536	-0.0597158	-0.0140328	0.0937459	-0.19712	-0.642759	-0.652181	-0.769296	-0.503815	-0.124305	-0.171251	0.294607	-0.272552	-0.237252	0.204613	0.240384	0.221826	-0.597862	-0.196729	-0.0944223	0.0162121	-0.138956	-0.182072	-0.630084	-0.416055	-0.431982	-0.0711419	0.896341	0.00290046	0.674122	0.777105	0.202071
VIT_00s0160g00330	-0.09144	0.447585	-0.123996	0.117265	-0.0600058	0.0614277	0.339805	0.435016	0.0103217	0.434288	0.833879	0.437832	0.712028	0.534984	0.168257	0.561532	0.363958	0.219261	0.0507609	0.155655	0.362205	0.0910779	-0.660665	-0.572575	-0.739854	-0.593444	-0.166358	-0.237997	0.432702	-0.228398	-0.160622	0.246464	0.218814	0.313203	-0.767235	-0.375003	-0.369586	-0.21832	-0.249401	-0.311521	-0.533859	-0.498294	-0.420776	-0.203162	0.48715	0.000336178	0.345212	0.372229	0.648795
VIT_00s0160g00340	0.0786255	0.180151	-0.157728	0.105388	0.0202837	-0.241872	0.456982	0.452453	0.448573	0.414236	0.601615	0.603526	0.845682	0.831926	0.274477	0.543859	0.376072	0.553583	-0.320316	-0.251636	-0.231111	-0.269064	-0.257831	-0.54543	-0.742649	-0.631609	-0.301813	-0.259437	-0.06817	-0.266521	-0.178529	0.238331	-0.310935	-0.253027	-0.515024	-0.447014	0.153069	-0.0254935	-0.139538	-0.300129	-0.847719	-0.615506	-0.549762	0.253389	0.550411	0.168393	0.22874	0.422901	0.877746
VIT_00s0163g00030	-0.0450363	-0.234806	-0.387818	0.0282968	0.402841	0.152174	-0.301485	0.00784428	0.572851	0.550029	-0.00413673	0.0600484	-0.50922	0.0115619	-0.901164	-0.82498	-0.530424	-0.0151994	0.194746	0.310682	0.52241	0.813245	0.683038	0.828402	0.566709	0.0269899	0.0435246	0.0948131	0.177253	0.406615	0.701978	0.303629	-0.584247	-0.262942	-0.0509439	-0.56307	-0.475005	-0.599137	0.00292425	-0.29559	0.313202	-0.158132	0.124419	0.204819	0.732588	0.0709369	0.00220139	0.830065	0.00141714
VIT_00s0169g00040	0.273061	-0.279527	-0.168226	0.114384	0.325295	-0.055177	0.0157656	0.0672568	0.706302	0.170607	-0.25375	0.331473	-0.101882	0.248955	-0.233625	-0.345241	-0.170292	0.350376	-0.0738885	-0.226808	-0.288349	0.0506996	0.784556	0.490173	0.340576	-0.0400891	0.0560175	-0.0182539	-0.347297	0.210301	0.28257	0.144633	-0.700149	-0.576577	0.307293	-0.213045	0.370664	-0.126976	-0.033819	-0.323582	-0.123071	-0.207544	-0.210948	0.729307	0.0347784	0.0305428	0.198848	0.384169	0.0112093
VIT_00s0169g00080	0.250497	-0.0586294	-0.105784	0.380922	0.522026	0.224034	0.148457	0.349102	0.667032	0.488351	0.0695132	0.374441	-0.0506556	0.300128	-0.392909	-0.287363	-0.276705	0.196055	0.0243026	-0.0962944	0.00213468	0.339641	0.605655	0.3505	0.175522	-0.29848	-0.140823	-0.293761	-0.222004	0.108216	0.216624	0.104056	-0.673242	-0.383159	-0.0495448	-0.439388	0.00307923	-0.47162	-0.225085	-0.458656	-0.0578789	-0.298803	-0.177593	0.412384	0.0535547	0.656341	0.421151	0.00267656	1.88819e-05
VIT_00s0173g00030	0.018521	0.279769	0.0234278	0.177884	0.0220888	-0.0164974	0.403845	0.411143	0.107607	0.27573	0.497248	0.386439	0.596352	0.490279	0.265179	0.538245	0.205508	0.186586	-0.133633	-0.0438461	-0.135648	-0.206202	-0.391633	-0.556513	-0.677756	-0.528418	-0.171197	-0.255541	-0.0519177	-0.300852	-0.27171	0.0638367	-0.0696953	0.0304095	-0.488792	-0.249446	0.00708954	-0.0471486	-0.100784	-0.129952	-0.542104	-0.357959	-0.369664	-0.0628013	0.888299	0.0303931	0.858976	0.173902	0.866961
VIT_00s0173g00170	-0.110019	-0.185616	0.239563	-0.123382	-0.235432	-0.114113	-0.26127	-0.599533	-0.477093	-0.662634	-0.652521	-0.6912	-0.496702	-0.603889	0.125908	-0.195849	0.0946787	-0.224104	-0.0886638	-0.109343	-0.224842	-0.267011	0.0640562	0.113324	0.438664	0.640448	0.176616	0.301472	-0.0972482	-0.0347717	-0.0767313	-0.328676	0.373121	0.0551283	0.553575	0.568357	0.271254	0.46886	0.358685	0.661755	0.443594	0.821313	0.646126	-0.1033	0.402693	0.155636	0.0652474	0.347625	0.0701673
VIT_00s0174g00010	0.020707	-0.171208	-0.271686	-0.0224441	-0.0601463	-0.196498	0.0943201	0.151977	0.451254	0.116108	0.168132	0.621246	0.446662	0.452335	0.22003	0.161614	0.278699	0.517289	-0.0603231	-0.284137	-0.178976	-0.14912	0.194588	0.0137691	-0.144337	-0.227028	0.155735	0.011665	-0.0324262	0.17448	0.0410732	0.327831	-0.232357	-0.310125	-0.00062499	-0.123396	0.344681	0.0417291	-0.116435	-0.441834	-0.511565	-0.515693	-0.596303	0.639979	0.875214	0.190889	0.0357401	0.864841	0.648027
VIT_00s0174g00070	0.10913	-0.175494	0.38127	-0.199072	-0.134559	-0.0850341	-0.0563083	-0.295055	-0.367162	-0.758853	-0.763369	-0.294852	-0.311419	-0.479857	0.490965	0.0521437	0.240356	-0.000424323	-0.145144	-0.413294	-0.582881	-0.557574	0.233475	0.0265544	0.45189	0.479111	0.0764823	0.0342909	-0.477836	-0.0176103	-0.417739	-0.485035	0.283913	-0.287489	0.849583	0.785587	0.728315	0.523401	0.0456074	0.288391	0.304515	0.487715	0.237304	0.177899	0.40653	0.179853	0.00265057	0.12729	0.305348
VIT_00s0174g00090	0.177417	-0.142329	-0.144559	-0.0874268	-0.0454039	-0.0333494	0.0270875	0.119053	0.176409	0.226159	0.347379	0.282469	0.357973	0.287313	0.0202932	0.135738	-0.0365138	0.0418434	0.138116	0.0193945	0.175448	0.0746647	-0.122477	-0.0719102	-0.216589	-0.178423	-0.0563233	0.00254295	0.240995	0.00868423	0.113349	0.279521	-0.00968342	0.148895	-0.233372	-0.183245	-0.126414	-0.0451289	-0.0997153	-0.213463	-0.310165	-0.287864	-0.26535	0.0935719	0.175054	0.278001	0.270464	0.506541	0.730488
VIT_00s0174g00100	0.150651	-0.0592928	0.105213	-0.0400555	-0.0477579	0.131023	-0.0825869	-0.0964413	-0.120878	-0.185316	-0.181193	-0.0909001	-0.163957	-0.231969	0.0884256	-0.0388169	-0.0645079	-0.208159	0.162922	0.0173969	-0.0709544	-0.0799636	0.0538888	0.0176789	0.0660087	0.154722	0.0446509	0.0238702	-0.0572919	0.0154402	-0.0375573	-0.0916183	0.0826629	0.145117	0.0804868	0.154311	0.0792222	0.0962828	-0.0463492	0.0635769	0.179017	0.233823	0.0759479	0.012374	0.250571	0.6527	0.423678	0.761232	0.717086
VIT_00s0174g00110	-0.0382422	-0.0974315	0.382687	-0.0995554	-0.0507154	-0.00730276	-0.100863	-0.423368	-0.420602	-0.581521	-0.658222	-0.634395	-0.487783	-0.529354	0.132068	-0.109972	-0.0895105	-0.269548	-0.123545	-0.130808	-0.339073	-0.268941	0.131284	0.139482	0.391275	0.483925	0.14733	0.158263	-0.323355	-0.0795655	-0.180486	-0.43922	0.225947	0.00948699	0.579042	0.576032	0.32486	0.368136	0.389514	0.591523	0.501749	0.572031	0.515642	-0.152939	0.771742	0.458942	0.00254696	0.449161	0.700368
VIT_00s0174g00120	0.108223	-0.280232	-0.593751	-0.336599	-0.245503	-0.414717	-0.267803	-0.110552	0.483407	0.225168	0.266065	0.430147	0.322084	0.405239	-0.0579277	-0.164257	0.199193	0.434516	0.0054482	-0.0338419	0.17564	0.0766603	0.192162	0.237775	-0.0153074	0.0256868	0.170129	0.304804	0.401676	0.42914	0.45467	0.602771	-0.200742	-0.182286	-0.146016	-0.349122	0.0051803	-0.0152608	-0.0820067	-0.419717	-0.394644	-0.477867	-0.459501	0.5699	0.410464	0.0301083	5.72125e-07	0.00854717	0.0586641
VIT_00s0174g00130	-0.208705	-0.28509	0.0100856	-0.140474	-0.31439	-0.189328	-0.183312	-0.284247	-0.145186	-0.40227	-0.246791	-0.0807711	0.0230795	-0.151307	0.298838	0.0166062	0.190586	0.0261299	-0.0279107	-0.363116	-0.209062	-0.329847	-0.0115622	-0.0867368	0.128955	0.322942	0.133064	0.181952	0.00222895	0.0623682	-0.0770008	-0.000456216	0.221577	-0.00354607	0.27938	0.301377	0.322843	0.356874	-0.0813828	0.0664722	-0.029779	0.202118	-0.00500672	0.183776	0.109534	0.0272522	0.939036	0.284377	0.0144288
VIT_00s0174g00140	0.38542	0.138873	0.397998	0.244633	0.217814	0.364385	0.42072	0.436747	-0.0313339	-0.0802392	0.0421336	0.334651	0.308473	0.134195	0.434796	0.461045	0.202103	0.117441	0.0686875	-0.416203	-0.253159	-0.267217	-0.0447686	-0.379804	-0.121965	-0.286298	-0.33268	-0.510079	-0.313049	-0.326312	-0.536282	-0.289162	0.131788	-0.0216923	0.159044	0.26453	0.368618	0.00628364	-0.576598	-0.320619	-0.209649	-0.0748312	-0.218697	0.0950961	0.00235728	0.289957	0.00163698	0.0595937	0.0945576
VIT_00s0174g00150	0.0958005	0.109667	-0.272649	0.074139	0.0839639	-0.134336	0.259724	0.391712	0.473408	0.365985	0.430133	0.777454	0.567441	0.607651	0.159012	0.290868	0.227675	0.490362	-0.0746246	-0.0541338	-0.0231922	-0.0375485	0.0487469	-0.0862226	-0.32941	-0.519644	-0.00869874	-0.185353	0.0325261	0.0809344	0.00607392	0.332846	-0.278951	-0.302665	-0.2428	-0.304155	0.131127	-0.226804	-0.122243	-0.548968	-0.61891	-0.715787	-0.677938	0.499041	0.466531	0.404211	0.0350647	0.573453	0.523586
VIT_00s0174g00170	-0.173762	-0.216262	-0.535123	-0.477524	-0.516662	-0.357658	-0.484284	-0.336934	-0.0254958	0.0761674	0.298037	0.107639	0.163451	0.0325501	-0.0527738	-0.147965	-0.0707823	-0.122464	0.20335	0.223094	0.428307	0.153337	-0.20751	0.14234	-0.0757529	0.223359	0.433285	0.545984	0.615909	0.464825	0.468437	0.595708	0.206367	0.36782	-0.278639	-0.16326	-0.350009	0.0893477	0.248223	-0.0423891	-0.132084	-0.246718	-0.255099	0.0643038	0.184256	0.0969903	1.05767e-05	0.000114276	2.37768e-05
VIT_00s0174g00190	-0.0599729	-0.338691	-0.50588	-0.178866	0.0961014	-0.41713	-0.121727	-0.0600615	0.766065	0.430943	0.103887	0.349637	0.092929	0.487293	-0.398129	-0.359583	-0.214048	0.349605	-0.35629	-0.0668695	-0.038789	0.177253	0.505307	0.454356	0.0252136	-0.148412	0.0332258	0.217196	-0.0653211	0.302832	0.540321	0.443182	-0.753099	-0.533453	-0.14011	-0.575085	0.00386533	-0.193928	0.460078	-0.112526	-0.328057	-0.482894	-0.252998	0.575689	0.648975	0.00812007	3.73548e-05	0.1715	0.465126
VIT_00s0174g00200	0.208942	0.299571	0.183656	0.191389	0.300732	0.257948	0.426122	0.468158	0.123201	0.266909	0.321272	0.429628	0.322867	0.330793	0.140658	0.38955	0.0635975	0.151099	-0.0678477	-0.100991	0.0437848	0.0389667	-0.104246	-0.183643	-0.275755	-0.515379	-0.254248	-0.408303	-0.137938	-0.219156	-0.254679	-0.0864722	-0.0519744	-0.0679984	-0.187166	-0.0810167	0.0171319	-0.245209	-0.179461	-0.296256	-0.252133	-0.417668	-0.315249	0.00320711	0.109122	0.020054	0.160126	0.142951	0.0195545
VIT_00s0174g00260	0.00781642	-0.194093	-0.477513	-0.201287	-0.243309	-0.349924	-0.155095	0.230294	0.34832	0.243788	0.307112	0.66653	0.43416	0.373107	0.135892	0.0297658	-0.00232846	0.213057	-0.214333	-0.124566	-0.00847496	-0.0554638	0.0611119	-0.0422216	-0.166349	-0.194542	0.0960929	0.10879	0.0991803	0.342917	0.127522	0.465904	-0.194979	-0.219132	-0.126179	-0.23623	0.0566303	-0.017275	-0.19237	-0.534583	-0.492948	-0.555225	-0.662194	0.387193	0.952735	0.137283	0.000114324	0.123026	0.0610303
VIT_00s0174g00290	0.167742	-0.11109	-0.391315	-0.292707	-0.278099	-0.280306	-0.0172974	0.177599	0.322196	0.143147	0.361347	0.725331	0.610262	0.474776	0.333452	0.283922	0.202752	0.319418	0.0114059	-0.147663	-0.0664417	-0.194317	-0.0475773	-0.144386	-0.310762	-0.239048	0.106821	0.0600597	0.130109	0.245541	0.0113609	0.444298	-0.0461124	-0.12236	-0.160391	-0.121593	0.202313	0.0470253	-0.121426	-0.452228	-0.610337	-0.591084	-0.705197	0.536168	0.200162	0.398103	0.00199049	0.023234	0.031439
VIT_00s0174g00300	0.235496	-0.0565634	-0.153825	0.0797927	0.063523	-0.122025	0.224654	0.245889	0.4505	0.162155	0.190081	0.616371	0.479749	0.494289	0.252849	0.260715	0.188896	0.43972	-0.108326	-0.233572	-0.243428	-0.206327	0.187222	-0.0564199	-0.212864	-0.314574	0.0497819	-0.115807	-0.124841	0.0617545	-0.0435794	0.231245	-0.288107	-0.326103	-0.0296045	-0.133063	0.359572	-0.00848912	-0.0973402	-0.389712	-0.530354	-0.516192	-0.561901	0.584238	0.0700887	0.66773	0.240613	0.54449	0.629675
VIT_00s0174g00310	0.0803863	-0.275898	-0.0488667	-0.133129	-0.16384	-0.336011	-0.0683842	-0.446173	0.13036	-0.392896	-0.433105	-0.0738694	-0.0503738	2.27017e-05	0.217099	-0.0359086	0.210637	0.305649	-0.156753	-0.242427	-0.458806	-0.398613	0.310886	0.225924	0.170864	0.291935	0.296192	0.285507	-0.223206	0.105899	0.0810693	0.0259721	-0.124479	-0.290202	0.425831	0.259417	0.559053	0.368041	0.482	0.302499	-0.123327	0.0906789	0.0332772	0.550771	0.54149	0.0328636	0.710802	0.310562	0.210981
VIT_00s0174g00320	0.256101	0.0533851	-0.0930286	0.196208	0.316901	0.224927	0.281484	0.569317	0.509194	0.48277	0.39303	0.724273	0.405119	0.502072	-0.0257697	0.16843	-0.169241	0.203745	0.0565253	-0.118266	0.0317232	0.163089	0.189099	-0.0262667	-0.18992	-0.543519	-0.15297	-0.37709	-0.140565	0.0171726	-0.0396121	0.199082	-0.382262	-0.212632	-0.205826	-0.325075	0.0148906	-0.422381	-0.378186	-0.613811	-0.397575	-0.623026	-0.56448	0.322098	0.0482572	0.685397	0.479583	0.132969	0.0136243
VIT_00s0174g00330	0.0715382	-0.545124	-0.403081	-0.371029	-0.354586	-0.357985	-0.520319	-0.282358	0.147572	-0.222695	-0.279626	0.112253	-0.153648	-0.196892	0.0139789	-0.382097	-0.0397619	0.0302674	0.159577	0.0588595	-0.093784	-0.0745003	0.34706	0.397278	0.308075	0.444191	0.419648	0.486029	0.177233	0.559955	0.362963	0.3585	-0.0825146	-0.0692031	0.296361	0.0920796	0.184587	0.269896	-0.0877328	-0.266483	0.10531	0.0061283	-0.28265	0.43136	0.587011	6.68284e-06	0.00140697	0.00351749	0.00543964
VIT_00s0179g00010	-0.0936763	-0.322568	-0.670657	-0.302999	-0.4257	-0.450359	-0.43801	-0.201164	0.359626	0.245775	0.359693	0.324606	0.32419	0.271855	-0.0851621	-0.184304	-0.176933	0.0163766	0.091691	0.179407	0.217632	0.116553	0.00412949	0.188277	-0.186575	0.0977673	0.658894	0.551648	0.482149	0.528	0.582948	0.772752	-0.160562	0.179772	-0.314373	-0.367466	-0.199911	0.0873489	0.133393	-0.290531	-0.3504	-0.468635	-0.543889	0.34933	0.476516	0.0119498	4.55952e-09	0.0186096	0.000696457
VIT_00s0179g00030	-0.072251	-0.390727	-0.503828	-0.275848	-0.469374	-0.467953	-0.470806	-0.290121	0.203085	-0.0186441	0.0727168	0.182954	0.17431	0.0397362	0.0503313	-0.206892	-0.173718	-0.0872233	-0.0617799	0.042978	-0.00499189	-0.0853541	0.0463747	0.153454	-0.059563	0.254355	0.629195	0.559984	0.282728	0.447546	0.440215	0.568638	-0.105885	0.105954	-0.0556432	-0.135731	0.00523568	0.312356	0.095367	-0.186486	-0.23234	-0.254011	-0.420903	0.306557	0.583281	0.00202463	4.06402e-05	0.0328969	0.000154823
VIT_00s0179g00090	0.0730187	0.243437	0.0413964	0.253816	0.292163	0.311731	0.396553	0.552759	0.221914	0.554629	0.623518	0.393018	0.478089	0.513339	-0.0618653	0.338162	0.00465619	0.120408	0.116862	-0.0530424	0.268091	0.229892	-0.223788	-0.327046	-0.405761	-0.581122	-0.373612	-0.415424	0.0870633	-0.234758	-0.154246	0.0725563	-0.0898968	0.071815	-0.521257	-0.389513	-0.280629	-0.380982	-0.280489	-0.314446	-0.345787	-0.467827	-0.261048	-0.150127	0.579275	0.06089	0.753487	0.0503634	0.0235036
VIT_00s0179g00100	0.0367838	-0.114525	-0.254794	-0.436099	-0.384263	-0.0162105	-0.540914	-0.230502	-0.350039	-0.108503	0.0138975	-0.150354	-0.228318	-0.400461	-0.107894	-0.269727	-0.272691	-0.448875	0.364598	0.428282	0.447666	0.273189	-0.157258	0.239825	0.226014	0.398491	0.341979	0.396717	0.487585	0.437546	0.264152	0.261538	0.424742	0.464802	0.024223	0.149831	-0.393042	0.0560565	-0.0746018	-0.0568265	0.35115	0.044721	0.000692089	-0.292998	0.780224	0.383582	0.0494525	0.000495712	0.00243599
VIT_00s0179g00110	0.202497	0.373114	0.201608	0.060111	-0.0904088	0.212588	0.299099	0.387234	-0.325456	0.0935985	0.50793	0.235518	0.523086	0.176322	0.431691	0.65133	0.161369	-0.146579	0.11824	0.0597022	0.144803	-0.131188	-0.634411	-0.605002	-0.542215	-0.363424	-0.117831	-0.288525	0.16381	-0.236684	-0.431449	-0.0538285	0.443715	0.430715	-0.37226	0.0993675	-0.151005	-0.0726929	-0.241613	-0.114488	-0.231641	-0.24389	-0.27549	-0.377065	0.120743	0.00332301	0.122416	0.64822	0.492095
VIT_00s0179g00130	0.020086	-0.0832275	-0.331274	-0.0509154	-0.0382652	-0.0436821	-0.0179945	0.209066	0.312563	0.277744	0.315738	0.567116	0.3407	0.338672	-0.00393569	0.0399779	0.0655066	0.247379	0.119724	0.0836639	0.185195	0.145231	0.0663952	0.0537707	-0.0500002	-0.228245	0.0626645	-0.0480138	0.193979	0.215451	0.104195	0.360823	-0.0860945	-0.131419	-0.129243	-0.210425	-0.0458766	-0.228243	-0.138085	-0.405063	-0.369414	-0.458344	-0.400876	0.362746	0.878928	0.527247	0.00972343	0.699243	0.771608
VIT_00s0179g00140	-0.130062	0.159195	-0.225524	0.0504041	-0.0707144	0.075579	0.0269256	0.279219	0.0797008	0.203065	0.376303	0.548526	0.297383	0.190131	0.105565	0.18749	0.0454362	0.0624725	0.163139	0.162422	0.221345	0.114864	-0.149852	-0.0608709	-0.248672	-0.297593	0.165589	-0.0755856	0.222156	0.188588	0.018199	0.291933	0.0608087	0.142676	-0.283983	-0.135788	-0.152473	-0.24388	-0.228722	-0.476983	-0.243712	-0.469525	-0.542767	0.137497	0.321941	0.224388	0.0831762	0.702121	0.591336
VIT_00s0179g00150	-0.198273	0.350464	0.33122	0.822228	0.490714	0.520584	0.443413	0.467377	0.0327472	0.38392	0.284476	-0.0820585	0.0211511	0.129466	-0.245745	0.129517	-0.111347	-0.0723252	0.0553597	0.00483573	0.12309	0.266996	-0.153687	-0.300529	-0.230505	-0.433201	-0.280292	-0.490113	-0.131967	-0.464426	-0.203282	-0.255986	-0.154426	0.133886	-0.366023	-0.291817	-0.297422	-0.382774	-0.352584	-0.0852287	0.0104843	0.0623435	0.184619	-0.448448	0.128856	0.00604677	0.00973597	8.0066e-16	6.87689e-05
VIT_00s0179g00160	-0.0581293	0.321467	0.324899	0.411161	0.421905	0.584037	0.191008	0.404028	-0.193981	0.319763	0.18791	-0.224743	-0.227535	-0.173364	-0.328498	-0.0365256	-0.378642	-0.419966	0.207987	0.18607	0.339867	0.459955	-0.134093	-0.103613	0.0244436	-0.227086	-0.197332	-0.402912	-0.0439587	-0.211819	-0.176055	-0.30153	0.0634769	0.279158	-0.21441	-0.105907	-0.484038	-0.456741	-0.328229	-0.0705633	0.408723	0.137475	0.260868	-0.656641	0.65909	0.0122606	0.0113142	0.00110058	0.000786359
VIT_00s0179g00170	0.0515709	0.119828	0.295092	0.0225818	0.193683	0.120287	0.0949898	-0.0732038	-0.125625	-0.276063	-0.439906	-0.238242	-0.382225	-0.290243	0.00942167	-0.0667235	-0.0860026	-0.0824857	-0.0642621	0.0314602	-0.275869	-0.118004	0.232379	0.161251	0.239308	0.108911	0.102707	-0.0503427	-0.359349	-0.107169	-0.132211	-0.347792	-0.0536868	-0.160775	0.348601	0.286841	0.248393	0.074745	0.0763329	0.147505	0.326558	0.327914	0.163744	0.011675	0.695558	0.361793	0.0220841	0.864019	0.138131
VIT_00s0179g00180	0.124815	-0.157304	-0.284987	0.150656	0.289702	0.0339845	0.00411668	0.387162	0.57081	0.54194	0.235168	0.438188	0.0732547	0.333797	-0.388019	-0.273174	-0.410003	0.0974166	0.000878241	0.120731	0.0991558	0.343608	0.358092	0.273175	0.0292573	-0.290635	-0.0163542	-0.103612	-0.0587959	0.190355	0.307339	0.322388	-0.601	-0.20732	-0.165321	-0.502797	-0.180257	-0.39728	-0.299337	-0.53406	-0.195615	-0.464301	-0.356536	0.203408	0.342012	0.230012	0.0273105	0.250555	0.0247551
VIT_00s0179g00190	0.0616307	-0.268607	-0.488978	-0.106441	-0.0122274	-0.244327	-0.0775376	0.190722	0.632316	0.398785	0.288712	0.67714	0.35308	0.480859	-0.105603	-0.106388	-0.0792588	0.334678	-0.0180285	0.0305728	0.0204042	0.0966194	0.290472	0.217796	-0.11711	-0.248859	0.0789694	0.0632975	0.0829724	0.313801	0.345921	0.53245	-0.496027	-0.279843	-0.178571	-0.440498	0.0363719	-0.193364	-0.101446	-0.518398	-0.496456	-0.62379	-0.579405	0.566632	0.639933	0.0379716	7.36096e-05	0.418259	0.926123
VIT_00s0179g00210	0.0676363	0.364335	-0.124881	0.252549	0.391283	0.286783	0.397708	0.780177	0.366266	0.676228	0.61763	0.668399	0.363315	0.542432	-0.197597	0.197139	0.0522486	0.305328	0.10584	0.221303	0.302268	0.357854	-0.0821191	-0.185993	-0.34558	-0.737738	-0.478368	-0.518357	0.0642547	-0.1343	-0.0918258	0.123993	-0.28112	-0.201686	-0.527527	-0.540506	-0.328893	-0.631031	-0.571708	-0.661967	-0.374687	-0.563988	-0.433012	-0.0345932	0.607618	0.00421191	0.341754	0.0515624	0.00199231
VIT_00s0179g00220	0.2113	-0.438531	-0.611739	-0.522298	-0.385801	-0.415279	-0.599956	-0.255674	0.226771	0.0311742	-0.0393111	0.308354	-0.04621	-0.0405328	-0.0902475	-0.413816	-0.273275	-0.104699	0.0779965	0.0998315	0.150871	0.086402	0.316199	0.452523	0.268094	0.31753	0.355884	0.471436	0.274426	0.724168	0.48145	0.540657	-0.131085	-0.051513	0.102159	-0.102552	-0.0615276	0.0236325	0.181822	-0.257557	-0.017564	-0.253872	-0.352872	0.446327	0.105092	0.000457108	2.07268e-07	1.86603e-05	0.00233187
VIT_00s0179g00240	-0.125099	0.00484482	0.129801	-0.157321	-0.179054	-0.20861	0.012543	-0.23473	-0.23206	-0.370708	-0.324291	-0.253858	-0.0642951	-0.108409	0.226173	0.0839376	0.236693	0.12566	-0.299293	-0.200408	-0.312634	-0.364378	-0.0450497	-0.139866	0.114825	0.204527	-0.134676	0.0667039	-0.210204	-0.16412	-0.241352	-0.240784	0.175286	-0.250861	0.335863	0.320582	0.330216	0.322377	0.260689	0.437722	-0.0486328	0.283416	0.298835	0.00374531	0.340905	0.970693	0.322922	0.229961	0.171043
VIT_00s0179g00250	-0.123202	0.615488	0.303579	0.416652	0.35148	0.320942	0.637341	0.592863	-0.0799352	0.429723	0.589187	0.127231	0.399796	0.398048	0.00661297	0.564959	0.109046	0.0720576	-0.108474	0.182404	0.139855	0.104233	-0.555992	-0.557971	-0.6566	-0.716797	-0.420783	-0.51699	-0.0502957	-0.572945	-0.383353	-0.2184	0.0219091	0.150221	-0.609568	-0.285851	-0.331963	-0.345112	-0.123537	-0.0187916	-0.262491	-0.261166	-0.065126	-0.530939	0.348336	1.66404e-07	0.0183739	0.000928116	0.00589192
VIT_00s0179g00260	-0.0732224	0.589143	0.235131	0.367424	0.332252	0.148443	0.758623	0.600915	0.113948	0.405158	0.586451	0.311486	0.611736	0.647635	0.137078	0.655737	0.428841	0.468476	-0.219806	-0.0184734	-0.0426584	-0.085351	-0.484158	-0.651077	-0.711354	-0.791834	-0.592753	-0.578579	-0.108585	-0.662441	-0.419489	-0.160756	-0.0908415	-0.145513	-0.545815	-0.341134	-0.0719787	-0.262993	-0.235627	-0.11058	-0.594864	-0.365235	-0.153795	-0.240201	0.578215	7.34823e-07	0.0705358	0.00387777	0.00949749
VIT_00s0179g00270	-0.0513987	0.0444967	0.0428432	-0.182921	-0.410395	-0.113617	-0.0662266	-0.137056	-0.347988	-0.46517	-0.108105	0.108391	0.208568	-0.145912	0.557951	0.331814	0.359368	0.0279635	0.0739992	-0.174967	-0.200075	-0.43169	-0.248442	-0.27703	-0.086531	0.181004	0.175082	0.119139	0.0597768	0.0505031	-0.295844	-0.0174335	0.483862	0.15874	0.208392	0.470194	0.335447	0.383989	-0.0632999	0.0244315	-0.115227	0.107802	-0.189461	0.1448	0.696525	0.735675	0.745158	0.161835	0.00112681
VIT_00s0179g00280	0.0371255	0.0845638	-0.294472	-0.139531	-0.0603286	-0.319954	0.182198	-0.00833166	0.28012	0.17587	0.275982	0.299261	0.386835	0.524151	0.0274164	0.169718	0.56022	0.713394	-0.101597	0.0325408	0.0555995	-0.0666057	-0.0703628	-0.0603685	-0.199685	-0.243269	-0.166392	8.14011e-05	0.212058	-0.0497462	0.0929598	0.25531	-0.0943752	-0.280576	-0.177621	-0.262557	0.083847	-0.100504	0.109419	-0.0809426	-0.557438	-0.432295	-0.176387	0.354887	0.778235	0.520613	0.0223781	0.287655	0.647031
VIT_00s0179g00290	0.0725027	-0.0182199	-0.312321	-0.107638	0.149551	0.0117971	0.0150573	0.425296	0.369955	0.462494	0.34707	0.486549	0.15139	0.353909	-0.266973	-0.0956863	-0.0750827	0.209542	0.0781249	0.258952	0.287056	0.340411	0.138541	0.145	-0.0428303	-0.319126	-0.216544	-0.0794192	0.187552	0.201078	0.192248	0.284452	-0.257532	-0.197048	-0.272873	-0.399556	-0.259086	-0.384805	-0.252439	-0.495272	-0.146142	-0.417291	-0.371606	0.144486	0.581966	0.890103	0.015122	0.413013	0.254088
VIT_00s0179g00300	-0.102455	-0.0112332	-0.398962	-0.0174532	0.125301	0.10562	-0.319237	-0.0683777	0.216341	0.544725	0.308397	-0.131682	-0.306105	-0.00594087	-0.774498	-0.544778	-0.544338	-0.300158	0.386284	0.614376	0.658633	0.754632	0.0935506	0.47187	0.0893433	-0.00687778	0.155951	0.217368	0.459364	0.313092	0.660945	0.398212	-0.263065	0.318469	-0.470926	-0.58352	-0.792616	-0.515493	0.170683	-0.0634356	0.255941	-0.142927	0.129419	-0.243825	0.435994	0.932115	0.00159093	0.894701	0.340122
VIT_00s0179g00320	-0.0430279	-0.585538	-0.522442	-0.645945	-0.744848	-0.590534	-0.768698	-0.715065	-0.0973329	-0.444248	-0.303492	-0.193733	-0.142062	-0.312765	0.112225	-0.380767	0.0772051	-0.0704727	0.172091	0.0907098	-0.0139749	-0.190047	0.110708	0.336515	0.271395	0.764072	0.611954	0.832123	0.433934	0.646933	0.476326	0.477724	0.224005	0.198329	0.26142	0.212724	0.129773	0.545911	0.28428	0.144778	0.123556	0.172314	-0.0749411	0.345781	0.744097	8.91339e-07	1.85439e-05	2.49835e-08	8.88784e-12
VIT_00s0179g00340	-0.214685	-0.422575	-0.434513	-0.599518	-0.6666	-0.726399	-0.617195	-0.777936	-0.103495	-0.398362	-0.278062	-0.319687	-0.115915	-0.217525	0.0637987	-0.301045	0.0717308	-0.0379082	-0.277959	0.052086	-0.0371288	-0.211474	0.0146221	0.291196	0.178473	0.627881	0.513041	0.861836	0.320392	0.428136	0.454989	0.365722	0.164384	-0.0137129	0.203508	0.15351	0.0984009	0.636172	0.701059	0.464145	0.0364935	0.192847	0.0907427	0.226504	0.0995107	0.000769763	0.00052247	4.15974e-07	6.09475e-09
VIT_00s0179g00350	-0.0466654	-0.237865	-0.164275	-0.288278	-0.310882	-0.586456	-0.151018	-0.513795	0.00041242	-0.393139	-0.349029	-0.136517	-0.0233988	-0.0268302	0.200052	-0.0261664	0.280036	0.295275	-0.397867	-0.0356013	-0.342467	-0.378592	0.121785	0.192182	0.104106	0.300114	0.338328	0.439122	-0.0556679	0.148066	0.130998	0.0912229	-0.00159325	-0.290815	0.337865	0.236621	0.414274	0.444414	0.671723	0.391008	-0.122196	0.0669799	0.0334699	0.396611	0.723295	0.0672344	0.209754	0.0255047	0.0156203
VIT_00s0179g00360	0.103784	-0.609588	-0.40597	-0.512753	-0.513643	-0.536931	-0.439174	-0.473503	0.194799	-0.281108	-0.142206	0.0979253	0.199411	0.0909005	0.253985	-0.135031	0.2497	0.244281	-0.0156444	-0.366126	-0.174781	-0.310203	0.202273	0.166775	0.12978	0.469517	0.264428	0.489756	0.234058	0.449103	0.277308	0.411159	0.0471334	-0.0851419	0.227341	0.0984787	0.36649	0.458197	0.11687	-0.0384938	-0.201976	-0.0945234	-0.227593	0.590634	0.430036	2.34806e-07	0.00128957	2.80575e-05	2.70248e-05
VIT_00s0179g00370	0.0530578	-0.207231	0.0681818	-0.0378212	0.0536325	-0.326956	0.0987497	-0.279037	0.241927	-0.32991	-0.502941	-0.0982224	-0.0958506	0.091605	0.136475	-0.088371	0.420572	0.591573	-0.368945	-0.432815	-0.524505	-0.389671	0.439663	0.180851	0.299353	0.208725	-0.0547864	0.071708	-0.38061	-0.0725443	-0.0326129	-0.165312	-0.253649	-0.627295	0.53153	0.185139	0.665133	0.351732	0.141419	0.145464	-0.12817	0.125202	0.117949	0.532746	0.687226	0.11212	0.604719	0.774187	0.684016
VIT_00s0179g00380	-0.160152	-0.386447	-0.190508	-0.132337	-0.146714	-0.366529	-0.259441	-0.336134	0.243189	-0.111468	-0.27145	-0.138688	-0.143499	-0.03795	-0.116681	-0.300932	-0.108123	0.0365513	-0.293849	-0.0424544	-0.216623	-0.10062	0.306506	0.299354	0.132067	0.267393	0.185699	0.441166	-0.0618349	0.158787	0.34226	0.154134	-0.294824	-0.256245	0.149787	-0.0650622	0.178385	0.393978	0.392108	0.204529	0.0134117	0.111828	0.0305622	0.279655	0.221576	0.00228939	0.144835	0.313474	0.263311
VIT_00s0181g00010	0.115683	-0.0723002	0.221031	-0.0712094	-0.212046	-0.337847	0.131971	-0.271887	-0.155526	-0.498625	-0.337567	-0.252058	0.148133	-0.0382049	0.512476	0.30961	0.447266	0.230444	-0.293245	-0.34382	-0.651523	-0.669083	-0.0730407	-0.303707	-0.152861	0.211866	0.0706062	0.0788301	-0.298371	-0.219259	-0.30761	-0.237356	0.106356	-0.0902765	0.317237	0.388657	0.619476	0.584181	0.169958	0.33509	-0.150225	0.269267	0.0852777	0.182882	0.378758	0.583024	0.0896689	0.588735	0.103842
VIT_00s0181g00020	-0.0882243	-0.578559	-0.58583	-0.554744	-0.779094	-0.652236	-0.718326	-0.706411	-0.060095	-0.293175	-0.041913	-0.113456	0.0884323	-0.14458	0.1384	-0.256241	-0.00107404	-0.13202	0.109293	0.0519233	0.0730795	-0.179275	-0.0744569	0.205978	0.0245838	0.623731	0.712044	0.823876	0.55382	0.612366	0.527429	0.632344	0.220793	0.427139	0.0186514	0.0611944	-0.00498531	0.501759	0.354546	0.0958631	-0.0863623	-0.0246404	-0.215046	0.305601	0.502656	1.28695e-06	8.77596e-07	4.23675e-06	2.29088e-13
VIT_00s0181g00030	0.140637	-0.643013	-0.338121	-0.388162	-0.309814	-0.323789	-0.574079	-0.52296	0.170979	-0.2211	-0.352828	-0.174432	-0.26035	-0.227673	-0.109099	-0.516827	-0.135451	-0.0544117	0.134124	-0.102622	-0.0423624	-0.00688486	0.42773	0.47893	0.416941	0.611767	0.368722	0.530778	0.177017	0.488658	0.490034	0.331593	-0.0971249	0.0518877	0.329281	0.0608615	0.152861	0.348128	0.0509164	-0.0259968	0.164693	0.150812	0.0236014	0.385313	0.283813	3.02622e-08	0.00823453	0.00217978	0.0159998
VIT_00s0181g00040	0.102199	-0.485185	-0.530284	-0.294252	-0.32238	-0.34542	-0.403034	-0.20924	0.341641	0.0584358	0.097773	0.361049	0.196729	0.149835	0.00707058	-0.225831	-0.0247869	0.152528	0.20075	0.0603523	0.110729	0.0377456	0.22717	0.332281	0.0817415	0.212637	0.475704	0.440505	0.370647	0.531275	0.483624	0.623474	-0.12118	0.0802773	0.0197189	-0.142272	0.0544546	0.151035	-0.0324024	-0.387047	-0.253484	-0.362094	-0.470633	0.534066	0.437152	8.52974e-05	1.31387e-05	0.0224835	0.0120023
VIT_00s0181g00050	0.00595255	0.060384	-0.108976	-0.0491039	-0.114778	-0.286396	0.135032	-0.128142	0.0671638	0.168164	0.356369	-0.148496	0.331651	0.362888	-0.0273471	0.218688	0.14309	0.135899	-0.190104	0.119204	0.0331067	-0.0852713	-0.37568	-0.252234	-0.508945	-0.138856	-0.0296619	0.143018	0.245048	-0.21453	0.137429	0.185858	-0.0320926	0.273408	-0.482817	-0.31604	-0.178007	0.0932756	0.345875	0.283619	-0.330487	-0.0800932	0.0473522	-0.115028	0.963997	0.646729	0.407193	0.709461	0.382524
VIT_00s0181g00060	0.0935551	0.32247	-0.0595339	0.151663	0.123279	0.187318	0.368121	0.476622	0.168601	0.336431	0.542613	0.622652	0.52535	0.449929	0.179032	0.462511	0.17441	0.238662	0.175536	0.142026	0.131951	0.0412135	-0.265324	-0.269051	-0.50299	-0.584338	-0.0200787	-0.299414	0.124732	-0.093167	-0.151091	0.183004	-0.0170622	0.101007	-0.443243	-0.225727	-0.0930409	-0.302142	-0.267815	-0.479545	-0.438628	-0.576751	-0.590114	0.114863	0.477089	0.0119771	0.651379	0.247367	0.348032
VIT_00s0181g00080	0.0619042	0.735733	0.542798	0.605248	0.55724	0.638627	0.562207	0.376721	-0.207724	0.0708902	-0.0342891	-0.145625	-0.175179	-0.0728264	-0.0689547	0.21762	0.197404	0.105418	0.183847	0.0442494	0.049201	0.148205	-0.0693748	-0.20909	0.0727225	-0.346041	-0.428631	-0.628535	-0.281388	-0.554993	-0.447552	-0.555466	0.1054	-0.0813644	0.0621562	0.12521	-0.0272505	-0.345489	-0.321821	0.0631649	0.132252	0.237427	0.409586	-0.353982	0.638446	2.13764e-11	7.44576e-06	3.01166e-07	3.75554e-06
VIT_00s0181g00090	-0.0453856	-0.351184	-0.147743	-0.265715	-0.337806	-0.287271	-0.409778	-0.290701	-0.0783399	-0.329321	-0.342159	-0.107212	-0.141643	-0.290398	0.168462	-0.241107	-0.0128809	-0.128354	-0.0694715	-0.264336	-0.205083	-0.229676	0.183802	0.0953381	0.298996	0.462752	0.172566	0.292635	-0.0374938	0.324065	0.0701338	0.0603658	0.0730728	-0.0533843	0.374704	0.243703	0.24861	0.371802	-0.066424	-0.0165138	0.135683	0.19222	-0.010378	0.177407	0.730593	0.00593662	0.259938	0.0401727	0.00829851
VIT_00s0181g00100	0.197781	0.474348	0.515326	0.373855	0.294788	0.461604	0.592288	0.609407	-0.291992	0.0319786	0.218871	0.221935	0.307123	0.0982366	0.390878	0.642679	0.16653	-0.00947743	0.0272994	-0.0265365	-0.117419	-0.165605	-0.380775	-0.541254	-0.347006	-0.502535	-0.355961	-0.623281	-0.273085	-0.464128	-0.691411	-0.434429	0.255157	0.0748209	-0.0756642	0.235729	0.0874469	-0.179118	-0.390362	-0.158028	-0.101471	-0.105045	-0.141382	-0.357464	0.129827	0.000128747	2.51669e-05	0.00325622	0.0222279
VIT_00s0181g00120	0.101516	0.800766	0.369213	0.627595	0.621534	0.567353	0.667155	0.589165	0.0568308	0.482683	0.385652	0.0297798	0.109609	0.301205	-0.242231	0.291103	0.094203	0.166985	0.142772	0.222266	0.18217	0.294684	-0.216843	-0.322524	-0.308897	-0.657975	-0.550917	-0.655933	-0.143088	-0.619734	-0.29431	-0.333261	-0.147768	-0.0545079	-0.416206	-0.326936	-0.300842	-0.501475	-0.337156	-0.0719031	-0.123754	-0.0781767	0.202421	-0.432916	0.440238	1.58748e-14	0.00369507	8.02524e-08	1.16056e-07
VIT_00s0181g00130	0.170084	0.157862	-0.189766	-0.0112463	0.257696	0.367074	-0.106107	0.135553	0.151602	0.369127	0.165144	0.100118	-0.265362	-0.0319255	-0.481947	-0.341087	-0.191988	-0.0362382	0.789593	0.558486	0.521375	0.591346	0.18592	0.392981	0.239798	-0.0794933	-0.03162	-0.123922	0.321394	0.21865	0.321716	0.173046	-0.10625	0.0705026	-0.169103	-0.293362	-0.456703	-0.584592	-0.300929	-0.329314	0.21489	-0.158244	0.0441438	-0.0404764	0.19386	0.22834	0.146438	0.932036	0.0468311
VIT_00s0181g00140	0.109287	0.207557	-0.483255	-0.00560131	0.22068	0.168979	0.0257012	0.402138	0.51287	0.819669	0.716812	0.519068	0.260478	0.514093	-0.512298	-0.139904	-0.143598	0.184268	0.520658	0.533716	0.63804	0.650248	-0.00129623	0.177593	-0.2468	-0.489783	-0.0858888	-0.133154	0.493498	0.209154	0.446665	0.529448	-0.349765	0.0667725	-0.691304	-0.774737	-0.641399	-0.702621	-0.290709	-0.590523	-0.285922	-0.674279	-0.391276	0.0616544	0.405849	0.111544	9.18808e-05	0.96612	0.0901935
VIT_00s0181g00150	-0.0337112	-0.124719	-0.0972475	-0.0224998	-0.121878	-0.104659	0.0404918	0.0838878	0.0869805	-0.0804564	0.0187597	0.373657	0.24962	0.15342	0.285034	0.195575	0.108725	0.168287	-0.0123109	-0.143921	-0.220908	-0.238075	0.0482853	-0.0707592	-0.0955759	-0.0873731	0.146481	0.013411	-0.107701	0.117162	-0.120527	0.12372	-0.00386536	-0.0621192	0.0845227	0.111951	0.293275	0.100807	-0.0422395	-0.220362	-0.284145	-0.246902	-0.403181	0.352628	0.798178	0.342387	0.459795	0.864509	0.35358
VIT_00s0181g00160	0.0551534	-0.153452	-0.197037	0.111405	0.174209	0.0463868	-0.0141176	0.0715925	0.469697	0.208523	0.0352373	0.33792	0.0453145	0.204546	-0.14399	-0.170888	-0.100397	0.226005	0.118588	-0.107458	0.00766472	0.156924	0.418517	0.343223	0.122922	-0.0889232	0.32107	0.0441915	-0.0214594	0.26588	0.276988	0.270861	-0.379607	-0.111391	0.0206776	-0.204068	0.100706	-0.172451	-0.0838364	-0.413202	-0.0855316	-0.366242	-0.384615	0.497502	0.675547	0.241767	0.131306	0.396757	0.183112
VIT_00s0181g00170	0.0219514	-0.382104	-0.302416	-0.120249	-0.141893	-0.241356	-0.255051	-0.182639	0.350816	-0.141769	-0.276143	0.2692	-0.0428084	0.012791	0.0710472	-0.259231	0.0734494	0.273934	0.0491263	-0.163917	-0.280231	-0.159314	0.488582	0.322395	0.248718	0.222422	0.339629	0.225329	-0.101964	0.393928	0.237636	0.262244	-0.290638	-0.239836	0.307938	0.0210766	0.397276	0.14382	-0.10963	-0.322164	-0.11485	-0.147039	-0.345458	0.676753	0.867781	0.00258916	0.0188486	0.360099	0.279492
VIT_00s0181g00180	-0.0772324	-0.533459	-0.449889	-0.570806	-0.785246	-0.577783	-0.813149	-0.824896	-0.252122	-0.512336	-0.330249	-0.375853	-0.209823	-0.450081	0.12565	-0.381002	-0.0508303	-0.267088	0.167088	0.104695	-0.000315053	-0.202823	0.00391629	0.307991	0.258921	0.84864	0.772642	0.881238	0.445495	0.63183	0.477646	0.43951	0.312443	0.38772	0.268148	0.284408	0.0563994	0.586617	0.356612	0.258231	0.221153	0.248896	0.00960828	0.168996	0.557518	1.14001e-05	0.000310472	1.91635e-06	1.10795e-13
VIT_00s0181g00190	0.228982	-0.220564	-0.39789	-0.276301	-0.39166	-0.359773	-0.236743	-0.139414	0.205322	-0.0961402	0.0865395	0.480236	0.364765	0.189087	0.319728	0.086922	0.0765798	0.144929	0.0726341	-0.0975467	-0.129247	-0.255222	0.070511	0.0742144	-0.1022	0.0867644	0.417836	0.304882	0.155217	0.418118	0.168503	0.465078	-0.0148271	0.0395364	0.0542808	0.0411284	0.25729	0.204384	0.0495317	-0.312618	-0.376783	-0.392354	-0.595317	0.57825	0.0784356	0.090366	0.00164222	0.0325992	0.00197065
VIT_00s0181g00200	-0.0735116	-0.540054	-0.453613	-0.577642	-0.781693	-0.600131	-0.812586	-0.841856	-0.243531	-0.523347	-0.356424	-0.389211	-0.224308	-0.446939	0.118945	-0.397148	-0.0284325	-0.23624	0.145162	0.0922584	-0.0175171	-0.214279	0.0257612	0.319049	0.283372	0.860767	0.750835	0.880681	0.430445	0.626241	0.478146	0.428152	0.300194	0.349136	0.295199	0.287232	0.0782234	0.593482	0.370763	0.275464	0.215247	0.260873	0.0360704	0.188605	0.576711	8.44949e-06	0.00027268	1.34973e-06	1.69012e-13
VIT_00s0181g00210	0.243746	-0.151282	-0.290491	-0.214566	-0.283044	-0.239494	-0.151408	0.118888	0.120666	-0.00215296	0.103321	0.492713	0.314727	0.162889	0.295059	0.128862	-0.119915	-0.00524726	-0.00735548	-0.0522467	-0.183933	-0.221992	0.0227695	-0.034948	-0.1333	-0.0365123	0.234054	0.111768	-0.0342399	0.353479	-0.020484	0.312517	-0.0561856	0.00278201	0.0516613	0.0492467	0.186906	0.0448003	-0.0586522	-0.328486	-0.304965	-0.438775	-0.564741	0.316413	0.0605527	0.248571	0.0243478	0.099703	0.0284264
VIT_00s0181g00220	0.165553	0.200576	0.128588	0.162738	0.109431	0.104905	0.262448	0.366634	0.0299389	0.0522883	0.145562	0.425434	0.273284	0.142241	0.285901	0.353668	-0.0721067	-0.0318311	-0.153759	-0.0204014	-0.169674	-0.164187	-0.0675358	-0.190251	-0.259681	-0.348634	0.0942592	-0.19016	-0.209613	-0.0964452	-0.243572	-0.0303895	-0.0295951	0.0102675	-0.0552853	0.0836472	0.154924	0.0130239	-0.162322	-0.32014	-0.218647	-0.255159	-0.475045	0.0975419	0.206182	0.124383	0.327501	0.214108	0.405226
VIT_00s0181g00230	-0.0702707	-0.435116	0.0233265	-0.254908	-0.290172	-0.274023	-0.408311	-0.623597	-0.126476	-0.515128	-0.599781	-0.472734	-0.356724	-0.43312	0.0830857	-0.327714	-0.0791907	-0.201689	-0.125326	-0.251102	-0.283952	-0.254016	0.283365	0.272157	0.444033	0.65999	0.297454	0.429233	-0.110347	0.178312	0.157111	-0.0708834	0.074271	-0.119178	0.552107	0.384966	0.337797	0.512856	0.385349	0.486583	0.297119	0.523438	0.401087	0.16599	0.593671	0.000512141	0.85958	0.0493476	0.024512
VIT_00s0181g00240	0.124916	-0.0989646	0.388884	-0.145732	-0.242391	-0.030029	0.05674	-0.11491	-0.491976	-0.650206	-0.425365	-0.0686327	-2.79755e-05	-0.350273	0.65237	0.371268	0.154822	-0.171843	-0.138423	-0.288728	-0.487798	-0.600386	-0.160209	-0.262427	0.0252239	0.20612	0.00847349	-0.04342	-0.374421	-0.125544	-0.532873	-0.397864	0.407147	-0.0262774	0.498046	0.715899	0.532825	0.440221	0.0994323	0.264712	0.101413	0.266991	0.00753804	-0.0274901	0.34162	0.45187	0.00213508	0.266555	0.0620424
VIT_00s0181g00250	0.0930348	0.475958	0.260026	0.436386	0.497418	0.225171	0.717921	0.565319	0.254513	0.297532	0.23275	0.403285	0.316504	0.486167	0.0902947	0.450359	0.286539	0.493831	-0.148032	-0.0202073	-0.244719	-0.100134	-0.0478915	-0.293681	-0.385716	-0.703392	-0.415668	-0.601175	-0.408778	-0.474758	-0.390005	-0.26073	-0.322662	-0.372542	-0.19436	-0.199506	0.18908	-0.320129	-0.173987	-0.22561	-0.411889	-0.371156	-0.222102	0.0931154	0.479554	0.000121216	0.0448087	0.000491012	5.2695e-05
VIT_00s0181g00260	0.128864	0.199142	-0.12668	0.17348	0.0945526	0.0512321	0.384312	0.511795	0.302276	0.333166	0.513501	0.78229	0.640214	0.582089	0.265936	0.465411	0.305251	0.416779	0.07516	-0.000383212	0.00432533	-0.0940538	-0.157063	-0.331364	-0.472939	-0.604233	-0.150293	-0.326016	0.0563157	-0.110161	-0.177284	0.229072	-0.110944	-0.125733	-0.362639	-0.259154	0.0853008	-0.213656	-0.338986	-0.559168	-0.656099	-0.597631	-0.651259	0.330125	0.326455	0.127154	0.334789	0.184978	0.472383
VIT_00s0184g00010	0.0250361	0.189421	0.258588	0.0998358	0.176209	0.273657	-0.00546005	-0.040662	-0.29905	-0.139632	-0.27568	-0.384307	-0.470333	-0.428901	-0.154144	-0.159827	-0.092223	-0.235755	0.177383	0.272958	0.0589848	0.145123	0.0282986	0.129941	0.239351	0.139983	-0.0255557	-0.108757	-0.11339	-0.0871987	-0.0856613	-0.341294	0.107216	0.0326243	0.170432	0.186269	-0.119625	-0.0965662	-0.0822577	0.166918	0.482993	0.329372	0.374795	-0.371867	0.849404	0.147187	0.0460481	0.447879	0.178057
VIT_00s0184g00020	-0.114217	0.00434663	-0.0377801	-0.0940682	0.0575502	-0.125092	0.000521498	-0.322421	0.143197	-0.0250652	-0.136086	-0.240542	-0.147695	0.0736981	-0.209214	-0.158224	0.0412706	0.165509	-0.0788816	-0.0492609	-0.0359849	0.0293253	0.148451	0.207786	0.102215	0.0971006	-0.0235932	0.11698	-0.044862	-0.0839719	0.209232	0.00461094	-0.170704	-0.175303	0.0460684	-0.0969909	0.0333658	-0.0264574	0.448485	0.406837	-0.0230548	0.0818364	0.334872	0.139044	0.384871	0.973706	0.774427	0.474665	0.662281
VIT_00s0184g00030	0.02845	0.506416	0.546692	0.177042	-0.0480855	0.168236	0.534155	0.138155	-0.549033	-0.327677	0.088137	-0.192284	0.328342	0.0114646	0.588756	0.784084	0.512244	0.0401019	-0.0698184	-0.0871435	-0.28851	-0.500744	-0.673009	-0.757645	-0.54425	-0.239971	-0.243963	-0.320016	-0.163788	-0.632206	-0.699977	-0.484117	0.512787	0.241259	-0.122448	0.39571	0.221611	0.271253	0.0577024	0.412414	-0.15455	0.231133	0.148418	-0.409746	0.829159	3.65395e-05	6.21034e-06	0.175982	0.715227
VIT_00s0184g00040	-0.200635	-0.477375	-0.637336	-0.61744	-0.703424	-0.797102	-0.586256	-0.570144	0.135116	-0.217516	-0.0572735	0.091532	0.156182	0.0467841	0.132747	-0.202291	0.106741	0.126869	-0.213846	0.0722609	-0.0651243	-0.231164	0.0338944	0.253642	-0.020101	0.425701	0.558298	0.822539	0.363963	0.566067	0.491992	0.596788	0.00252861	-0.0840937	0.0315549	-0.0268498	0.129259	0.527107	0.548479	0.12937	-0.225487	-0.160976	-0.324119	0.46107	0.12427	0.000114924	4.36093e-08	1.48248e-07	3.66711e-10
VIT_00s0184g00050	-0.186297	-0.4882	-0.533506	-0.543804	-0.664661	-0.672165	-0.708179	-0.830863	-0.0582749	-0.3253	-0.212641	-0.317219	-0.141925	-0.238036	-0.0367623	-0.418348	0.0830669	-0.0316714	-0.0642688	0.107196	0.119393	-0.0816805	0.0542137	0.367002	0.259429	0.687065	0.624784	0.832894	0.49414	0.51456	0.574656	0.48558	0.182477	0.123276	0.163014	0.0768227	-0.00583103	0.473163	0.557487	0.342328	0.0484115	0.169709	0.119815	0.277169	0.154099	7.58807e-05	1.13759e-05	7.10634e-06	6.99049e-09
VIT_00s0184g00110	-0.0486753	-0.491507	-0.26702	-0.368025	-0.478904	-0.499647	-0.572568	-0.715012	-0.0271968	-0.463661	-0.508547	-0.369894	-0.295136	-0.343909	0.0371303	-0.395168	-0.144978	-0.133012	-0.0638245	0.039895	-0.267078	-0.249121	0.265566	0.417244	0.326427	0.702189	0.629462	0.72666	0.05354	0.422007	0.409923	0.239325	-0.0260036	0.013207	0.420494	0.254424	0.276508	0.566194	0.507735	0.376299	0.194175	0.26735	0.121072	0.294505	0.711885	6.66564e-05	0.0391669	0.00381552	0.000108467
VIT_00s0184g00120	-0.038401	-0.00945074	-0.0704763	-0.189951	-0.412797	-0.359206	0.0153356	-0.000894912	-0.174332	-0.305878	0.0412777	0.295284	0.430531	0.1019	0.599247	0.398705	0.440309	0.2253	-0.267922	-0.226409	-0.288035	-0.520632	-0.307238	-0.378423	-0.267884	-0.00502773	0.0585667	0.0781387	0.0231198	-0.00581088	-0.285774	0.0750198	0.280169	-0.0534302	0.102344	0.267074	0.366806	0.412608	-0.0975718	-0.109959	-0.411713	-0.160241	-0.364458	0.184203	0.77082	0.942867	0.592588	0.146036	0.00104639
VIT_00s0184g00180	0.195082	-0.2856	-0.152848	-0.0324322	0.0549348	0.0630384	-0.30839	-0.0515365	0.0907462	0.0178082	-0.202478	0.0973827	-0.322069	-0.229147	-0.232695	-0.395881	-0.416219	-0.21679	0.1105	0.106927	0.17258	0.257989	0.395916	0.489734	0.473974	0.200584	0.247208	0.131276	0.0285095	0.413567	0.256843	0.138447	-0.100027	0.0442653	0.29076	0.0758072	-0.0713776	-0.183027	0.0211884	-0.224074	0.28996	-0.081089	-0.095473	0.177632	0.135254	0.0269662	0.24365	0.805683	0.676761
VIT_00s0184g00190	0.372099	0.0251758	-0.376754	-0.158464	-0.157039	-0.291209	0.0916975	0.190666	0.422045	0.246671	0.398691	0.660282	0.601871	0.563428	0.259368	0.292947	0.252607	0.422591	-0.0834929	-0.0371742	-0.0870899	-0.178387	-0.0101375	-0.111567	-0.397865	-0.315947	0.0917952	0.0130765	0.109689	0.177132	0.0743815	0.42468	-0.204478	-0.158041	-0.262858	-0.256637	0.170413	-0.0403667	-0.0040235	-0.391513	-0.620206	-0.626965	-0.644476	0.530338	0.00341649	0.848573	0.00300616	0.22655	0.230806
VIT_00s0184g00200	0.0794477	0.214883	-0.216381	-0.0183193	-0.0976278	-0.0201665	0.218992	0.306236	0.206355	0.298478	0.575006	0.581235	0.659113	0.512194	0.264539	0.434917	0.382918	0.352212	0.117162	-0.0229015	0.142866	-0.0488117	-0.275196	-0.333641	-0.502728	-0.438985	-0.0391776	-0.149072	0.276143	-0.0108639	-0.0820826	0.308137	0.0556793	0.0731122	-0.452499	-0.248328	-0.0336876	-0.113773	-0.214988	-0.418079	-0.561289	-0.56831	-0.569747	0.242709	0.546237	0.0991916	0.0968024	0.889507	0.458033
VIT_00s0184g00210	-0.0792769	0.398437	-0.183748	-0.0732362	-0.172674	0.0525808	0.144185	0.289271	-0.184054	0.391649	0.813533	0.272995	0.555632	0.351056	0.0778505	0.434622	0.285943	0.0422501	0.14511	0.306771	0.607759	0.232158	-0.728218	-0.462136	-0.56321	-0.413589	-0.134006	-0.125715	0.627704	-0.105661	-0.0857547	0.261743	0.441063	0.420009	-0.713998	-0.289066	-0.562186	-0.260449	-0.150839	-0.172744	-0.351716	-0.400405	-0.232867	-0.37988	0.547103	0.00161587	0.159914	0.578143	0.187061
VIT_00s0184g00230	0.0615536	0.186501	-0.320594	-0.161349	-0.227568	-0.0776661	0.0782095	0.248183	0.0758296	0.329537	0.696662	0.542489	0.664918	0.475965	0.211824	0.390181	0.327996	0.252705	0.138246	0.0791456	0.377367	0.0791312	-0.434555	-0.327572	-0.463224	-0.365221	-0.0756243	-0.0785867	0.482272	0.095935	-0.0336374	0.403418	0.249644	0.208805	-0.508167	-0.25556	-0.246827	-0.186829	-0.190215	-0.376986	-0.509835	-0.617149	-0.496472	0.0829406	0.640353	0.153639	0.0125116	0.218099	0.0803469
VIT_00s0186g00010	0.172851	-0.124669	-0.206873	-0.119799	0.00361667	-0.0918232	-0.19528	-0.0378565	0.198311	0.0590772	-0.0562499	0.140111	-0.0853398	-0.0287273	-0.11529	-0.241673	-0.0814385	0.0576935	0.0500576	0.0536056	0.114651	0.155842	0.261471	0.323535	0.2526	0.10794	0.150399	0.130411	0.120456	0.294464	0.254364	0.202086	-0.126861	-0.110839	0.151458	-0.0456495	-0.000293253	-0.0592644	-0.0718052	-0.255078	0.0632114	-0.166589	-0.134435	0.237351	0.186601	0.34258	0.112755	0.361911	0.97812
VIT_00s0186g00020	-0.0447191	0.0995391	0.605071	-0.0342236	-0.106725	0.0249031	0.220766	-0.263017	-0.627667	-0.715307	-0.520879	-0.478966	-0.136332	-0.377648	0.54268	0.379455	0.410363	-0.0388523	-0.303492	-0.40917	-0.443239	-0.579661	-0.228004	-0.356915	0.133594	0.266999	-0.268546	-0.14074	-0.386683	-0.437529	-0.645791	-0.679609	0.545062	-0.115646	0.543623	0.759634	0.520394	0.478176	0.29022	0.697023	0.193747	0.625236	0.550859	-0.215346	0.734402	0.449236	3.04202e-07	0.795177	0.417009
VIT_00s0186g00080	-0.0393198	0.431097	0.397742	0.0881378	0.03965	0.0376832	0.515041	0.0700008	-0.282239	-0.103433	0.163917	-0.203292	0.334543	0.227262	0.327409	0.607674	0.490002	0.195879	-0.281153	-0.146673	-0.183118	-0.347275	-0.524878	-0.620562	-0.477796	-0.284841	-0.506786	-0.311687	-0.141611	-0.644949	-0.512988	-0.406593	0.277999	-0.0730565	-0.219442	0.107782	0.116634	0.140234	0.255209	0.544503	-0.257355	0.195579	0.333799	-0.31818	0.765491	0.000584588	0.00164942	0.503077	0.763578
VIT_00s0186g00090	-0.149618	-0.595106	-0.448132	-0.505612	-0.651984	-0.489992	-0.809195	-0.681531	-0.168991	-0.36116	-0.294444	-0.358449	-0.293014	-0.451096	-0.0592989	-0.50106	-0.206962	-0.344255	0.0790681	0.159616	0.102056	-0.0285054	0.086678	0.369087	0.318432	0.777069	0.669919	0.842708	0.434842	0.605339	0.538684	0.432019	0.199876	0.333793	0.205801	0.157904	-0.081769	0.486914	0.28043	0.196356	0.294439	0.290004	0.0504568	0.0795395	0.253872	5.31123e-07	0.000329908	3.77698e-05	1.67248e-08
VIT_00s0187g00010	-0.0976027	0.142176	0.52572	0.126146	0.0810589	0.0486098	0.429574	-0.0300185	-0.310593	-0.509939	-0.382916	-0.191397	0.0297226	-0.0630476	0.499426	0.415548	0.655173	0.398026	-0.240727	-0.497085	-0.486548	-0.538776	-0.0989099	-0.363161	0.0493895	0.0140278	-0.335185	-0.324691	-0.424441	-0.499533	-0.629023	-0.590406	0.290009	-0.343669	0.457279	0.530562	0.62061	0.311785	-0.0533277	0.308003	-0.0751885	0.32964	0.291771	0.0349426	0.458149	0.278523	1.60733e-05	0.336849	0.538102
VIT_00s0187g00020	-0.0150484	0.180263	-0.0878899	0.194951	0.428792	0.258976	0.110225	0.104207	0.321603	0.390977	0.102084	0.0365576	-0.222315	0.128913	-0.52469	-0.303323	-0.0201831	0.241872	0.229554	0.265721	0.372064	0.521284	0.310237	0.397642	0.241798	-0.175324	-0.103159	-0.159224	0.126164	0.0159684	0.290289	0.0672091	-0.291118	-0.195711	-0.122764	-0.355618	-0.278982	-0.486162	-0.00850714	-0.123276	0.10245	-0.17076	0.183448	0.0812363	0.909144	0.168123	0.504284	0.135521	0.000630202
VIT_00s0187g00030	0.0562521	0.215967	-0.259105	0.105993	0.155085	0.0311954	0.127394	0.280632	0.26236	0.452196	0.384758	0.31409	0.157503	0.338624	-0.285178	-0.028946	0.0330928	0.24044	0.143485	0.338142	0.305018	0.292679	-0.0489593	0.027119	-0.172296	-0.354749	-0.201223	-0.137165	0.212555	-0.00668	0.16832	0.238323	-0.219843	-0.103287	-0.372645	-0.447528	-0.324042	-0.379864	-0.177423	-0.280844	-0.290059	-0.320882	-0.162582	0.0122597	0.669453	0.0974582	0.0455995	0.420228	0.236736
VIT_00s0187g00040	-0.0044892	0.0246028	0.732081	0.374019	0.292893	0.26858	0.289194	-0.130058	-0.30222	-0.582346	-0.732779	-0.51696	-0.414626	-0.435982	0.26489	0.0817885	0.0717708	-0.0768494	-0.300765	-0.542833	-0.616407	-0.416339	0.24895	-0.0762906	0.345893	0.235215	-0.164998	-0.264493	-0.716325	-0.438973	-0.501085	-0.76092	0.0657714	-0.216171	0.69014	0.618022	0.609189	0.345387	0.0250307	0.427258	0.388818	0.664935	0.514415	-0.0805515	0.972844	0.851981	3.00831e-11	0.0032416	0.0231426
VIT_00s0187g00050	-0.0255745	-0.0288105	0.0308053	0.191994	0.411597	0.552439	-0.195356	0.156944	0.0725225	0.257975	-0.127406	-0.0632405	-0.601797	-0.368237	-0.593124	-0.569919	-0.512762	-0.37191	0.362159	0.252039	0.501479	0.687635	0.431955	0.527567	0.610257	0.0772303	-0.0265475	-0.150173	0.0492287	0.193024	0.254415	-0.0698115	-0.115962	0.0436	0.121787	-0.11368	-0.421935	-0.515514	-0.337203	-0.265041	0.564045	0.210218	0.265843	-0.151225	0.846204	0.827027	0.815255	0.141668	0.00108587
VIT_00s0187g00060	-0.0625253	0.182502	0.147999	0.152471	0.293752	0.60018	-0.0989202	0.191974	-0.277154	0.192589	0.0544621	-0.162645	-0.477349	-0.41369	-0.433778	-0.29271	-0.354498	-0.462032	0.450496	0.426482	0.653741	0.642204	-0.006025	0.242146	0.381581	0.00213882	-0.065503	-0.196093	0.242408	0.045231	0.0604196	-0.156264	0.254348	0.345093	-0.0638064	-0.00331082	-0.589151	-0.493199	-0.324268	-0.152765	0.574713	0.243648	0.293843	-0.482587	0.635075	0.162813	0.259105	0.244826	0.0227241
VIT_00s0187g00080	-0.0487823	0.0517635	0.310395	0.122917	0.25036	0.573103	-0.186396	-0.000572422	-0.423964	-0.131273	-0.33132	-0.376874	-0.716538	-0.697864	-0.320693	-0.377315	-0.415087	-0.581939	0.306118	0.264421	0.415689	0.460719	0.148618	0.345836	0.629958	0.265516	0.0670264	-0.10361	0.0218416	0.0550691	-0.0289037	-0.351195	0.31755	0.262373	0.316991	0.318624	-0.330751	-0.257497	-0.198435	0.0503807	0.784576	0.517026	0.465802	-0.448277	0.71128	0.694477	0.0157923	0.349459	0.0536893
VIT_00s0187g00090	-0.0939959	0.0171603	0.157451	0.140031	0.369476	0.552934	-0.21411	0.0251587	-0.19281	0.089095	-0.252335	-0.305876	-0.764579	-0.56731	-0.574434	-0.559105	-0.495776	-0.47878	0.318535	0.337086	0.545841	0.672706	0.310541	0.532988	0.690292	0.190648	0.00942874	-0.0982487	0.075762	0.141902	0.1792	-0.22574	0.0914813	0.12109	0.214807	0.0697261	-0.466172	-0.451168	-0.154202	-0.0333247	0.762278	0.383353	0.46135	-0.35832	0.475007	0.896458	0.229571	0.285913	0.00366886
VIT_00s0187g00110	-0.188901	0.326784	0.465894	0.278862	0.141946	-0.0211385	0.523276	-0.127713	-0.197364	-0.264524	-0.165276	-0.405683	0.0824644	0.114069	0.235449	0.424572	0.433537	0.28697	-0.330148	-0.188775	-0.448345	-0.428167	-0.27131	-0.402436	-0.31305	-0.145362	-0.252682	-0.19629	-0.362028	-0.671367	-0.387461	-0.465036	0.0480092	-0.14194	0.0311845	0.176607	0.327877	0.24115	0.461266	0.687795	-0.186203	0.307448	0.460389	-0.166295	0.14832	0.0108221	0.000175849	0.0309578	0.279311
VIT_00s0187g00120	-0.129997	0.394673	0.583389	0.470288	0.503431	0.454631	0.541747	0.469451	-0.193617	0.123638	0.0143103	-0.160529	-0.0749779	-0.0356075	-0.046622	0.286863	-0.187784	-0.20417	-0.157506	0.0882816	-0.157507	0.0257526	-0.19029	-0.329438	-0.186345	-0.410385	-0.425843	-0.54272	-0.467474	-0.603431	-0.472021	-0.554102	-0.0662318	-0.0348625	-0.0662062	0.0415205	-0.0705207	-0.193836	-0.150544	0.160723	0.118647	0.198551	0.278894	-0.562484	0.322184	0.00180516	9.98992e-07	0.000149694	4.13054e-05
VIT_00s0187g00130	-0.0562759	0.532776	0.577691	0.738174	0.665305	0.720838	0.748586	0.780811	-0.00887408	0.436278	0.410371	0.137021	0.217308	0.256828	-0.0490078	0.464683	-0.129487	-0.103047	0.00737081	-0.0549308	0.0600738	0.190528	-0.278264	-0.493899	-0.426039	-0.73259	-0.438139	-0.759471	-0.309864	-0.685377	-0.490819	-0.423312	-0.0935169	0.166665	-0.409977	-0.194035	-0.219108	-0.421368	-0.452472	-0.203082	-0.0907785	-0.0756835	-0.00356672	-0.508573	0.669321	1.1755e-05	1.34628e-06	1.6959e-11	6.68015e-09
VIT_00s0187g00150	0.0360127	0.575559	0.374284	0.600943	0.677528	0.492392	0.783977	0.707793	0.196518	0.421943	0.344272	0.340386	0.241292	0.455769	-0.0667073	0.411603	0.248084	0.414536	-0.0656	-0.0527433	0.0386893	0.156542	-0.0829401	-0.301028	-0.279292	-0.768742	-0.580383	-0.745861	-0.262072	-0.593277	-0.40204	-0.330878	-0.184001	-0.246836	-0.263848	-0.237668	-0.0302953	-0.482686	-0.376539	-0.292407	-0.302278	-0.259197	-0.0566085	-0.103215	0.78472	1.5031e-06	0.00321804	3.84085e-07	2.76034e-09
VIT_00s0187g00160	0.165591	-0.287711	-0.409805	-0.575604	-0.713217	-0.67434	-0.503153	-0.66099	-0.145405	-0.398743	-0.158665	-0.198867	0.0749033	-0.126414	0.251702	-0.0711058	0.168468	0.0128008	-0.0363461	0.215566	-0.139614	-0.368191	-0.149371	0.101685	-0.0471113	0.531009	0.568479	0.721279	0.330712	0.381775	0.313797	0.381687	0.209258	0.173137	0.119122	0.180147	0.162145	0.558626	0.500981	0.341834	-0.112395	0.0330098	-0.0771059	0.224237	0.206077	0.0258085	0.00114737	1.49967e-06	1.61435e-10
VIT_00s0187g00170	-0.170565	0.445453	0.343679	0.26579	0.0917586	0.212098	0.421961	0.0192367	-0.326984	0.0131747	0.304543	-0.29009	0.213549	0.106301	0.117637	0.478864	0.339398	0.00842298	0.00751218	0.0640092	0.140976	-0.0437188	-0.586291	-0.472497	-0.4656	-0.261659	-0.198722	-0.21412	0.154997	-0.529084	-0.282918	-0.25595	0.352827	0.365202	-0.421407	-0.00156535	-0.201525	-0.0182522	0.262773	0.439745	-0.0694424	0.145561	0.312875	-0.437363	0.192585	0.000361685	0.0071761	0.0401145	0.485627
VIT_00s0187g00190	-0.20078	-0.528349	-0.405882	-0.414169	-0.431303	-0.452664	-0.63284	-0.514746	-0.0180028	-0.155842	-0.188286	-0.242367	-0.235449	-0.271048	-0.18949	-0.462344	-0.309755	-0.257155	-0.100915	0.18125	0.157846	0.104878	0.136028	0.448161	0.293782	0.532942	0.526468	0.707357	0.335413	0.519746	0.533463	0.395205	0.0284421	0.151746	0.155632	0.0279915	-0.149271	0.302276	0.423204	0.172803	0.227503	0.104595	0.0205547	0.0736607	0.123993	1.43164e-05	0.00129302	0.00100284	0.000580653
VIT_00s0187g00200	-0.247212	-0.126356	0.313215	-0.165722	-0.178378	-0.100016	-0.224923	-0.48752	-0.514339	-0.583634	-0.594037	-0.666485	-0.50984	-0.613604	0.114372	-0.142335	-0.141733	-0.424768	-0.209698	-0.161386	-0.248451	-0.255091	-0.0339707	0.077483	0.303465	0.517178	0.112306	0.21328	-0.263617	-0.0312721	-0.135199	-0.41705	0.273498	0.0699917	0.448204	0.514883	0.164427	0.362522	0.481293	0.659217	0.543042	0.593518	0.543964	-0.305143	0.0568724	0.336036	0.014819	0.205711	0.172692
VIT_00s0187g00210	-0.0658588	-0.367266	-0.733289	-0.639879	-0.652897	-0.791128	-0.521824	-0.609056	0.223731	-0.0974057	0.0947736	0.119719	0.235733	0.216085	0.0450061	-0.19342	0.304773	0.364957	-0.0157851	0.130158	0.100033	-0.122776	0.00310349	0.27618	-0.0447904	0.35545	0.496744	0.745991	0.552013	0.546135	0.599176	0.708356	0.00916646	-0.0440882	-0.0790577	-0.166601	0.0396361	0.313485	0.488241	0.0716569	-0.3622	-0.316604	-0.282296	0.533405	0.617109	0.00389419	2.68841e-11	3.70601e-08	1.57281e-08
VIT_00s0187g00220	-0.117304	0.220974	0.668743	0.140864	-0.00776503	0.214498	0.201997	-0.30774	-0.729841	-0.647006	-0.474748	-0.712415	-0.323899	-0.535902	0.327394	0.279	0.26152	-0.240259	-0.10526	-0.144603	-0.234955	-0.345332	-0.309299	-0.272817	0.122967	0.288162	-0.0965333	-0.101984	-0.236866	-0.463251	-0.516788	-0.693241	0.584426	0.189621	0.3809	0.684443	0.244408	0.361304	0.324516	0.755585	0.442267	0.731827	0.685107	-0.462461	0.372068	0.0897537	5.23165e-09	0.283031	0.953045
VIT_00s0187g00240	-0.092666	-0.425733	-0.299284	-0.401068	-0.449744	-0.50016	-0.446796	-0.433735	-0.0265845	-0.274329	-0.206615	-0.0608988	-0.0602342	-0.168312	0.0900991	-0.188781	-0.205697	-0.165394	-0.150062	0.129035	-0.12438	-0.197485	0.0640442	0.269211	0.0629383	0.387236	0.565216	0.642463	0.135561	0.391144	0.353745	0.328596	-0.00059242	0.0701893	0.161497	0.131138	0.104452	0.459395	0.4169	0.113094	0.0330584	-0.0027941	-0.239333	0.199939	0.481304	0.00069572	0.020179	0.00149434	0.000312033
VIT_00s0187g00250	0.0158985	-0.264401	-0.00946349	-0.305573	-0.413707	-0.307941	-0.294755	-0.424544	-0.218624	-0.501694	-0.343754	-0.12345	-0.0399107	-0.292124	0.370508	0.0233548	0.0671251	-0.142957	-0.213367	-0.2968	-0.260644	-0.377887	0.0199086	0.0537142	0.143631	0.407103	0.277418	0.3268	-0.0496073	0.24072	-0.063407	-0.0273697	0.242862	-0.0305348	0.370799	0.438194	0.344222	0.421453	0.409008	0.293333	0.146498	0.178896	-0.00456821	0.211187	0.904034	0.0412064	0.94279	0.0175842	0.00101732
VIT_00s0187g00260	-0.00411066	0.197842	0.224098	0.307065	0.0456239	0.165349	0.230046	0.190943	-0.113318	0.0696298	0.255847	-0.0860292	0.255144	0.0721533	0.17549	0.317981	0.0366289	-0.156693	0.0590695	-0.0831217	-0.08147	-0.135186	-0.357145	-0.466211	-0.457654	-0.199672	-0.0333384	-0.18005	-0.00249668	-0.309642	-0.190645	-0.0976718	0.0553946	0.370697	-0.349072	-0.0855232	-0.0854712	0.0705199	-0.275518	-0.0586758	-0.0942996	0.0635717	-0.0844557	-0.304813	0.975133	0.129706	0.0851952	0.0170119	0.729232
VIT_00s0187g00270	-0.026792	0.21914	0.0593161	0.134496	0.0291274	-0.117142	0.131356	-0.0446854	-0.0929364	0.0779344	0.09323	-0.275021	0.0201423	0.099151	-0.114036	0.0497012	0.107936	0.0670943	-0.228978	0.0552059	0.0258424	-0.0103768	-0.221429	-0.206569	-0.126625	-0.0717618	-0.29035	-0.0653006	0.00279714	-0.285232	-0.0615708	-0.119181	0.0197875	-0.0610221	-0.141699	-0.13055	-0.144096	-0.0132758	0.121779	0.320801	-0.108373	0.14718	0.343194	-0.288825	0.838978	0.0925183	0.652572	0.305574	0.825155
VIT_00s0187g00280	0.247559	-0.344165	-0.695335	-0.524986	-0.494157	-0.35821	-0.560881	-0.281333	0.244533	0.0353165	0.153468	0.439692	0.186546	0.0962338	0.0402863	-0.245354	0.0376536	0.120668	0.402222	0.179869	0.278802	0.0935495	0.183612	0.373933	0.143867	0.280889	0.502984	0.492474	0.545859	0.735688	0.489474	0.70692	0.0633134	0.102028	-0.000316695	-0.0915793	-0.0347279	0.0434446	0.0116979	-0.400366	-0.206772	-0.428497	-0.513461	0.594043	0.0565149	0.00708949	7.04671e-10	1.65983e-05	6.00208e-05
VIT_00s0187g00290	-0.0106478	0.399266	0.558276	0.526743	0.611545	0.457327	0.536733	0.39038	-0.100431	0.178626	-0.0320092	-0.34577	-0.221576	-0.00766495	-0.245999	0.112244	-0.0874193	-0.0579913	-0.0947505	0.0873353	-0.0813537	0.137701	-0.0710037	-0.225471	-0.0608672	-0.333904	-0.564369	-0.553701	-0.38266	-0.642432	-0.352775	-0.58361	-0.143701	-0.112016	-0.0752327	-0.0812608	-0.124322	-0.274433	-0.216088	0.198411	0.200795	0.311508	0.495713	-0.538887	0.935645	0.00157667	3.57114e-06	1.53667e-05	2.09628e-07
VIT_00s0187g00300	0.0116821	0.668852	0.396575	0.321371	0.358741	0.264525	0.760337	0.536589	-0.103837	0.220159	0.388355	0.157159	0.404475	0.411965	0.179678	0.676222	0.362026	0.298739	-0.117207	0.204956	-0.0886215	-0.116908	-0.493108	-0.583523	-0.600511	-0.710112	-0.531758	-0.571682	-0.189066	-0.702298	-0.526711	-0.359627	0.0594901	-0.123548	-0.38512	-0.102921	-0.0330081	-0.220819	-0.0873116	0.0800501	-0.369232	-0.149213	-0.00533415	-0.341592	0.929409	5.19083e-09	0.00170715	0.0122879	0.0048824
VIT_00s0187g00310	-0.230518	0.123093	0.221139	0.0841636	0.0119596	0.0543903	-0.0195903	-0.160145	-0.340286	-0.144382	-0.135399	-0.496759	-0.261308	-0.277753	-0.100945	-0.0838259	-0.00640036	-0.214619	-0.0650345	-0.0336186	0.0725901	0.0352326	-0.195515	-0.139015	0.124861	0.173887	-0.169791	-0.0450771	-0.00598343	-0.23046	-0.112315	-0.275814	0.230048	0.124526	0.0664345	0.118254	-0.150255	0.0549921	-0.0165602	0.341479	0.247334	0.424759	0.502115	-0.44672	0.0763995	0.348766	0.0895093	0.522595	0.927737
VIT_00s0187g00320	0.241014	-0.232438	-0.58679	-0.416493	-0.389734	-0.115096	-0.629819	-0.197389	0.0181981	0.118443	0.169151	0.198508	-0.100653	-0.167057	-0.195058	-0.402611	-0.192309	-0.210264	0.528249	0.418557	0.550665	0.376387	0.0675583	0.403784	0.239414	0.32429	0.404588	0.422656	0.640755	0.68251	0.504697	0.577414	0.185395	0.36761	-0.090685	-0.119555	-0.389475	-0.12395	-0.16494	-0.364929	0.109216	-0.210713	-0.252872	0.138968	0.063587	0.0739137	8.33747e-07	0.000932733	0.00208349
VIT_00s0187g00330	-0.0245409	0.044218	0.13582	0.373262	0.517081	0.34417	0.104921	0.106705	0.313983	0.301018	-0.104767	-0.234944	-0.371591	-0.00647383	-0.552076	-0.391923	-0.276975	-0.0037639	0.0411884	-0.0305711	0.121031	0.423872	0.439104	0.31044	0.325721	-0.0500891	-0.210268	-0.201744	-0.159362	-0.117732	0.179273	-0.162994	-0.398639	-0.205	0.00718473	-0.279895	-0.167315	-0.340489	-0.0779011	0.0283858	0.3097	0.193498	0.384602	-0.0341287	0.852349	0.737271	0.300794	0.00330955	2.33553e-05
VIT_00s0187g00340	-0.0293195	0.591535	0.329744	0.376122	0.380471	0.198381	0.755238	0.565816	0.00472948	0.294793	0.431023	0.23774	0.449453	0.493535	0.138574	0.638254	0.300751	0.323424	-0.205912	0.165947	-0.0970044	-0.103625	-0.440675	-0.5507	-0.621487	-0.755687	-0.514238	-0.550103	-0.194496	-0.668816	-0.456935	-0.278427	-0.0517466	-0.141297	-0.419852	-0.194247	-0.0405558	-0.235862	-0.0640206	0.00070718	-0.449627	-0.235313	-0.0897252	-0.262365	0.824019	6.45614e-07	0.0100865	0.00305914	0.00271058
VIT_00s0187g00350	0.132822	0.344713	-0.0149035	0.300004	0.387383	0.437888	0.420764	0.763887	0.262681	0.659694	0.682557	0.569141	0.399415	0.488742	-0.177455	0.278648	-0.018863	0.15076	0.30943	0.269907	0.377287	0.380091	-0.21788	-0.252605	-0.424201	-0.719304	-0.434571	-0.524944	0.157692	-0.216476	-0.10795	0.108301	-0.170148	0.0612074	-0.610183	-0.499092	-0.421286	-0.615568	-0.603639	-0.599226	-0.310673	-0.521159	-0.390771	-0.177703	0.311689	0.00699291	0.910015	0.0198666	0.00222899
VIT_00s0187g00360	-0.148275	0.117194	0.211593	0.242172	0.0373637	0.427576	-0.122055	-0.0605245	-0.438664	0.0380193	0.101846	-0.447832	-0.284187	-0.421796	-0.216147	-0.101641	-0.370553	-0.658627	0.342891	0.237267	0.418011	0.344195	-0.308008	-0.0657643	0.0182628	0.140494	0.117534	-0.0176357	0.246761	-0.0689676	0.0147423	-0.116858	0.348466	0.780321	-0.224824	0.0491876	-0.530135	-0.146262	-0.0154206	0.219372	0.459038	0.350147	0.388558	-0.639183	0.258207	0.372518	0.1046	0.0622859	0.776848
VIT_00s0187g00380	0.12573	-0.0807362	-0.248971	-0.0609032	-0.0302162	0.0372772	-0.070404	0.0772952	0.253398	0.173383	0.222835	0.443143	0.237294	0.212833	0.0366425	0.00853998	-0.0224099	0.118403	0.21738	-0.060937	0.188935	0.142972	0.151876	0.144277	0.0411072	-0.0954971	0.286606	0.0423314	0.199537	0.288713	0.159806	0.349836	-0.0139113	0.0584381	-0.0434754	-0.0820609	0.00770094	-0.140748	-0.109741	-0.40149	-0.21191	-0.398379	-0.420539	0.397719	0.338455	0.539727	0.0550754	0.643895	0.818727
VIT_00s0188g00110	0.0681727	0.351742	-0.0456291	0.109825	-0.0415908	-0.0620642	0.474599	0.503867	0.146921	0.401983	0.755602	0.467317	0.861009	0.708218	0.311735	0.700377	0.315834	0.290381	-0.132032	-0.0452234	-0.0344714	-0.200628	-0.591061	-0.726875	-0.896236	-0.65721	-0.29779	-0.288521	0.10671	-0.360705	-0.289408	0.172378	-0.00628573	0.138878	-0.696384	-0.36623	-0.0929464	-0.0646246	-0.187633	-0.215247	-0.729303	-0.520696	-0.486002	-0.104482	0.604767	0.0058525	0.729202	0.403526	0.752366
VIT_00s0188g00150	0.0543767	-0.0116424	-0.406394	0.143111	0.313682	-0.0459715	0.119493	0.306236	0.748048	0.725733	0.498413	0.408213	0.271048	0.647714	-0.484422	-0.193239	-0.0408875	0.432112	0.0217554	0.0655604	0.284624	0.441525	0.267657	0.200798	-0.160319	-0.423311	-0.2024	-0.0865353	0.213017	0.101188	0.432074	0.428291	-0.608224	-0.266454	-0.493058	-0.774428	-0.29386	-0.453168	-0.0928642	-0.415509	-0.365655	-0.541674	-0.272821	0.332062	0.679867	0.929648	0.00127312	0.275343	0.0146627
VIT_00s0188g00190	0.139128	0.126906	-0.321485	0.133856	0.0825215	-0.0530443	0.310181	0.565071	0.556712	0.610544	0.741906	0.796608	0.763824	0.787504	0.0580907	0.372037	0.0862044	0.366611	0.0474133	0.067607	0.0507923	0.0355642	-0.159816	-0.306022	-0.679978	-0.671782	-0.13547	-0.20503	0.147631	-0.0257417	0.0635633	0.459771	-0.381387	-0.00364571	-0.664391	-0.603205	-0.121423	-0.276298	-0.317259	-0.62757	-0.726849	-0.76483	-0.771875	0.301592	0.289065	0.333923	0.0122554	0.307905	0.530769
VIT_00s0188g00200	0.0854611	0.0609604	-0.207892	-0.0186053	-0.0463841	-0.146223	0.279761	0.371282	0.373702	0.312583	0.497789	0.61697	0.676183	0.64185	0.225555	0.40837	0.244517	0.402102	-0.114268	-0.165064	-0.121905	-0.176781	-0.183315	-0.371817	-0.561831	-0.477693	-0.159322	-0.15867	0.00944793	-0.101534	-0.107537	0.27865	-0.192977	-0.137215	-0.414119	-0.33069	0.107518	-0.0337128	-0.2068	-0.371568	-0.67108	-0.502845	-0.571351	0.307998	0.516182	0.643583	0.110954	0.887794	0.724897
VIT_00s0188g00210	0.0570599	0.274751	-0.182234	0.218116	0.108782	-0.0172252	0.443418	0.545022	0.455384	0.591353	0.771723	0.606344	0.800047	0.814041	0.0861925	0.485425	0.213989	0.391323	-0.0526024	-0.0388131	0.0103139	-0.0259306	-0.311994	-0.510868	-0.79445	-0.705097	-0.279883	-0.293106	0.104557	-0.255238	-0.0717395	0.314147	-0.302566	0.0183121	-0.744666	-0.599252	-0.126221	-0.220947	-0.271184	-0.405879	-0.757794	-0.602673	-0.553745	0.126398	0.664986	0.0336271	0.163444	0.094091	0.408034
VIT_00s0189g00010	0.0390041	-0.397129	-0.739996	-0.526811	-0.499804	-0.612446	-0.59102	-0.503932	0.344006	0.0834693	0.104843	0.112021	0.0755208	0.133068	-0.198711	-0.376144	-0.145321	0.0667182	0.115587	0.390492	0.170496	0.0943958	0.157387	0.464942	-0.00356439	0.325158	0.640839	0.767831	0.497755	0.6327	0.754679	0.754943	-0.204086	0.0915396	-0.161211	-0.301619	-0.143117	0.187858	0.454563	-0.0379418	-0.176074	-0.312804	-0.341989	0.46375	0.76732	0.00167953	1.42445e-11	1.53208e-05	4.7867e-05
VIT_00s0189g00020	-0.07072	-0.0658524	0.283196	-0.138794	-0.158511	-0.170276	-0.0139997	-0.436219	-0.358421	-0.451848	-0.391523	-0.584626	-0.184458	-0.258733	0.161731	0.0346599	0.20364	-0.0510613	-0.3231	-0.288809	-0.250798	-0.319768	-0.123365	-0.141509	0.151714	0.358765	-0.214182	0.0953676	-0.17704	-0.271604	-0.21198	-0.367185	0.268816	-0.101148	0.336562	0.36744	0.237279	0.378391	0.446651	0.759787	0.150696	0.555855	0.663127	-0.206594	0.591306	0.617143	0.0283375	0.290235	0.226409
VIT_00s0189g00030	0.28248	0.12167	-0.319257	0.0361579	0.233534	0.116361	0.185131	0.639455	0.509386	0.585791	0.511747	0.869172	0.393006	0.535319	-0.104156	0.10885	-0.0687591	0.295421	0.172858	0.232413	0.220802	0.270888	0.145572	0.0632678	-0.221305	-0.59348	-0.167504	-0.279695	0.0937522	0.181751	0.0908172	0.356861	-0.361486	-0.230767	-0.350702	-0.448807	-0.157581	-0.518672	-0.415561	-0.779994	-0.420224	-0.730938	-0.714833	0.337546	0.0287572	0.354408	0.0129052	0.783873	0.0725237
VIT_00s0189g00050	-0.0582383	0.223782	0.776852	0.765555	0.439033	0.540286	0.553636	0.367987	-0.235241	-0.193443	-0.237914	-0.21671	-0.0621973	-0.163878	0.261998	0.361634	-0.0165753	-0.175854	-0.223242	-0.491496	-0.468743	-0.287757	-0.0628582	-0.478463	-0.0931749	-0.217381	-0.35567	-0.584109	-0.661038	-0.658102	-0.671523	-0.707622	0.0177212	0.00100953	0.190769	0.317038	0.331045	0.0794879	-0.333864	0.156329	0.14417	0.433509	0.28713	-0.338917	0.658491	0.0856471	2.96784e-13	1.04754e-12	0.00044948
VIT_00s0189g00080	0.0101083	0.131554	0.21383	-0.0558852	-0.0485591	-0.083177	0.231342	-0.117203	-0.214477	-0.210749	-0.0558743	-0.16949	0.115882	0.0612547	0.214143	0.310433	0.233838	0.137627	-0.202259	-0.162243	-0.167006	-0.252327	-0.255791	-0.207712	-0.143633	-0.0401135	-0.120257	-0.0494922	-0.114705	-0.271451	-0.247568	-0.19854	0.19072	-0.00703885	0.0802882	0.218268	0.169371	0.110932	0.367851	0.434158	-0.118187	0.0520754	0.208794	-0.113601	0.9389	0.316372	0.100899	0.671485	0.712544
VIT_00s0189g00090	0.172675	-0.204472	0.0621939	-0.0902727	-0.00384005	-0.063308	0.013236	-0.0747796	0.128233	-0.15389	-0.216808	0.0448727	0.0500927	0.0410462	0.178428	0.00294736	0.110607	0.142655	-0.116839	-0.393034	-0.292457	-0.214762	0.250324	-0.0202044	0.183079	0.105336	-0.110535	-0.0674352	-0.264183	-0.0237518	-0.127226	-0.0951336	-0.062642	-0.296863	0.330169	0.170777	0.382631	0.132498	0.0142588	0.0875775	-0.102458	0.0853578	0.0919383	0.307751	0.187058	0.117086	0.636873	0.492749	0.976769
VIT_00s0193g00030	0.142579	-0.280521	-0.248355	-0.287504	-0.233076	-0.157583	-0.456554	-0.212623	-0.0148816	-0.102388	-0.157371	0.061231	-0.197586	-0.299705	-0.0325538	-0.312331	-0.344775	-0.326801	0.0202036	0.0914855	0.102656	0.0701664	0.205646	0.361245	0.27233	0.32216	0.38013	0.334724	0.112892	0.483826	0.285072	0.238558	-0.000115146	0.124498	0.187736	0.0973652	-0.0588576	0.103864	0.0616571	-0.16079	0.235906	-0.0646388	-0.193928	0.127515	0.277152	0.029932	0.0557002	0.0259203	0.0731026
VIT_00s0193g00080	-0.163696	0.00491593	-0.303001	-0.0969463	-0.0682198	-0.24774	0.150709	0.119193	0.415619	0.178649	0.270788	0.55323	0.460008	0.539355	0.131091	0.184366	0.358057	0.586554	-0.0264801	-0.141745	-0.0829519	-0.118523	0.0376095	-0.0496561	-0.257486	-0.287686	0.0448926	0.0253379	0.0902836	0.0369318	0.11516	0.364334	-0.228848	-0.311373	-0.165652	-0.253857	0.202954	-0.0136395	-0.0616408	-0.318839	-0.615865	-0.500449	-0.476549	0.505792	0.211388	0.970264	0.0186086	0.461193	0.604516
VIT_00s0193g00110	-0.0224514	0.141572	0.160308	0.349129	0.37503	0.111738	0.474236	0.326386	0.400436	0.213543	0.0910986	0.208623	0.251385	0.432933	0.0256995	0.197615	0.295922	0.526134	-0.131529	-0.306583	-0.278222	-0.0783113	0.161918	-0.147621	-0.180185	-0.373514	-0.208361	-0.347558	-0.307984	-0.351752	-0.15087	-0.102633	-0.371681	-0.356368	-0.034701	-0.193956	0.293668	-0.059677	-0.257543	-0.19579	-0.363758	-0.221233	-0.109933	0.231206	0.864797	0.280594	0.22112	0.00625579	0.00315269
VIT_00s0193g00150	0.249651	0.0492136	0.0762397	0.200163	0.165033	-0.111942	0.492157	0.328631	0.470557	0.158887	0.203004	0.41155	0.600104	0.644172	0.323797	0.461243	0.331046	0.53588	-0.233284	-0.369503	-0.553277	-0.425378	0.0429994	-0.395346	-0.533999	-0.449785	-0.295523	-0.294217	-0.37067	-0.321448	-0.240823	0.00206063	-0.424253	-0.363603	-0.185075	-0.226697	0.475488	0.122044	-0.17375	-0.221882	-0.625277	-0.378481	-0.419176	0.403954	0.0543938	0.70884	0.562609	0.125175	0.20763
VIT_00s0193g00160	0.10002	-0.127517	0.182691	0.183768	0.23768	-0.0427627	0.253826	0.111974	0.393962	-0.126074	-0.347702	0.137494	0.054573	0.199868	0.181846	0.0269364	0.174311	0.435799	-0.268771	-0.589664	-0.627661	-0.352682	0.475842	0.023596	0.117567	-0.0441497	-0.165097	-0.182775	-0.584101	-0.159787	-0.175488	-0.192799	-0.445133	-0.568432	0.404802	0.0860532	0.664479	0.219436	-0.22111	-0.14411	-0.199377	-0.017132	-0.105889	0.482738	0.447038	0.331581	0.162373	0.159866	0.0674541
VIT_00s0194g00010	0.0151514	-0.120255	0.418622	-0.0760038	-0.354713	-0.164636	0.0400944	-0.391545	-0.507614	-0.805985	-0.515789	-0.372942	0.0287425	-0.338548	0.716399	0.361726	0.485817	0.0178347	-0.180373	-0.497111	-0.591632	-0.751793	-0.196245	-0.392163	0.0346646	0.426019	0.0362577	0.082415	-0.290218	-0.261165	-0.494707	-0.41472	0.495532	-0.0181321	0.542486	0.740827	0.682517	0.734377	0.109568	0.509135	0.0242746	0.539787	0.286666	0.0140311	0.908524	0.360075	0.000872445	0.563822	0.00542178
VIT_00s0194g00020	-0.0476669	0.119282	-0.0914056	0.0445056	0.0706519	0.279381	-0.136095	-0.0625076	-0.0648069	0.26722	0.268186	-0.155304	-0.144367	-0.0914119	-0.358561	-0.175154	-0.209132	-0.28029	0.390346	0.300435	0.579498	0.510694	-0.0911365	0.175992	0.0517777	0.0150235	0.125868	0.0864458	0.429809	0.121895	0.282012	0.160451	0.159524	0.434409	-0.3406	-0.19805	-0.541545	-0.295259	0.139353	0.0760598	0.261992	0.0406968	0.18898	-0.245101	0.717603	0.364001	0.487314	0.735624	0.591664
VIT_00s0194g00030	-0.259779	0.32499	0.122539	0.770055	0.498111	0.290427	0.477493	0.377227	0.290043	0.429418	0.272446	0.138397	0.0965792	0.366083	-0.293102	0.0816864	0.0906429	0.323128	-0.118748	-0.0152761	0.0855015	0.242609	0.0294249	-0.0996033	-0.187835	-0.514025	-0.280549	-0.400671	-0.127389	-0.37222	-0.0504402	-0.100751	-0.339691	-0.203793	-0.316515	-0.405817	-0.155622	-0.406153	-0.0782896	-0.10827	-0.231136	-0.172807	0.0646523	-0.0562533	0.0450201	0.0112901	0.350957	6.39284e-13	5.12479e-05
VIT_00s0194g00040	-0.0542572	-0.0234244	0.50021	0.0761576	0.221426	0.257714	0.0794126	0.0275669	-0.365835	-0.362456	-0.54675	-0.386117	-0.496026	-0.486557	0.0346195	-0.102257	-0.141017	-0.257609	-0.136799	-0.189017	-0.26573	-0.111756	0.142839	0.00598792	0.414086	0.209927	-0.314889	-0.261488	-0.487373	-0.248694	-0.378784	-0.604153	0.118732	-0.178173	0.538303	0.447642	0.212801	0.0606984	-0.170565	0.255155	0.46133	0.560223	0.50594	-0.334177	0.680532	0.858996	4.70879e-05	0.563031	0.0890836
VIT_00s0194g00050	0.0469565	-0.169361	-0.253661	-0.0282583	0.0134938	-0.23811	0.0952938	0.0043752	0.436605	0.188031	0.181677	0.3764	0.337498	0.448104	0.0120599	0.0854691	0.121103	0.390448	-0.110111	-0.0542088	-0.0699308	-0.040298	0.158137	0.131518	-0.151073	-0.197254	0.0946726	0.099508	0.0577921	0.10346	0.208421	0.324602	-0.290454	-0.199868	-0.101285	-0.222844	0.151173	-0.0425434	0.305761	-0.0940435	-0.422672	-0.406264	-0.304588	0.504867	0.72164	0.195792	0.0505082	0.830293	0.918496
VIT_00s0194g00060	0.00452296	-0.245259	0.387076	0.068083	0.0647909	0.0567926	-0.136703	-0.334246	-0.242811	-0.560591	-0.815413	-0.513413	-0.586189	-0.578468	0.0860241	-0.297076	-0.139369	-0.227622	-0.164363	-0.400847	-0.483309	-0.280299	0.422427	0.186248	0.600797	0.517691	0.0229791	0.0258053	-0.547981	-0.0473477	-0.198182	-0.495326	0.00684185	-0.243269	0.764487	0.53632	0.477457	0.347408	0.0706093	0.38091	0.491196	0.686581	0.518631	0.0183047	0.97264	0.0589237	0.00224864	0.605243	0.622841
VIT_00s0194g00070	0.196322	-0.0359335	-0.30435	-0.300613	0.0534035	0.154094	-0.393384	-0.0605109	0.037129	0.145893	-0.0849238	0.0746117	-0.430447	-0.251686	-0.408221	-0.511205	-0.252953	-0.120621	0.492997	0.413777	0.495138	0.526569	0.360734	0.591617	0.567045	0.200204	0.0786543	0.0962045	0.293726	0.506627	0.347775	0.181239	0.0380586	-0.0552009	0.169404	-0.0325364	-0.326433	-0.400972	-0.127188	-0.282398	0.382281	-0.0857189	0.0322855	0.0849053	0.132739	0.785182	0.018065	0.0196052	0.685294
VIT_00s0194g00080	0.00924628	-0.39723	-0.79913	-0.570937	-0.699793	-0.583232	-0.695969	-0.458492	0.155683	0.0526957	0.249021	0.163002	0.212166	0.0764797	-0.0334963	-0.295209	0.0179851	0.0109816	0.337106	0.353512	0.303353	0.0696564	-0.0644126	0.237987	-0.070397	0.391377	0.614774	0.745656	0.71309	0.703137	0.655855	0.823943	0.070946	0.26362	-0.245665	-0.253694	-0.230714	0.228967	0.140025	-0.18433	-0.2147	-0.319102	-0.403013	0.314854	0.944101	0.00167451	1.96366e-14	1.90368e-06	4.92978e-10
VIT_00s0194g00090	-0.250971	0.292791	0.398198	0.279709	0.0706023	0.175766	0.33882	0.138344	-0.324534	-0.0778352	0.148074	-0.139513	0.180157	-0.0350993	0.264309	0.437382	0.0677714	-0.200637	-0.200322	-0.151586	-0.092502	-0.203636	-0.468155	-0.473596	-0.396669	-0.224317	-0.0527004	-0.236951	-0.132166	-0.440646	-0.372989	-0.288049	0.221094	0.33341	-0.212544	0.116041	-0.0272427	0.0980014	-0.015937	0.164352	-0.0448064	0.0977558	0.0477446	-0.405159	0.0530882	0.023193	0.00162731	0.0304305	0.591925
VIT_00s0194g00100	0.0624832	0.209868	-0.230302	0.139248	0.196746	-0.0506771	0.351104	0.587187	0.505485	0.569446	0.557939	0.688518	0.565974	0.697378	-0.0164808	0.26626	0.103086	0.412345	-0.139343	0.0519149	-0.00961548	0.0488505	-0.0541505	-0.25658	-0.489307	-0.663529	-0.36728	-0.30997	-0.0362563	-0.131215	-0.0248156	0.256465	-0.425313	-0.328595	-0.477265	-0.547719	-0.0702154	-0.304923	-0.308846	-0.506949	-0.651517	-0.603454	-0.525426	0.203332	0.635304	0.107527	0.0766834	0.288645	0.131889
VIT_00s0194g00110	0.0570803	0.474016	0.567474	0.680783	0.869513	0.695341	0.760712	0.781699	0.190599	0.418205	0.132631	0.224061	-0.0208441	0.233951	-0.180411	0.247639	-0.150596	0.0884594	-0.0358026	-0.0918396	-0.0870534	0.223684	0.124505	-0.187734	-0.112483	-0.71956	-0.633889	-0.875692	-0.57209	-0.586812	-0.446432	-0.527302	-0.379947	-0.289184	-0.116766	-0.187817	-0.0315912	-0.607388	-0.423384	-0.26083	0.00876263	-0.11435	0.0670419	-0.249588	0.664873	0.000130353	2.26693e-06	2.16599e-09	2.03395e-19
VIT_00s0194g00120	0.031121	0.425314	0.290135	0.355903	0.379801	0.00854182	0.658506	0.279352	0.17312	0.0875456	0.0321586	0.0556211	0.203146	0.414067	0.0889054	0.38153	0.485434	0.598287	-0.332121	-0.0862805	-0.388836	-0.266153	-0.0689477	-0.326904	-0.338082	-0.481011	-0.509609	-0.44745	-0.402952	-0.592919	-0.353935	-0.361174	-0.286888	-0.524005	-0.105108	-0.146171	0.29513	-0.0885374	0.00824657	0.134791	-0.365449	-0.0608184	0.105605	0.0446242	0.813395	0.000705167	0.0245307	0.00525727	0.00276193
VIT_00s0194g00130	0.212877	-0.0227513	-0.497642	-0.157922	0.0384604	-0.0414743	-0.0498781	0.454583	0.498531	0.60888	0.572191	0.738061	0.403247	0.501396	-0.176778	-0.0411844	-0.0402485	0.255069	0.186711	0.148325	0.37349	0.348623	0.0885557	0.089799	-0.15377	-0.39231	-0.150473	-0.106406	0.308019	0.325938	0.240863	0.502603	-0.269813	-0.170817	-0.388061	-0.517275	-0.284317	-0.432902	-0.424165	-0.725163	-0.396932	-0.68827	-0.601415	0.275103	0.102464	0.863008	5.2224e-05	0.228163	0.770475
VIT_00s0194g00140	0.10546	-0.546233	-0.258489	-0.307221	-0.453141	-0.237403	-0.518456	-0.285685	-0.0403631	-0.315961	-0.242802	0.111143	-0.0124151	-0.273646	0.280914	-0.193016	-0.129294	-0.2284	0.166858	-0.23911	-0.140218	-0.200638	0.211743	0.156618	0.260965	0.489017	0.517936	0.393429	0.0774074	0.545358	0.137821	0.289325	0.14846	0.174457	0.351363	0.301532	0.267106	0.368834	-0.102995	-0.204008	0.0818673	0.0398121	-0.296289	0.345319	0.422585	6.34542e-06	0.0461342	0.0169532	0.000277228
VIT_00s0194g00160	-0.0826712	-0.292786	0.373936	-0.0388509	-0.262165	0.120864	-0.365158	-0.462294	-0.629172	-0.62368	-0.528909	-0.729211	-0.475546	-0.792631	0.186382	-0.162892	-0.255781	-0.700315	0.0721788	-0.21826	-0.118309	-0.191454	-0.0861051	-0.0197564	0.340769	0.678587	0.315615	0.259889	-0.0495671	0.0267477	-0.125576	-0.334854	0.488178	0.510906	0.421662	0.60477	0.0779952	0.48108	0.023622	0.42986	0.673316	0.776916	0.467353	-0.416369	0.530021	0.0231951	0.00324895	0.768209	0.0430164
VIT_00s0194g00180	-0.011533	0.459747	0.769518	0.771983	0.678666	0.777247	0.732807	0.635146	-0.16807	0.145066	0.0927585	-0.0711629	0.0112783	0.0255378	0.0496571	0.410739	0.00873676	-0.0888984	0.0309277	-0.237149	-0.0855376	0.0516908	-0.177629	-0.47523	-0.177196	-0.5139	-0.538763	-0.804688	-0.437983	-0.750927	-0.623419	-0.657033	0.0320608	0.106875	-0.103097	0.0689621	-0.00469584	-0.299335	-0.52733	-0.0685187	0.101716	0.218989	0.243324	-0.486119	0.930308	0.000219476	6.78463e-13	5.15632e-13	2.53683e-09
VIT_00s0194g00190	0.0260955	0.260056	0.604992	0.690075	0.579066	0.723021	0.469343	0.428329	-0.143962	0.181535	0.0641856	-0.234192	-0.144637	-0.0884049	-0.142141	0.158133	-0.215591	-0.273384	0.213568	-0.0692689	0.0408482	0.193115	-0.0917666	-0.274762	-0.0804825	-0.298925	-0.361239	-0.586975	-0.272145	-0.540306	-0.341208	-0.484371	-0.0166362	0.31535	-0.141069	-0.0209089	-0.174526	-0.308726	-0.433223	-0.0171382	0.239385	0.276894	0.319011	-0.515135	0.84311	0.0447837	3.05585e-07	1.06544e-09	1.25337e-06
VIT_00s0194g00200	0.0839697	-0.053578	-0.208175	0.086513	0.163194	0.117429	0.0771873	0.348887	0.435264	0.358102	0.286924	0.596096	0.264125	0.347171	-0.0443616	0.0138581	-0.119424	0.166531	0.0931488	-0.141925	0.0902138	0.179779	0.234688	0.0887103	-0.0722244	-0.330781	0.0742124	-0.142293	-0.0050087	0.179483	0.0983971	0.274128	-0.275011	-0.13356	-0.161113	-0.266097	0.000293318	-0.253729	-0.348556	-0.615209	-0.278265	-0.453218	-0.559801	0.387474	0.523557	0.68432	0.110458	0.511011	0.212811
VIT_00s0194g00210	-0.0361827	-0.419891	-0.375388	-0.590575	-0.748165	-0.482227	-0.704793	-0.70443	-0.357255	-0.517291	-0.231508	-0.241697	-0.112738	-0.428899	0.234204	-0.224146	0.0723991	-0.22933	0.174716	0.101312	0.117161	-0.188322	-0.127159	0.212863	0.240392	0.724268	0.624202	0.701315	0.515538	0.544576	0.318066	0.366818	0.505269	0.396077	0.271012	0.373224	0.0384622	0.497284	0.215741	0.145575	0.162421	0.163854	-0.033732	0.134718	0.783728	0.000838226	0.00312175	6.80104e-07	6.39871e-12
VIT_00s0194g00220	0.0986475	-0.208881	-0.579153	-0.418555	-0.467819	-0.376369	-0.506722	-0.283941	0.107064	0.0654433	0.181268	0.201517	0.127358	0.0224929	-0.0153457	-0.201083	-0.142433	-0.0925706	0.198214	0.279056	0.232677	0.0819353	0.0160581	0.241307	0.016524	0.252737	0.606748	0.525395	0.453268	0.597354	0.456984	0.602052	0.0528044	0.224168	-0.10951	-0.113991	-0.167171	0.0874805	0.169433	-0.181255	-0.116664	-0.353862	-0.393943	0.260026	0.453328	0.109227	1.24772e-06	0.000874307	0.000163912
VIT_00s0194g00250	-0.0101837	-0.349015	-0.821753	-0.354342	-0.352323	-0.443911	-0.532707	-0.263873	0.470493	0.40936	0.406152	0.265893	0.189653	0.300304	-0.38077	-0.423663	-0.158052	0.10139	0.249335	0.341468	0.44614	0.355354	0.11218	0.377502	-0.0618785	0.137448	0.391585	0.54371	0.678882	0.604034	0.799921	0.861365	-0.259832	0.197472	-0.422569	-0.594387	-0.4145	-0.109496	0.0850693	-0.328988	-0.289227	-0.441599	-0.366503	0.364912	0.938445	0.006274	8.59116e-16	0.00547395	0.00576593
VIT_00s0194g00260	0.238341	-0.235651	-0.476346	-0.291842	-0.0128848	0.000319852	-0.278456	0.163064	0.421809	0.371332	0.246354	0.570633	0.0941493	0.22621	-0.228779	-0.298044	-0.155966	0.122591	0.252271	0.0285566	0.38289	0.388152	0.330497	0.366579	0.230748	-0.0580958	-0.0672813	0.0215504	0.273111	0.488587	0.343767	0.456714	-0.180572	-0.16599	-0.0668875	-0.304409	-0.186168	-0.35998	-0.301616	-0.56909	-0.142883	-0.473657	-0.367193	0.39317	0.0666729	0.0698989	0.000119462	0.0236639	0.922163
VIT_00s0194g00270	-0.126661	-0.590542	-0.456484	-0.533335	-0.624614	-0.551845	-0.832228	-0.741798	-0.15566	-0.435898	-0.443713	-0.271621	-0.372179	-0.49509	-0.00387494	-0.538618	-0.225855	-0.32239	-0.0580437	-0.00682379	0.0173817	-0.0803105	0.247377	0.50382	0.47993	0.789207	0.629192	0.772392	0.258977	0.734823	0.459007	0.336478	0.162172	0.0461678	0.411181	0.275147	0.0617701	0.414671	0.530486	0.250503	0.349721	0.215661	0.0551021	0.242997	0.334863	6.8134e-07	0.000246463	1.14636e-05	9.63146e-08
VIT_00s0194g00280	0.0118305	0.104708	0.122475	0.33106	0.252832	0.213121	0.369871	0.372846	0.294019	0.164583	0.152123	0.43521	0.338485	0.341285	0.19796	0.273342	0.185697	0.288244	-0.0946107	-0.400405	-0.186268	-0.107031	0.126745	-0.20981	-0.148527	-0.360749	-0.142495	-0.367563	-0.254443	-0.185183	-0.254207	-0.0502709	-0.181691	-0.173949	-0.0214963	-0.0720313	0.276524	-0.0971568	-0.276048	-0.320903	-0.35125	-0.217163	-0.270379	0.324193	0.928514	0.425917	0.351208	0.00977357	0.0512924
VIT_00s0194g00300	-0.0444759	-0.203778	-0.339683	0.176429	0.385168	-0.00103584	-0.0428044	0.0785599	0.778917	0.567579	0.105767	0.171491	-0.126029	0.363738	-0.652609	-0.536314	-0.255191	0.294968	0.0322356	-0.0105247	0.143933	0.478376	0.60111	0.49363	0.184748	-0.147851	-0.0754976	0.0158661	-0.0180449	0.14886	0.570164	0.325926	-0.7698	-0.364853	-0.179784	-0.672149	-0.172863	-0.350884	-0.0677921	-0.295883	-0.126217	-0.256285	-0.0264216	0.387417	0.735793	0.118362	0.00792419	0.177508	0.00237428
VIT_00s0194g00310	0.0181233	-0.431832	-0.586424	-0.410914	-0.431258	-0.411214	-0.674083	-0.440092	0.122762	-0.0523652	-0.0972797	0.079276	-0.188657	-0.199879	-0.143261	-0.468892	-0.268003	-0.195636	0.0992583	0.177008	0.198994	0.150746	0.263183	0.531296	0.261188	0.425185	0.586752	0.606162	0.355814	0.766488	0.557979	0.512646	-0.0554107	0.0726552	0.0701728	-0.0572826	-0.135528	0.0601225	0.398803	-0.0816896	0.181502	-0.15212	-0.244751	0.347592	0.890682	0.000570673	8.5021e-07	0.00110898	0.000581514
VIT_00s0194g00330	0.0449856	-0.0733684	0.575298	0.014541	-0.146881	0.0236318	0.122785	-0.164363	-0.477492	-0.76109	-0.616246	-0.329587	-0.0940081	-0.413359	0.668971	0.319782	0.245882	-0.111742	-0.211493	-0.551134	-0.692569	-0.703157	-0.0393733	-0.337697	0.129204	0.336903	-0.0760462	-0.0909364	-0.54149	-0.300512	-0.610461	-0.579668	0.362984	-0.0999773	0.670565	0.79524	0.725746	0.652439	-0.0891673	0.346246	0.165137	0.558125	0.230133	-0.0544934	0.732878	0.577455	1.52343e-06	0.912195	0.26276
VIT_00s0194g00340	0.283225	-0.246086	-0.273782	-0.332805	-0.533199	-0.222309	-0.386447	-0.302449	-0.113049	-0.18066	0.104436	-0.0381402	0.219428	-0.0804182	0.259231	0.0420306	0.0175515	-0.19323	0.326172	0.0785164	0.0179222	-0.181355	-0.193762	-0.0909958	-0.176731	0.336389	0.46504	0.439577	0.392274	0.302834	0.188443	0.376066	0.27965	0.53817	-0.0897876	0.110436	0.00634899	0.381404	-0.0820569	-0.0719883	-0.0871386	0.00774327	-0.271649	0.106805	0.0283208	0.058048	0.0342832	0.00937163	1.15341e-05
VIT_00s0194g00360	0.0654717	0.265329	0.374249	0.0996051	-0.215026	-0.0511144	0.402672	0.162852	-0.40079	-0.254915	0.216602	-0.0105783	0.549996	0.146682	0.680756	0.799817	0.346673	-0.0311231	-0.154275	-0.160404	-0.381283	-0.606756	-0.698731	-0.80023	-0.724785	-0.236998	-0.109731	-0.158006	-0.127903	-0.474643	-0.572662	-0.235979	0.370491	0.321793	-0.227042	0.272947	0.243796	0.413524	-0.00047975	0.216921	-0.336045	0.0110775	-0.182134	-0.319018	0.619184	0.0404738	0.00322113	0.448934	0.0989617
VIT_00s0198g00060	-0.137036	-0.186486	0.376204	-0.0703686	-0.162648	-0.0283276	-0.200863	-0.529077	-0.513868	-0.691133	-0.719016	-0.738327	-0.551072	-0.674017	0.134501	-0.180085	0.00621353	-0.323708	-0.102338	-0.153864	-0.315947	-0.309567	0.0525413	0.0550022	0.411836	0.612148	0.0963634	0.219184	-0.23787	-0.149886	-0.154737	-0.450419	0.320467	0.0707148	0.576603	0.594852	0.29721	0.503188	0.251836	0.649764	0.500025	0.915387	0.670905	-0.215067	0.296448	0.153673	0.00305225	0.593155	0.214366
VIT_00s0198g00140	0.103846	-0.237557	0.360692	-0.18056	-0.216132	-0.0429762	-0.205856	-0.332032	-0.466386	-0.771338	-0.766747	-0.341113	-0.373582	-0.619753	0.449075	-0.0340474	-0.0158573	-0.268749	-0.165851	-0.413831	-0.490282	-0.487013	0.209709	0.0547949	0.518896	0.563172	0.140919	0.11643	-0.432431	0.0724635	-0.372075	-0.438598	0.35768	-0.0935723	0.864691	0.840583	0.602185	0.525394	0.0853662	0.310298	0.414909	0.53925	0.252796	0.0683699	0.429757	0.0676005	0.00463866	0.167412	0.0971968
VIT_00s0198g00150	0.14206	-0.24042	0.401033	-0.0530393	-0.140804	0.0100691	-0.0954644	-0.265054	-0.404973	-0.69985	-0.66267	-0.285217	-0.256998	-0.514918	0.47197	0.0717706	0.0120735	-0.224463	-0.127102	-0.391385	-0.487827	-0.475491	0.172647	0.0187729	0.406931	0.465657	0.184975	0.0766486	-0.407634	0.0185465	-0.370992	-0.404815	0.330396	-0.00118334	0.774721	0.791307	0.599565	0.510717	0.102309	0.276601	0.341314	0.458535	0.184049	0.0905099	0.278922	0.0642631	0.0014959	0.68733	0.283238
VIT_00s0198g00170	0.246485	-0.237598	-0.00774285	-0.292528	-0.365462	-0.280257	-0.0284678	-0.0169961	-0.0853013	-0.380725	-0.0984982	0.34859	0.377802	0.046445	0.659941	0.375988	0.272339	0.124962	-0.14757	-0.282132	-0.385145	-0.54288	-0.0793209	-0.221911	-0.145286	0.084008	0.192016	0.12714	-0.102257	0.138694	-0.24829	0.0764711	0.21512	-0.0774997	0.270364	0.396634	0.522558	0.434229	-0.03308	-0.152413	-0.26158	-0.171088	-0.477107	0.353743	0.0576294	0.0675521	0.953179	0.0233224	0.00408715
VIT_00s0198g00180	0.00365219	0.0907251	0.32058	-0.094881	-0.239647	-0.0843554	0.159575	-0.0628635	-0.368159	-0.500606	-0.220434	-0.0293517	0.208179	-0.0972006	0.641751	0.466026	0.36221	0.0358362	-0.268276	-0.45677	-0.429838	-0.584883	-0.22485	-0.433643	-0.0940902	0.0967009	-0.109096	-0.0613005	-0.294313	-0.223051	-0.539501	-0.320028	0.416485	-0.0500366	0.320192	0.556999	0.520948	0.482335	0.0754511	0.278401	-0.122409	0.219378	0.0178845	0.0396564	0.977906	0.490575	0.0125157	0.470839	0.0651502
VIT_00s0199g00010	-0.0284635	0.364609	0.558216	0.417854	0.391733	0.422825	0.437379	0.31307	-0.336945	-0.0629978	-0.105129	-0.216255	-0.174783	-0.149671	0.00567526	0.240093	-0.0892667	-0.149448	-0.160628	0.00533808	-0.0644215	0.0193548	-0.191753	-0.242229	0.0131108	-0.240636	-0.367526	-0.463587	-0.350144	-0.505376	-0.475125	-0.555297	0.159908	-0.0387077	0.121463	0.23434	-0.0289147	-0.176531	-0.0781878	0.243093	0.193533	0.28401	0.38127	-0.511283	0.829079	0.00418136	3.5815e-06	0.000893777	0.00196651
VIT_00s0199g00020	0.0879015	0.223327	0.606748	0.118089	-0.164254	0.163517	0.214304	0.0184886	-0.738871	-0.587438	-0.260914	-0.312802	0.0486465	-0.407719	0.681089	0.548852	0.183843	-0.351283	-0.0914424	-0.292304	-0.417582	-0.582467	-0.466041	-0.602594	-0.170608	0.119779	-0.0895026	-0.238426	-0.344315	-0.341911	-0.748423	-0.58516	0.593523	0.30652	0.289097	0.710434	0.348509	0.397851	-0.0713911	0.33274	0.20763	0.406788	0.162234	-0.448689	0.504227	0.0863034	2.76455e-07	0.368855	0.209814
VIT_00s0199g00030	0.0303514	-0.379122	-0.25617	-0.470531	-0.708706	-0.493	-0.469664	-0.33889	-0.255654	-0.466604	-0.174248	0.0298039	0.168775	-0.222435	0.507713	0.0637409	0.0764971	-0.179486	-0.0955012	-0.160169	-0.275167	-0.46679	-0.158326	-0.139735	-0.0400044	0.453797	0.422809	0.489527	0.120943	0.397847	-0.021445	0.235672	0.326965	0.140878	0.24729	0.380553	0.29885	0.573257	0.105261	0.0616054	-0.0656286	0.0550584	-0.275334	0.158303	0.81793	0.00281472	0.0481949	0.00014836	2.36571e-10
VIT_00s0199g00040	-0.0914748	0.524584	0.727927	0.459872	0.423725	0.574108	0.566714	0.413774	-0.437884	-0.0969225	-0.0534448	-0.216418	-0.100294	-0.185601	0.133354	0.422523	-0.0314916	-0.242431	-0.103661	-0.0049931	-0.120237	-0.0683258	-0.318894	-0.440302	-0.148878	-0.345231	-0.457502	-0.580001	-0.4111	-0.663993	-0.645225	-0.690453	0.236385	0.0869761	0.0189315	0.290335	-0.00987167	-0.143583	-0.192799	0.24033	0.218423	0.370617	0.340107	-0.606551	0.486983	1.68923e-05	4.40712e-11	0.000218505	0.000742007
VIT_00s0199g00050	-0.02442	0.563636	0.530827	0.557228	0.677497	0.654044	0.603363	0.483063	-0.120722	0.295946	0.152227	-0.0992426	-0.159293	0.0348302	-0.262255	0.21085	-0.141495	-0.095785	0.0172245	0.164033	0.189421	0.327611	-0.124148	-0.147099	-0.0886426	-0.518557	-0.406312	-0.624875	-0.255364	-0.558121	-0.33116	-0.486288	-0.0351867	0.075771	-0.20306	-0.0894343	-0.282586	-0.529427	-0.126557	0.0546247	0.177845	0.0798355	0.302304	-0.490791	0.853068	2.7449e-06	1.28252e-05	3.75766e-06	2.76667e-09
VIT_00s0199g00070	-0.106391	-0.191691	-0.415682	-0.196226	-0.314915	-0.351492	-0.306871	-0.120965	0.057422	0.0509759	0.133593	0.178585	0.091047	0.0148232	-0.0191489	-0.1319	0.0133716	0.0419735	0.0907515	0.326947	0.144438	0.0284098	-0.0556915	0.147933	-0.0677079	0.104813	0.406041	0.386352	0.350431	0.358084	0.331855	0.429445	-0.0193725	0.0902795	-0.133829	-0.140677	-0.138976	0.100347	0.0550491	-0.209577	-0.130198	-0.175859	-0.331303	0.120816	0.418476	0.14231	0.000956694	0.132932	0.0142572
VIT_00s0199g00080	-0.0138802	-0.301862	-0.510827	-0.0967529	-0.102708	-0.234122	-0.283478	-0.0264624	0.513287	0.309696	0.179075	0.379439	0.127347	0.246732	-0.21671	-0.292885	-0.222918	0.0992556	0.0401326	0.00160179	0.128371	0.203348	0.330919	0.359489	0.0258578	0.0040947	0.385976	0.327462	0.212646	0.492091	0.499475	0.547448	-0.406255	-0.0624734	-0.165993	-0.374281	-0.0898243	-0.0859909	0.119488	-0.361431	-0.169127	-0.401252	-0.459365	0.469369	0.91617	0.0190787	3.04194e-05	0.462092	0.434859
VIT_00s0199g00110	0.047514	-0.419769	-0.495629	-0.302468	-0.00743012	-0.0223018	-0.667009	-0.315359	0.323386	0.263237	-0.109022	-0.126326	-0.527105	-0.243455	-0.700707	-0.875632	-0.558073	-0.269515	0.34977	0.271073	0.506856	0.657355	0.560839	0.803938	0.618509	0.432199	0.264978	0.387766	0.361956	0.666059	0.757865	0.424417	-0.286172	0.0353445	0.0546149	-0.334098	-0.450481	-0.316133	0.00753859	-0.190419	0.464525	2.86835e-05	0.140334	0.158141	0.718471	0.000841455	5.66054e-05	0.0188271	0.955068
VIT_00s0199g00120	-0.0969273	-0.502392	-0.58786	-0.684853	-0.791519	-0.747917	-0.752898	-0.736446	-0.118017	-0.358214	-0.188275	-0.181524	-0.0639984	-0.230103	0.0877694	-0.314191	-0.0668214	-0.15341	-0.0681771	0.191877	0.0144759	-0.195562	-0.0257997	0.309164	0.126285	0.653503	0.710042	0.914034	0.431054	0.634154	0.515293	0.537952	0.188729	0.181165	0.141777	0.136863	0.0170392	0.54129	0.584005	0.269896	0.0145462	0.0492799	-0.136793	0.247331	0.461281	4.30948e-05	7.87306e-07	1.59258e-09	5.15251e-14
VIT_00s0199g00130	0.296908	0.0923543	-0.125276	0.152985	0.32448	0.26231	0.144561	0.407015	0.432708	0.367834	0.229039	0.584055	0.139525	0.279538	-0.106161	-0.0103466	-0.0757669	0.195982	0.244974	0.0358047	0.13509	0.249965	0.317587	0.191279	0.00752632	-0.361499	-0.0479423	-0.29394	-0.00546543	0.187459	0.0763621	0.160258	-0.310799	-0.203487	-0.127348	-0.261057	-0.0230351	-0.448722	-0.375375	-0.643916	-0.11081	-0.44724	-0.479522	0.379016	0.021241	0.482787	0.340219	0.24322	0.0114264
VIT_00s0199g00140	0.151587	-0.0708547	-0.237924	0.00954727	0.0126935	-0.0144139	-0.147679	-0.10156	0.213934	0.042138	-0.0500568	0.199215	-0.0877322	0.027887	-0.122409	-0.217533	0.0651772	0.210003	0.214717	0.0726572	0.157632	0.162868	0.302309	0.375799	0.27397	0.0873201	0.235068	0.138899	0.17193	0.310109	0.258582	0.21084	-0.0813605	-0.151975	0.117115	-0.0499045	0.0294811	-0.10147	0.0167858	-0.240941	0.0252672	-0.181743	-0.160755	0.390021	0.247606	0.590598	0.0671648	0.942285	0.923315
VIT_00s0199g00150	0.0855329	-0.572966	-0.267119	-0.446123	-0.227724	-0.11041	-0.750813	-0.541663	-0.000390402	-0.276676	-0.552389	-0.308395	-0.64411	-0.574345	-0.296644	-0.767665	-0.439749	-0.377359	0.230363	-0.020429	0.124915	0.224794	0.580854	0.713269	0.804054	0.756471	0.336804	0.465482	0.101719	0.652212	0.46113	0.152008	-0.013989	-0.0204544	0.540048	0.211832	-0.00848409	0.0879488	0.103735	0.060377	0.614251	0.335682	0.260257	0.219025	0.515828	1.71688e-06	0.0390913	0.000353486	0.0801337
VIT_00s0199g00160	-0.13379	-0.492817	-0.584997	-0.657323	-0.77683	-0.767907	-0.74283	-0.746175	-0.0976497	-0.345782	-0.196227	-0.201536	-0.0689903	-0.21112	0.0739151	-0.330253	-0.0446279	-0.134661	-0.139909	0.0848151	-0.00883715	-0.206064	-0.014332	0.283485	0.13142	0.649163	0.636975	0.873192	0.393666	0.610961	0.494171	0.50391	0.159582	0.12149	0.139682	0.107988	0.0281515	0.522741	0.597333	0.305451	0.000402733	0.0633074	-0.0797914	0.245069	0.308144	6.32967e-05	9.17333e-07	1.16413e-08	2.97567e-13
VIT_00s0199g00170	0.254245	-0.0113701	0.115127	0.168209	0.333738	0.349556	0.0289134	0.181495	0.186697	-0.00248349	-0.266214	0.233996	-0.274681	-0.144102	-0.0683923	-0.182696	-0.194537	-0.0154408	0.222304	-0.110596	-0.0640799	0.133367	0.51969	0.353391	0.401678	-0.0217479	0.0257551	-0.22484	-0.277187	0.200884	-0.0436313	-0.15199	-0.202524	-0.263273	0.333594	0.128707	0.194302	-0.254633	-0.243054	-0.361473	0.278908	-0.028186	-0.155884	0.323719	0.0499625	0.93129	0.381068	0.198894	0.00916269
VIT_00s0199g00190	0.0926319	-0.0804088	-0.157017	-0.154185	0.0484508	-0.0525977	-0.113419	-0.205009	0.170615	-0.103698	-0.26249	0.0923752	-0.24405	-0.0483987	-0.122029	-0.248136	0.152259	0.28039	0.112138	0.0521861	0.035171	0.0688009	0.389679	0.425428	0.385761	0.138808	0.0777878	0.103923	0.0111717	0.226864	0.183352	0.0368119	-0.0916247	-0.330099	0.270986	0.0575682	0.165686	-0.0763575	0.148814	-0.060925	0.0871072	-0.0215778	-0.000739823	0.459205	0.481467	0.541377	0.230874	0.239501	0.713157
VIT_00s0199g00220	0.134613	0.196169	-0.499993	-0.0682144	0.0477816	0.025109	0.0721184	0.385782	0.455214	0.631798	0.695071	0.742531	0.467741	0.574359	-0.175103	0.0990963	0.0512269	0.316908	0.338621	0.387795	0.459093	0.383613	-0.0626784	0.0616214	-0.337501	-0.519704	0.0641864	-0.0778206	0.423546	0.252565	0.281803	0.564144	-0.202008	0.04492	-0.574546	-0.554447	-0.365973	-0.513954	-0.177845	-0.620393	-0.481018	-0.759737	-0.639382	0.30847	0.305151	0.133048	4.75021e-05	0.604545	0.716951
VIT_00s0199g00230	-0.0385621	-0.330071	0.216538	-0.266249	-0.291893	-0.253153	-0.355745	-0.56599	-0.461068	-0.660675	-0.702126	-0.664651	-0.506131	-0.639274	0.145561	-0.237651	-0.128529	-0.383954	-0.320209	-0.128118	-0.322018	-0.331127	0.0974112	0.162614	0.424389	0.667831	0.152123	0.400866	-0.212569	0.046505	-0.0558922	-0.322924	0.269331	0.0365539	0.605419	0.578524	0.290731	0.614679	0.425926	0.62241	0.485483	0.706922	0.509807	-0.155538	0.769884	0.0100078	0.0965537	0.0397583	0.0236381
VIT_00s0199g00240	0.108695	0.406104	-0.20022	0.337265	0.502818	0.296713	0.406014	0.585107	0.544161	0.872116	0.699324	0.472306	0.318722	0.667361	-0.498645	0.0517979	-0.082991	0.323903	0.233885	0.35747	0.432716	0.561628	-0.0110956	-0.0143474	-0.337159	-0.736811	-0.349629	-0.421705	0.162905	-0.179669	0.182191	0.250587	-0.461804	-0.113437	-0.668799	-0.767726	-0.498603	-0.749	-0.213783	-0.401429	-0.416475	-0.601993	-0.20224	-0.0180373	0.408411	0.00128434	0.125066	0.0084091	4.23513e-05
VIT_00s0199g00250	-0.192503	-0.102058	-0.142921	-0.146095	-0.277008	-0.208639	-0.29673	-0.336779	-0.210549	-0.0417561	0.0377399	-0.381785	-0.141065	-0.208604	-0.176179	-0.146661	-0.277858	-0.388475	0.0108358	0.449924	0.191826	0.0995408	-0.247221	0.104177	-0.120651	0.237172	0.369795	0.505297	0.309735	0.102687	0.330477	0.190422	0.110983	0.408937	-0.225108	-0.0638993	-0.349834	0.246594	0.480121	0.384702	0.187352	0.198065	0.146071	-0.318711	0.140597	0.437787	0.275989	0.265352	0.0321388
VIT_00s0199g00260	-0.257364	-0.00103987	0.0786107	0.0902126	0.0722955	-0.0504205	-0.140659	-0.269204	-0.124617	-0.0848158	-0.269399	-0.524126	-0.46622	-0.294063	-0.337728	-0.362919	-0.112379	-0.148423	-0.20982	0.0155691	0.0849041	0.146665	0.0774231	0.182984	0.291129	0.26306	-0.0825133	0.125387	-0.0208844	-0.0958001	0.159989	-0.189439	-0.0368824	-0.0432253	0.108548	-0.0270674	-0.162362	0.0517471	0.1731	0.359109	0.33535	0.428131	0.541833	-0.267148	0.0471245	0.993708	0.550486	0.493039	0.583048
VIT_00s0199g00270	0.0678772	0.181636	0.697986	0.371331	0.256188	0.385066	0.394473	0.112726	-0.290538	-0.472295	-0.51794	-0.234613	-0.186339	-0.307961	0.399466	0.290839	0.096842	-0.0842316	-0.0356282	-0.390849	-0.608934	-0.450369	0.0893824	-0.268232	0.0865561	0.0113875	-0.154994	-0.359538	-0.678935	-0.475306	-0.604085	-0.672965	0.0842125	-0.100048	0.486069	0.565865	0.574612	0.282748	-0.139726	0.229732	0.20277	0.458328	0.235332	-0.0733009	0.606337	0.164852	5.70221e-10	0.00348872	0.048179
VIT_00s0199g00290	0.0704901	0.587413	0.457391	0.56135	0.644804	0.408921	0.772295	0.589286	0.182278	0.360572	0.239014	0.144966	0.215504	0.408023	-0.0580831	0.407644	0.085582	0.272297	-0.214639	-0.127228	-0.149628	0.0474364	-0.0853215	-0.335017	-0.327171	-0.692654	-0.547572	-0.671613	-0.441971	-0.642833	-0.415616	-0.400085	-0.292915	-0.275145	-0.220662	-0.208318	0.0275914	-0.353496	-0.1342	-0.0162541	-0.241663	-0.15712	0.0723294	-0.199112	0.592515	8.0641e-07	0.000238679	3.07258e-06	2.69248e-08
VIT_00s0199g00300	-0.150057	0.237399	0.641705	0.279296	0.159386	0.393865	0.175998	-0.150474	-0.599509	-0.39196	-0.357957	-0.697699	-0.394787	-0.528057	0.0729679	0.0837431	0.0684608	-0.350624	-0.000245675	-0.133487	-0.0519465	-0.0890415	-0.224906	-0.245961	0.190792	0.217828	-0.225283	-0.231982	-0.201643	-0.513313	-0.3987	-0.644004	0.427175	0.212291	0.257923	0.448359	0.0134905	0.161444	-0.0259354	0.572781	0.458429	0.780073	0.773419	-0.600067	0.252467	0.0677892	3.29429e-08	0.0306862	0.223825
VIT_00s0199g00310	-0.0600695	0.72278	0.580804	0.757232	0.748153	0.682046	0.740438	0.622196	-0.0433888	0.372607	0.208126	-0.108405	-0.0677309	0.156627	-0.267944	0.270057	-0.0449346	0.0430775	-0.00445854	0.152914	0.0694432	0.275877	-0.172259	-0.304506	-0.223619	-0.636788	-0.592801	-0.734965	-0.353794	-0.741518	-0.414966	-0.547122	-0.152235	-0.0656963	-0.281107	-0.200057	-0.245683	-0.48366	-0.308494	0.0249314	0.0533918	0.0722576	0.327064	-0.557694	0.648447	7.00705e-11	1.14455e-06	2.538e-12	6.40609e-12
VIT_00s0201g00060	0.0774385	-0.0383703	-0.421023	-0.166631	-0.15772	-0.320441	-0.0495196	-0.00029825	0.291888	0.260198	0.33851	0.390318	0.293583	0.360409	-0.0372186	0.0473568	0.106683	0.263884	-0.110381	0.292413	0.163214	0.0594704	-0.0565694	0.088028	-0.273905	-0.205936	0.220179	0.2406	0.271502	0.185981	0.316373	0.444719	-0.169753	-0.0625407	-0.345839	-0.341047	-0.124575	-0.0536366	0.226303	-0.177265	-0.395404	-0.421051	-0.405878	0.292575	0.556464	0.770998	0.00080871	0.203202	0.228765
VIT_00s0201g00070	0.0215248	-0.161565	-0.0657524	0.0161417	0.232198	0.107312	0.142729	0.337732	0.448243	0.231119	0.050326	0.492499	0.168943	0.334266	-0.0152699	-0.0120874	-0.0233417	0.280625	-0.0324241	-0.328491	-0.130449	0.0291628	0.370407	0.0700697	0.0741649	-0.256191	-0.297881	-0.28479	-0.27246	0.0389946	-0.0657002	0.0434384	-0.355184	-0.423096	0.0765393	-0.164293	0.226368	-0.210327	-0.279159	-0.396087	-0.252294	-0.332123	-0.285295	0.423813	0.870328	0.217473	0.617679	0.902574	0.0742201
VIT_00s0202g00030	0.056042	-0.20515	0.283439	-0.153602	-0.202531	-0.0849577	-0.155429	-0.371813	-0.373644	-0.70114	-0.688978	-0.315378	-0.304097	-0.50116	0.408082	-0.0122707	0.0901179	-0.131737	-0.11689	-0.332322	-0.473611	-0.454677	0.203815	0.0702102	0.448578	0.517043	0.23688	0.140566	-0.366801	0.0662061	-0.308605	-0.355645	0.317513	-0.136555	0.764162	0.737587	0.599768	0.502673	0.172137	0.342491	0.307334	0.484603	0.253866	0.156219	0.670616	0.11585	0.0281961	0.241303	0.12068
VIT_00s0202g00040	0.0382159	-0.121849	-0.0860797	0.280235	0.467154	0.0560908	0.165186	0.215905	0.704754	0.305311	-0.15507	0.266546	-0.107475	0.314471	-0.351502	-0.331934	-0.0817772	0.456548	-0.119567	-0.254239	-0.230077	0.16865	0.691601	0.386202	0.267526	-0.188269	-0.127937	-0.177374	-0.372461	0.0133292	0.208073	0.04702	-0.737643	-0.627542	0.182834	-0.339256	0.254056	-0.223682	-0.20834	-0.343621	-0.147651	-0.214989	-0.100833	0.52028	0.771894	0.353695	0.513138	0.0301062	0.000167951
VIT_00s0202g00060	0.0608689	-0.112857	-0.606844	-0.0665663	0.136148	-0.103543	-0.177094	0.149309	0.738076	0.679432	0.440996	0.477091	0.151306	0.470512	-0.532137	-0.379981	-0.244692	0.238973	0.0863842	0.19655	0.398876	0.532991	0.366075	0.43922	-0.0396403	-0.256118	0.150623	0.137224	0.313781	0.425792	0.638795	0.617917	-0.588898	-0.161067	-0.442522	-0.740355	-0.381572	-0.458147	-0.0204994	-0.527994	-0.227412	-0.627743	-0.441377	0.413562	0.644082	0.390592	2.74933e-07	0.613324	0.299619
VIT_00s0203g00040	0.0507555	0.0878087	-0.103942	0.0927938	0.0149541	-0.0438834	0.327921	0.365547	0.274147	0.314387	0.482003	0.499452	0.597695	0.557892	0.209939	0.401161	0.272123	0.37446	-0.0869218	-0.182189	-0.0488855	-0.132263	-0.224507	-0.372911	-0.544246	-0.474249	-0.19024	-0.220362	0.026666	-0.167616	-0.129556	0.195293	-0.155164	0.00705283	-0.405071	-0.307779	0.0434785	-0.085029	-0.22655	-0.347573	-0.602855	-0.533685	-0.478503	0.159838	0.700142	0.504679	0.429332	0.480697	0.909711
VIT_00s0203g00050	0.0272696	-0.517945	-0.236887	-0.400331	-0.400012	-0.343128	-0.676472	-0.634987	-0.136256	-0.32958	-0.41134	-0.453889	-0.407072	-0.471506	-0.115126	-0.540401	-0.273272	-0.372901	-0.0500566	-0.135276	0.0482527	0.00420697	0.245332	0.379242	0.50586	0.737425	0.317772	0.545008	0.182054	0.465825	0.383451	0.162908	0.117091	0.125161	0.365615	0.194033	-0.0107897	0.318687	0.28829	0.3113	0.401323	0.40525	0.33425	0.0496058	0.836147	2.2509e-05	0.0684013	0.00152752	0.00154212
VIT_00s0203g00060	-0.0474297	-0.491286	-0.873984	-0.537961	-0.389739	-0.544486	-0.724893	-0.398646	0.449272	0.278748	0.122601	0.174788	-0.0937992	0.102813	-0.465097	-0.672453	-0.250115	0.0658428	0.16361	0.319565	0.382608	0.377361	0.339082	0.623809	0.254196	0.345983	0.425772	0.642407	0.542126	0.787986	0.8525	0.788244	-0.312522	-0.0710422	-0.135963	-0.474205	-0.336018	-0.106242	0.207162	-0.241859	-0.0661605	-0.3585	-0.243831	0.415008	0.718949	6.72374e-05	7.8927e-20	9.29862e-06	0.00208317
VIT_00s0203g00070	0.0522043	0.632505	0.595991	0.710872	0.705268	0.828288	0.682331	0.773165	-0.053276	0.395051	0.282037	0.0666221	0.0227119	0.104528	-0.128738	0.338998	-0.189971	-0.168841	0.185011	0.0782709	0.0600764	0.25312	-0.178258	-0.39578	-0.289779	-0.653678	-0.512641	-0.80503	-0.364764	-0.639564	-0.48094	-0.49712	-0.114236	0.143759	-0.317516	-0.148593	-0.239186	-0.519967	-0.571029	-0.212126	0.0751831	0.0191831	0.104247	-0.550689	0.692004	5.91708e-08	5.05883e-07	1.97093e-10	3.15014e-10
VIT_00s0203g00080	0.0911841	0.568347	0.717651	0.756529	0.642072	0.717295	0.756198	0.659112	-0.0963378	0.122918	0.0440689	0.01756	0.0694364	0.081687	0.121854	0.456644	-0.0088406	-0.0281682	0.0197595	-0.185009	-0.277058	-0.0701928	-0.106588	-0.492726	-0.227231	-0.54691	-0.47339	-0.807892	-0.58526	-0.721979	-0.669909	-0.631401	-0.0765944	-0.01518	-0.0272116	0.101162	0.141211	-0.280629	-0.493358	-0.0730678	-0.0147714	0.1534	0.147322	-0.355366	0.488375	2.16969e-06	1.101e-10	2.73056e-12	3.21696e-08
VIT_00s0203g00100	0.0648982	0.11731	-0.39213	-0.164903	-0.0204677	-0.167441	0.0422599	0.141047	0.347709	0.313099	0.315987	0.511602	0.29145	0.432671	-0.0538725	0.0655685	0.131465	0.368392	0.117496	0.151935	0.118526	0.104915	0.0747834	0.112498	-0.166142	-0.305299	0.0331052	0.000638046	0.142313	0.249551	0.15952	0.341519	-0.209792	-0.235751	-0.231836	-0.290587	-0.0508637	-0.305985	0.196365	-0.256911	-0.364304	-0.561705	-0.417774	0.395733	0.622264	0.372045	0.00194401	0.207993	0.876646
VIT_00s0203g00110	-0.0288543	-0.345769	-0.624589	-0.499436	-0.62027	-0.577151	-0.498355	-0.28432	0.0235844	0.0498415	0.326927	0.200077	0.32621	0.130076	0.0984763	-0.0496537	0.0601671	-0.0273298	-0.0289492	0.173427	0.270148	-0.0113825	-0.216167	0.0396903	-0.176273	0.22039	0.425264	0.552304	0.597196	0.564497	0.36252	0.621844	0.197257	0.228348	-0.260074	-0.145713	-0.213547	0.158178	0.279663	-0.0831204	-0.208327	-0.327461	-0.391252	0.179825	0.826768	0.00681015	9.64615e-08	4.85843e-05	1.2522e-07
VIT_00s0203g00120	-0.0828046	-0.279764	-0.309858	-0.386733	-0.637951	-0.46149	-0.361439	-0.265255	-0.327362	-0.217525	0.207979	0.0230585	0.3104	-0.0698098	0.337296	0.170114	0.197802	-0.132097	-0.0864919	0.120932	0.159988	-0.210187	-0.461448	-0.218976	-0.222682	0.252735	0.311331	0.418439	0.508069	0.299001	0.0459463	0.33533	0.495359	0.358967	-0.132486	0.152915	-0.108646	0.329216	0.141419	0.0486245	-0.128338	-0.0690694	-0.237889	-0.0792604	0.529355	0.0303959	0.015984	0.00227073	4.19326e-08
VIT_00s0203g00130	0.0768006	0.0124807	-0.346932	-0.445371	-0.575034	-0.241912	-0.325858	-0.273372	-0.316496	-0.0955422	0.350441	0.0487627	0.316684	-0.0117815	0.240802	0.16629	0.367753	-0.00592237	0.321641	0.282844	0.440823	-0.00752404	-0.497623	-0.166207	-0.162031	0.211933	0.220898	0.316781	0.728014	0.274481	0.101734	0.370865	0.623571	0.403483	-0.24185	0.0740382	-0.254316	0.153218	0.00653861	-0.000263269	-0.144523	-0.112603	-0.128298	-0.0724983	0.55973	0.924597	0.00661358	0.000362705	1.54429e-06
VIT_00s0203g00140	0.165738	0.0228401	-0.147834	-0.183947	-0.0542773	-0.00203308	0.058211	0.116154	0.0549702	0.232677	0.423851	0.189177	0.329587	0.298034	0.0181058	0.188333	0.245177	0.175196	0.215055	0.0760445	0.318125	0.119794	-0.245784	-0.157644	-0.223376	-0.157756	-0.152838	-0.0773886	0.374682	0.0209666	0.0169827	0.186511	0.180578	0.200783	-0.342739	-0.199026	-0.209343	-0.141198	-0.19666	-0.214608	-0.206348	-0.256578	-0.171508	3.35283e-05	0.205667	0.862479	0.259644	0.159453	0.68042
VIT_00s0203g00150	0.203381	0.112546	0.00806571	-0.0129134	0.141528	0.191203	0.0567575	0.0706043	-0.0579501	0.266311	0.299354	-0.179764	0.00846681	0.0859794	-0.265589	-0.0162346	0.0661158	9.97271e-05	0.277432	0.274697	0.447435	0.345748	-0.196028	-0.0171959	-0.0276747	-0.0604943	-0.236357	-0.114557	0.370512	-0.0961801	0.0761947	0.0106627	0.169727	0.240075	-0.293391	-0.211662	-0.410414	-0.242001	-0.172273	0.00216654	0.105828	0.00563149	0.232207	-0.317143	0.119096	0.391909	0.951229	0.92199	0.280743
VIT_00s0203g00160	-0.255338	-0.435698	-0.513456	-0.294946	-0.362198	-0.453991	-0.556924	-0.513904	0.166795	0.0360655	-0.029849	-0.215241	-0.162761	-0.0695375	-0.344931	-0.493084	-0.229251	-0.0956222	-0.0407759	0.273466	0.238425	0.208573	0.144411	0.434343	0.173469	0.410954	0.547912	0.737724	0.419313	0.420872	0.68934	0.527395	-0.113546	0.139233	-0.0701053	-0.230694	-0.241713	0.262439	0.433541	0.167435	0.0320637	0.05268	0.0232689	0.148566	0.0489521	0.000502365	2.72388e-05	0.0221528	0.00445782
VIT_00s0203g00170	-0.0364395	0.154309	0.289863	0.56754	0.707992	0.409361	0.545693	0.491532	0.487106	0.393225	0.0524239	0.212217	0.0103531	0.3482	-0.267386	0.0100001	0.0207246	0.379079	-0.117474	-0.235506	-0.09085	0.22134	0.373281	0.0560235	0.0511181	-0.478638	-0.389919	-0.517021	-0.398755	-0.414807	-0.105369	-0.237288	-0.512184	-0.438481	-0.0103878	-0.293621	0.121042	-0.315494	-0.334272	-0.272483	-0.155493	-0.137351	0.0385557	0.144386	0.782231	0.239119	0.0246715	2.25944e-06	2.51143e-10
VIT_00s0203g00180	-0.0415923	0.00891678	0.0489522	-0.147781	-0.282605	-0.0372825	-0.266723	-0.210324	-0.459162	-0.195437	-0.0697014	-0.398023	-0.221544	-0.415814	0.00349061	-0.0690196	-0.200165	-0.483223	0.0919536	0.329756	0.12314	-0.00244841	-0.330474	-0.0915653	-0.0476606	0.280498	0.137389	0.259388	0.180009	0.0131268	0.0478484	-0.039861	0.313798	0.448064	-0.0613295	0.160431	-0.26707	0.221018	0.0567331	0.281567	0.287546	0.348419	0.228219	-0.522278	0.752358	0.94609	0.710318	0.259815	0.0286833
VIT_00s0203g00190	-0.0441162	0.177953	0.812554	0.299081	0.213182	0.365075	0.330983	-0.00644	-0.632039	-0.567423	-0.564954	-0.593007	-0.375798	-0.519882	0.322094	0.25593	0.110441	-0.264674	-0.166464	-0.286356	-0.42567	-0.372915	-0.122795	-0.321095	0.190303	0.166918	-0.338809	-0.347628	-0.5584	-0.562137	-0.676973	-0.853625	0.376497	-0.00130071	0.508383	0.679474	0.36637	0.295305	-0.00572742	0.553734	0.439751	0.746527	0.638268	-0.488849	0.737853	0.173733	3.22603e-15	0.020268	0.101959
VIT_00s0203g00200	-0.0725219	0.385799	0.618238	0.40394	0.26136	0.236653	0.612366	0.111645	-0.313418	-0.205646	-0.05436	-0.303882	0.103554	0.0460122	0.271458	0.54095	0.33173	0.0961563	-0.200989	-0.148622	-0.309326	-0.334182	-0.370747	-0.478278	-0.334863	-0.254282	-0.338314	-0.372719	-0.326368	-0.710938	-0.542841	-0.560675	0.189253	0.0865772	-0.0351635	0.238874	0.215172	0.143325	0.205117	0.486411	-0.0564392	0.294305	0.36193	-0.317755	0.581866	0.002332	1.41386e-07	0.0013711	0.0436843
VIT_00s0203g00210	0.0314437	0.428316	0.780955	0.647038	0.485958	0.710666	0.594344	0.551978	-0.325827	-0.0187758	0.025424	-0.116603	0.0185685	-0.126906	0.2125	0.46208	-0.128617	-0.331827	-0.0393731	-0.28216	-0.175839	-0.0839147	-0.271317	-0.528647	-0.219248	-0.376937	-0.424839	-0.691203	-0.466715	-0.645231	-0.696535	-0.66531	0.166355	0.222658	-0.0299864	0.244803	0.044485	-0.128808	-0.445921	0.016315	0.18644	0.297501	0.194095	-0.554359	0.811495	0.000640006	1.84333e-13	2.32485e-08	8.27859e-05
VIT_00s0204g00010	-0.0919781	0.0100853	0.306445	0.143246	-0.00463316	0.133079	0.140186	0.128954	-0.232193	-0.197335	-0.0483428	-0.0690389	0.0931495	-0.12391	0.271725	0.249382	-0.011859	-0.176093	-0.0113171	-0.169119	-0.201346	-0.242639	-0.228816	-0.312726	-0.15323	-0.0217005	-0.087548	-0.165669	-0.156616	-0.230881	-0.308259	-0.218717	0.156837	0.155073	0.0629235	0.220733	0.129228	0.168963	-0.298806	-0.0416818	0.0360198	0.123171	-0.0438343	-0.233338	0.48458	0.939038	0.0172478	0.274884	0.971973
VIT_00s0204g00020	0.0665062	0.0766127	0.800851	0.251122	0.178697	0.421362	0.247037	-0.0196728	-0.588147	-0.621066	-0.592633	-0.485447	-0.339456	-0.581661	0.404854	0.235636	0.00479678	-0.361626	-0.0738097	-0.376836	-0.438368	-0.379185	-0.040871	-0.259663	0.264663	0.236259	-0.147496	-0.325616	-0.551447	-0.440158	-0.65205	-0.767984	0.399247	0.130092	0.603077	0.765341	0.446282	0.320518	-0.165211	0.369118	0.470256	0.692859	0.483129	-0.345475	0.613645	0.560694	1.56987e-14	0.0529414	0.171911
VIT_00s0204g00040	0.17633	-0.256845	-0.341726	-0.171667	-0.394981	-0.226802	-0.418635	-0.253943	0.0399294	0.0634329	0.187564	-0.111897	0.153452	-0.0198847	-0.0122551	-0.154306	-0.120176	-0.232183	0.2381	0.0146979	0.152471	0.0413216	-0.0992087	-0.0189367	-0.108958	0.293404	0.258055	0.402669	0.404002	0.334216	0.324251	0.407142	0.0696734	0.37912	-0.221231	-0.15222	-0.194168	0.230917	0.0273183	-0.000241461	-0.0136213	-0.032736	-0.0899853	-0.0108811	0.177755	0.0475876	0.00753362	0.189684	0.00178895
VIT_00s0204g00070	0.105571	-0.398018	-0.194447	-0.374942	-0.582792	-0.374494	-0.349889	-0.344536	-0.0998586	-0.451683	-0.16535	0.140583	0.262644	-0.108591	0.563466	0.129571	0.191185	-0.0379487	-0.0263059	-0.343477	-0.304063	-0.496553	-0.0232596	-0.118057	-0.0224532	0.3842	0.360061	0.35721	0.0897476	0.351125	-0.0430857	0.223985	0.257195	0.0661499	0.25801	0.362551	0.433767	0.50484	0.0907519	0.00363632	-0.14218	0.00800345	-0.309431	0.406029	0.422095	0.001636	0.136553	0.00316036	1.03096e-06
VIT_00s0204g00110	0.0742546	0.0949634	-0.214593	0.104881	0.214288	0.064128	0.145791	0.470164	0.414404	0.409708	0.270049	0.613567	0.180578	0.344413	-0.103105	0.00603727	-0.0467811	0.228531	0.0149806	0.0718166	0.0480541	0.166298	0.183485	0.050332	-0.149117	-0.432786	-0.180338	-0.250244	-0.0914668	0.117414	0.0377247	0.170845	-0.38572	-0.322553	-0.231524	-0.365537	-0.0515426	-0.362793	-0.319326	-0.56341	-0.25999	-0.469841	-0.482131	0.257975	0.572854	0.470452	0.0996593	0.425151	0.100153
VIT_00s0204g00170	-0.162777	-0.451132	-0.417385	-0.515612	-0.690993	-0.469248	-0.812638	-0.844901	-0.290898	-0.422899	-0.289464	-0.478474	-0.33438	-0.525828	-0.0445801	-0.45785	-0.172786	-0.40089	0.150234	0.223629	0.179004	-0.0133741	-0.0174237	0.38633	0.293915	0.807176	0.787634	0.85785	0.501687	0.606535	0.539069	0.397243	0.317137	0.449696	0.169039	0.215314	-0.143999	0.432272	0.506519	0.364946	0.369519	0.308375	0.148252	0.031739	0.213997	0.000297354	0.000907052	2.48632e-05	9.91937e-10
VIT_00s0204g00210	0.00392844	0.163382	-0.090356	-0.0507863	0.0580272	-0.409852	0.429293	0.104601	0.370022	0.132331	0.209221	0.333809	0.510342	0.6562	0.221015	0.392069	0.553658	0.753317	-0.434871	-0.190772	-0.339599	-0.349164	-0.0611745	-0.241182	-0.417143	-0.408321	-0.247971	-0.125705	-0.171919	-0.251185	-0.112709	0.0603114	-0.297563	-0.508873	-0.166489	-0.240515	0.355227	0.0555345	0.232103	0.00369865	-0.649761	-0.418049	-0.268482	0.412161	0.976235	0.212275	0.492349	0.699969	0.659653
VIT_00s0204g00220	-0.115669	-0.472662	-0.368095	-0.432161	-0.487396	-0.265669	-0.802504	-0.538058	-0.231115	-0.296482	-0.313201	-0.227564	-0.44616	-0.594748	-0.112051	-0.545132	-0.436069	-0.538794	0.130955	0.159906	0.235532	0.146184	0.184606	0.521754	0.46934	0.674299	0.674599	0.655509	0.322324	0.74351	0.451626	0.309891	0.208188	0.321625	0.275414	0.232688	-0.18611	0.195311	0.288856	0.0315338	0.535375	0.172339	-0.0430682	0.0351456	0.378816	0.000137098	0.00380836	0.000564552	7.82922e-05
VIT_00s0204g00230	0.0746984	-0.241053	0.368932	-0.185007	-0.22945	-0.0282796	-0.268826	-0.409704	-0.514616	-0.852635	-0.873732	-0.421759	-0.512505	-0.750507	0.429577	-0.109694	-0.0288594	-0.333722	-0.0951197	-0.333026	-0.524377	-0.49078	0.242943	0.117678	0.56256	0.656011	0.223334	0.147385	-0.445029	0.114587	-0.331797	-0.471674	0.351452	-0.0863293	0.894262	0.870166	0.602243	0.527236	0.0670913	0.337587	0.537384	0.640725	0.310132	0.0431825	0.570556	0.0635429	0.00372329	0.15702	0.0778102
VIT_00s0207g00010	-0.0944143	-0.522758	-0.456279	-0.485663	-0.730989	-0.455496	-0.768616	-0.707408	-0.217247	-0.404371	-0.215024	-0.281776	-0.160172	-0.40193	0.0749065	-0.360856	-0.0966246	-0.299369	0.292021	0.198431	0.0953308	-0.110944	-0.0401904	0.268575	0.18973	0.74352	0.742472	0.823191	0.501318	0.573262	0.496628	0.489968	0.305381	0.496152	0.15225	0.201085	-0.0379129	0.520064	0.220088	0.144191	0.150715	0.21817	-0.0472297	0.136073	0.473034	1.82914e-05	0.000248256	8.37377e-05	3.32831e-11
VIT_00s0207g00020	-0.0558143	0.334688	0.124848	0.494975	0.546252	0.377923	0.505161	0.57219	0.280754	0.631998	0.518718	0.228509	0.201392	0.437942	-0.357799	0.164446	-0.0224842	0.157407	0.0125649	0.176253	0.285793	0.390082	-0.146791	-0.196076	-0.351601	-0.669045	-0.524198	-0.528178	0.0115491	-0.422971	-0.0677343	-0.0848316	-0.306542	-0.0707166	-0.576312	-0.553166	-0.412013	-0.573945	-0.218576	-0.183283	-0.208924	-0.261406	0.0292044	-0.263309	0.671879	0.00895419	0.341882	5.80995e-05	6.33962e-06
VIT_00s0207g00030	0.138492	-0.451875	-0.245925	-0.275223	-0.222578	-0.0643137	-0.493375	-0.129626	0.0913834	-0.152203	-0.225258	0.18036	-0.175569	-0.278659	0.0243505	-0.336811	-0.401352	-0.293079	0.270871	-0.0275736	-0.0353818	0.0286908	0.364208	0.389296	0.329628	0.363671	0.439186	0.292149	0.0439051	0.612081	0.249998	0.269537	-0.0727784	0.0962599	0.282572	0.148085	0.0892669	0.0556494	-0.203455	-0.395485	0.289953	-0.0991212	-0.38976	0.303071	0.291296	0.00028976	0.0582176	0.0333114	0.0873903
VIT_00s0207g00040	0.183827	-0.123365	-0.202949	-0.0827244	-0.0202441	0.124078	-0.256967	-0.0513902	0.0995417	0.131758	0.0376466	0.0469512	-0.128662	-0.0802682	-0.205644	-0.239798	-0.306199	-0.184695	0.369618	0.181432	0.246112	0.301978	0.198757	0.350046	0.202635	0.125037	0.263834	0.147044	0.180562	0.387645	0.249317	0.223892	-0.0276034	0.226394	0.0106527	-0.0405244	-0.191957	-0.20799	0.0835768	-0.134915	0.223059	-0.172322	-0.102969	0.11142	0.15973	0.347693	0.119898	0.529755	0.877982
VIT_00s0207g00050	-0.0535097	0.10155	0.33916	0.199077	0.276139	0.352637	0.0623614	0.09535	-0.17359	-0.0290983	-0.21185	-0.349381	-0.392376	-0.30426	-0.190109	-0.161289	-0.210826	-0.295235	0.0535128	-0.0834251	0.0148292	0.141379	0.0763097	-0.00376887	0.236763	0.0842839	-0.308176	-0.254365	-0.23682	-0.20919	-0.164502	-0.398355	0.00542524	0.0151331	0.1208	0.0794481	-0.103294	-0.128533	-0.228557	0.159569	0.408677	0.417178	0.457483	-0.372155	0.684701	0.440083	0.00802704	0.12728	0.0327049
VIT_00s0207g00060	0.0270244	0.0163968	0.604446	0.155382	0.113312	0.315264	0.102617	-0.0778679	-0.477246	-0.605213	-0.656125	-0.347714	-0.408065	-0.583218	0.339893	0.09217	-0.0258002	-0.275189	-0.0489175	-0.281384	-0.427139	-0.337953	0.125793	-0.0552916	0.38639	0.283399	-0.0409501	-0.213854	-0.531945	-0.205059	-0.504363	-0.641465	0.285659	-0.0358453	0.67369	0.729547	0.463636	0.240619	-0.0543171	0.294339	0.474227	0.55835	0.360656	-0.153187	0.8376	0.901042	3.15214e-07	0.235826	0.388673
VIT_00s0207g00070	-0.00404862	-0.193399	0.0202994	-0.160051	-0.154571	0.160895	-0.488796	-0.176355	-0.364422	-0.167027	-0.248772	-0.436188	-0.510945	-0.624755	-0.190047	-0.410146	-0.47534	-0.665787	0.297658	0.167142	0.206482	0.22602	0.03799	0.212086	0.358842	0.48266	0.18659	0.188964	0.123451	0.334006	0.115008	-0.0778058	0.215452	0.391796	0.150537	0.188659	-0.308461	-0.00687593	-0.192461	0.0370609	0.697772	0.370819	0.244888	-0.438526	0.975508	0.138722	0.877652	0.221873	0.238313
VIT_00s0207g00080	0.0310413	0.0566649	0.0962588	-0.121317	-0.277698	-0.0933884	-0.0138443	-0.125193	-0.296	-0.328907	-0.0746308	-0.0746792	0.105521	-0.167838	0.407928	0.273477	0.22493	-0.0713537	0.110841	0.0549646	-0.219897	-0.356882	-0.285496	-0.247354	-0.253019	0.0997432	0.22158	0.117832	0.02085	-0.0407668	-0.171444	-0.0619153	0.261747	0.20237	0.00846316	0.270835	0.18676	0.327377	-0.0185568	0.0658984	-0.0112303	0.0902215	-0.149615	-0.0726796	0.813864	0.667168	0.464392	0.355816	0.0316949
VIT_00s0207g00090	0.111309	0.534614	0.310568	0.348093	0.343362	0.47161	0.607592	0.685881	-0.060175	0.291681	0.47582	0.457894	0.441771	0.34254	0.248253	0.61721	0.226317	0.132658	0.11972	0.0159703	0.0964479	0.0144598	-0.34279	-0.51281	-0.439986	-0.672676	-0.419774	-0.64832	-0.0904741	-0.40129	-0.53002	-0.225973	0.15633	0.0511998	-0.353405	-0.049932	-0.0674647	-0.359618	-0.40377	-0.32937	-0.281304	-0.304447	-0.282677	-0.177423	0.397165	1.08224e-05	0.0157313	0.00642238	0.0072332
VIT_00s0207g00100	0.21876	-0.0801247	-0.282418	0.0571992	0.193234	0.00877557	0.0847163	0.267758	0.580928	0.458705	0.339639	0.479098	0.322035	0.490299	-0.174856	-0.0622482	-0.0461442	0.311668	0.202089	-0.0860922	0.106001	0.207488	0.257592	0.131828	-0.0813982	-0.283188	-0.0406866	-0.107413	0.104512	0.137178	0.250574	0.376209	-0.413655	-0.162451	-0.210768	-0.435604	-0.0382946	-0.272759	-0.278496	-0.508282	-0.373574	-0.480904	-0.387498	0.402204	0.0930993	0.542812	0.0287938	0.664217	0.139066
VIT_00s0207g00110	-0.0367692	-0.112216	-0.28153	-0.0504743	-0.00630906	0.0347806	-0.272448	-0.0948296	0.230879	0.375493	0.267072	-0.120254	-0.0597482	0.0758593	-0.449453	-0.340417	-0.374078	-0.237455	0.302574	0.209109	0.386606	0.427749	0.0519235	0.216445	-0.0171001	0.0852381	0.0956066	0.22943	0.350414	0.19024	0.498144	0.367205	-0.195418	0.293453	-0.382915	-0.442552	-0.4772	-0.166487	0.0392202	0.0010145	0.0744717	-0.0152745	0.0999688	-0.125577	0.78031	0.393305	0.0293218	0.701725	0.961842
VIT_00s0207g00120	-0.248983	-0.416745	-0.675852	-0.597829	-0.746921	-0.709083	-0.672705	-0.600945	0.0289599	-0.189729	-0.00587916	0.040662	0.103708	-0.0593301	0.0646888	-0.266927	0.0214278	-0.0201889	-0.0797482	0.176203	0.0976	-0.113716	-0.0477129	0.234292	0.0379369	0.474194	0.613662	0.801078	0.479751	0.583303	0.51688	0.633993	0.130631	0.0778702	0.0103159	-0.015944	-0.0262067	0.44258	0.444589	0.118281	-0.199992	-0.104834	-0.226641	0.335973	0.0550637	0.000925433	3.1237e-09	4.56952e-07	7.24218e-12
VIT_00s0207g00130	-0.0523618	-0.503315	-0.497263	-0.570704	-0.392936	-0.399374	-0.77988	-0.686515	0.0382918	-0.179121	-0.32816	-0.320482	-0.493448	-0.407321	-0.360727	-0.720401	-0.262242	-0.2238	0.130295	0.258203	0.287687	0.257857	0.356321	0.697592	0.542113	0.691068	0.532766	0.761342	0.420028	0.652694	0.718166	0.413135	0.00428833	0.10408	0.232836	0.000440833	-0.185972	0.232984	0.373272	0.135775	0.402172	0.210808	0.148898	0.220161	0.691122	4.15019e-05	5.30245e-05	1.92633e-06	0.001899
VIT_00s0207g00140	-0.136403	-0.399139	-0.464751	-0.602834	-0.654219	-0.737798	-0.542913	-0.69436	0.000283886	-0.355731	-0.211762	-0.154288	0.0329302	-0.0727868	0.16332	-0.212569	0.200107	0.121732	-0.155617	-0.0742819	-0.158839	-0.319614	0.036357	0.188241	0.0824564	0.54592	0.400204	0.696692	0.235781	0.431405	0.374181	0.394818	0.0786018	-0.0315546	0.170606	0.0925859	0.215624	0.537425	0.48054	0.283812	-0.127053	0.0391827	-0.05118	0.376128	0.298705	0.0015826	0.000183304	3.45325e-07	1.43831e-08
VIT_00s0207g00150	-0.0969473	-0.394363	-0.670946	-0.565498	-0.664802	-0.607252	-0.634489	-0.511298	0.0910463	-0.104012	0.0941717	0.120247	0.162734	-0.00609075	0.0671472	-0.233962	0.0494237	0.0228836	0.119162	0.248406	0.204528	-0.0235843	-0.00851139	0.294245	0.0346088	0.423305	0.70507	0.757806	0.594088	0.65811	0.561245	0.699215	0.137721	0.178635	-0.0390019	-0.0490579	-0.0663944	0.337043	0.297598	-0.0910177	-0.152503	-0.271805	-0.377261	0.383669	0.461188	0.00182157	4.46571e-09	2.5023e-06	6.92165e-09
VIT_00s0207g00160	-0.0377708	-0.476081	-0.351391	-0.596347	-0.556035	-0.453278	-0.717939	-0.727895	-0.249043	-0.416851	-0.37123	-0.413299	-0.388034	-0.472915	-0.0812306	-0.483623	-0.0532249	-0.222427	0.0393074	0.107612	0.190181	0.00671729	0.102259	0.422717	0.467896	0.755173	0.422518	0.72993	0.41707	0.501192	0.457233	0.26651	0.313053	0.175953	0.325347	0.254976	-0.0541801	0.428203	0.359275	0.303547	0.338845	0.358943	0.231898	0.0771275	0.774481	0.000120655	0.00590529	4.96042e-07	3.98098e-06
VIT_00s0207g00180	-0.103403	-0.431113	-0.568769	-0.591131	-0.587074	-0.760169	-0.520147	-0.645264	0.169695	-0.203642	-0.107187	-0.0379497	0.0928336	0.081579	0.0573159	-0.249887	0.161984	0.211703	-0.188312	-0.0485369	-0.0842867	-0.220401	0.114847	0.266396	0.0694799	0.453708	0.404604	0.691189	0.284957	0.476563	0.47787	0.505655	-0.0432388	-0.0997077	0.0875876	-0.0561923	0.158702	0.408927	0.536352	0.21848	-0.220482	-0.104944	-0.118874	0.488166	0.431738	0.000584284	2.12416e-06	6.59911e-07	8.2118e-07
VIT_00s0207g00190	0.0570363	0.454315	0.365237	0.265535	0.287555	0.491661	0.244037	0.404781	-0.331597	0.158401	0.149666	-0.0875799	-0.11168	-0.179769	-0.0699128	0.181377	-0.293539	-0.405658	0.132075	0.283262	0.201856	0.232182	-0.288796	-0.198106	-0.102024	-0.284793	-0.216187	-0.39558	-0.128513	-0.256696	-0.329691	-0.347706	0.166832	0.202448	-0.137518	0.0652048	-0.340934	-0.332356	-0.217036	-0.00190819	0.281311	0.0158653	0.13759	-0.643173	0.665117	0.000266043	0.00411183	0.0403126	0.0258926
VIT_00s0207g00200	-0.0279197	0.534868	0.753441	0.390881	0.314424	0.515059	0.500124	0.369563	-0.540209	-0.211363	-0.133457	-0.250342	-0.106619	-0.272441	0.276038	0.462116	-0.0933176	-0.346688	-0.136995	-0.0933654	-0.234662	-0.190959	-0.350068	-0.457378	-0.164226	-0.256987	-0.330487	-0.512928	-0.505194	-0.610524	-0.703277	-0.711743	0.296332	0.160721	0.12546	0.433811	0.0843689	0.0205155	-0.181454	0.231259	0.243753	0.311073	0.252901	-0.64459	0.832296	1.06988e-05	3.75417e-12	0.00201565	0.0144175
VIT_00s0207g00210	-0.0301024	-0.506456	-0.369774	-0.384628	-0.494525	-0.199021	-0.824801	-0.657269	-0.170613	-0.296323	-0.303897	-0.387117	-0.441023	-0.569243	-0.158306	-0.592437	-0.318175	-0.477341	0.379281	0.117686	0.249492	0.167097	0.204083	0.505037	0.461332	0.791311	0.658111	0.679957	0.437959	0.699568	0.535601	0.351065	0.211941	0.444747	0.216915	0.167184	-0.184266	0.2431	0.184607	0.0997934	0.53794	0.283797	0.117469	0.0676362	0.819398	3.64788e-05	0.00363939	0.00241095	5.91498e-05
VIT_00s0207g00220	-0.251441	-0.0412894	-0.163327	-0.0202601	-0.19646	-0.0754823	-0.263152	-0.288448	-0.130856	0.115989	0.169349	-0.406396	-0.130953	-0.144674	-0.291734	-0.185795	-0.302425	-0.380591	0.126856	0.398214	0.290428	0.235282	-0.255803	0.0602791	-0.187249	0.177063	0.40797	0.425147	0.356761	0.0795922	0.397517	0.243135	0.0461091	0.562526	-0.388632	-0.22259	-0.477522	0.0958062	0.353144	0.304074	0.170863	0.122621	0.157051	-0.3805	0.0526299	0.754105	0.212431	0.877887	0.132462
VIT_00s0207g00230	-0.0180429	-0.484045	-0.813315	-0.577724	-0.68235	-0.709944	-0.611683	-0.523074	0.305958	-0.0060354	0.182389	0.211814	0.289394	0.218654	0.0147551	-0.258087	0.194801	0.258716	0.168429	0.179471	0.140512	-0.0638165	0.0367302	0.245578	-0.0843546	0.377862	0.557502	0.749824	0.640734	0.63244	0.666601	0.839356	-0.0378875	0.139261	-0.179738	-0.266744	-0.0258306	0.301467	0.229506	-0.142901	-0.378983	-0.309541	-0.403311	0.565365	0.891165	8.91325e-05	2.89975e-15	1.34399e-06	1.92522e-09
VIT_00s0207g00240	-0.07984	-0.214715	-0.204958	-0.536407	-0.538257	-0.327837	-0.419796	-0.241539	-0.368874	-0.248855	-0.0150039	-0.0945059	0.0278464	-0.260015	0.217219	0.0143239	-0.0936683	-0.334641	-0.0558215	0.185343	0.106498	-0.122361	-0.280246	-0.0434897	0.0199272	0.348019	0.308978	0.429598	0.264965	0.312965	0.0467579	0.186387	0.42779	0.298655	0.0887897	0.285211	-0.0876712	0.333797	0.235054	0.175715	0.0933514	0.0604562	-0.0712664	-0.179465	0.544251	0.0994622	0.1162	9.97952e-06	9.17381e-06
VIT_00s0207g00250	0.0202746	-0.577817	-0.0667441	-0.320518	-0.43726	-0.214428	-0.718763	-0.694395	-0.313846	-0.580098	-0.625165	-0.588333	-0.560623	-0.726694	0.0148803	-0.520962	-0.331094	-0.534095	0.106969	-0.115224	-0.105962	-0.114937	0.257157	0.403018	0.552838	0.900519	0.559152	0.60669	0.0887068	0.487277	0.297285	0.0384008	0.226266	0.322055	0.528099	0.445285	0.120986	0.490027	0.182436	0.289196	0.637047	0.554356	0.287239	-0.00191218	0.8778	1.33748e-06	0.612374	0.0125339	0.00047692
VIT_00s0207g00260	0.0464845	-0.518649	-0.0256641	-0.163396	-0.157892	-0.012944	-0.588753	-0.43638	-0.128076	-0.306594	-0.487998	-0.454363	-0.578441	-0.612574	-0.188281	-0.576153	-0.519449	-0.556117	0.181296	-0.0735864	-0.000545065	0.110568	0.358945	0.469622	0.526504	0.670834	0.422151	0.397902	0.0240749	0.437933	0.339244	0.0284882	0.00237372	0.288694	0.386365	0.22781	-0.0328368	0.205664	-0.00936894	0.0541664	0.661539	0.399296	0.202466	-0.0511833	0.724326	2.18408e-05	0.845672	0.212236	0.228252
VIT_00s0207g00270	-0.0691181	0.296762	0.760315	0.406956	0.324913	0.650189	0.264354	0.220743	-0.612521	-0.212135	-0.213384	-0.506025	-0.359994	-0.52635	0.0748593	0.186904	-0.338119	-0.669855	0.0764371	-0.10963	-0.0384546	0.0197218	-0.259359	-0.311912	0.0596862	-0.0140157	-0.263506	-0.443476	-0.361532	-0.455135	-0.550606	-0.716771	0.347592	0.372297	0.133464	0.417577	-0.127746	-0.0712803	-0.189035	0.303535	0.597739	0.565338	0.484248	-0.789244	0.599755	0.0213078	1.83617e-12	0.00125156	0.0113105
VIT_00s0207g00280	-0.0325912	0.227599	-0.0324879	-0.288768	-0.430501	-0.351651	0.225759	-0.0738503	-0.280841	-0.207082	0.336103	0.108199	0.638602	0.333416	0.576825	0.655643	0.789091	0.444123	-0.0851124	-0.0486203	-0.0837426	-0.481209	-0.680799	-0.613835	-0.578173	-0.138568	-0.116137	0.0321009	0.301324	-0.262656	-0.311976	0.0746857	0.488848	0.100522	-0.243703	0.133686	0.171334	0.341566	0.043196	0.144573	-0.558412	-0.195427	-0.182264	-0.0444484	0.80475	0.080304	0.805356	0.0252445	0.000596079
VIT_00s0211g00010	0.114489	-0.486561	0.0362132	-0.3194	-0.291106	-0.102527	-0.594084	-0.406267	-0.312168	-0.594312	-0.74867	-0.299471	-0.603008	-0.755196	0.129322	-0.448823	-0.396354	-0.518271	0.0182694	-0.172313	-0.255892	-0.176669	0.413205	0.418764	0.677145	0.72441	0.378734	0.35502	-0.233818	0.502361	0.0348309	-0.152788	0.154609	-0.0219508	0.754559	0.60073	0.301645	0.349983	0.0612254	0.0994144	0.653779	0.437957	0.123741	0.0783073	0.38373	8.08754e-05	0.78355	0.0128625	0.0240342
VIT_00s0211g00030	0.684385	0.0330643	-0.106773	-0.108114	0.0482499	0.0655445	0.0292194	0.178615	0.280583	0.108886	0.0384617	0.371431	0.158913	0.170992	0.109017	0.0567243	-0.0799611	0.0873871	0.23281	0.0301123	-0.136075	-0.0519982	0.234486	0.0721434	-0.0299902	-0.115156	0.034613	-0.0718401	-0.117046	0.169713	0.0208712	0.137539	-0.217636	-0.109434	0.0568983	-0.0396264	0.179199	-0.0801746	-0.181995	-0.306228	-0.16581	-0.269186	-0.349619	0.349225	1.6503e-09	0.801972	0.416798	0.410937	0.714295
VIT_00s0211g00040	0.546208	0.135591	0.027614	-0.0657722	0.0223422	0.0783855	0.118986	0.140641	0.0497648	0.010144	0.0689396	0.145362	0.1593	0.105125	0.16616	0.173861	0.140251	0.139627	0.169928	0.0366071	-0.0848788	-0.0800266	0.00443825	-0.0864736	-0.108223	-0.0803174	-0.0212788	-0.110595	0.00225784	0.0118989	-0.103059	0.0133001	0.0254913	0.0710477	0.01682	0.0607808	0.13232	-0.02976	-0.211717	-0.18315	-0.0808467	-0.207603	-0.182332	0.101215	6.35265e-06	0.301619	0.834107	0.617573	0.865448
VIT_00s0211g00050	0.0203463	0.118558	0.350438	0.105405	-0.0615299	-0.0212627	0.353165	-0.127436	-0.153888	-0.266948	-0.0264411	-0.244876	0.316139	0.148039	0.415489	0.485529	0.35544	0.151294	-0.136282	-0.3109	-0.407894	-0.484375	-0.294769	-0.462033	-0.381946	-0.0403267	-0.0439965	-0.0739585	-0.193635	-0.472694	-0.346074	-0.24206	0.154147	0.0647084	-0.0173025	0.20972	0.35537	0.373435	0.210243	0.457517	-0.247676	0.194791	0.172419	-0.0508652	0.877371	0.36694	0.00605084	0.422828	0.640482
VIT_00s0211g00060	0.0901775	0.374882	0.0652859	0.355742	0.411027	0.155838	0.628154	0.754584	0.436021	0.4887	0.469903	0.671079	0.538758	0.676027	0.0911728	0.464198	0.166838	0.471313	-0.184148	-0.0667009	-0.182016	-0.0442427	-0.0610161	-0.341478	-0.54237	-0.809919	-0.390977	-0.545848	-0.287005	-0.31422	-0.291105	-0.0185707	-0.428817	-0.353935	-0.393613	-0.391993	0.0867859	-0.371354	-0.363781	-0.517906	-0.544035	-0.613611	-0.561546	0.148697	0.493208	0.00316557	0.620181	0.00527927	0.0011051
VIT_00s0211g00070	0.0436147	-0.416257	-0.531052	-0.472799	-0.487332	-0.186815	-0.795149	-0.388098	-0.0770226	-0.0909964	-0.0349817	0.00804468	-0.234921	-0.374745	-0.13385	-0.51047	-0.204541	-0.328063	0.393816	0.175433	0.480263	0.297631	0.150949	0.457433	0.425286	0.573405	0.480989	0.534913	0.611932	0.795081	0.500188	0.487377	0.274627	0.307942	0.0923289	0.0479623	-0.295282	0.0326054	-0.0916426	-0.261882	0.356372	0.0064834	-0.147807	0.148358	0.740728	0.000939653	1.26971e-05	0.000136401	7.84884e-05
VIT_00s0211g00080	0.061797	-0.552886	-0.244345	-0.394703	-0.327064	-0.173691	-0.748552	-0.512886	-0.0958189	-0.416215	-0.602178	-0.241598	-0.576552	-0.62015	-0.0858536	-0.664115	-0.272917	-0.312234	0.151033	-0.122997	0.0224983	0.0654848	0.526144	0.600924	0.797092	0.790723	0.395603	0.464789	0.0814044	0.677091	0.326889	0.116155	0.111105	-0.0666154	0.647692	0.361293	0.14441	0.231843	-0.0307352	-0.0386375	0.571391	0.336301	0.143696	0.260502	0.639029	4.63177e-06	0.0599034	0.00180357	0.0107506
VIT_00s0211g00090	0.00704954	-0.395796	-0.693663	-0.245191	-0.171491	-0.165395	-0.635122	-0.216648	0.417609	0.342155	0.154418	0.186077	-0.174946	0.00454436	-0.50236	-0.672562	-0.295079	-0.0535251	0.353447	0.196946	0.531717	0.551869	0.407473	0.623714	0.363856	0.28917	0.351924	0.41841	0.549749	0.756847	0.745123	0.650771	-0.228496	0.0919065	-0.141796	-0.431987	-0.409736	-0.274611	-0.0700488	-0.427781	0.14258	-0.278187	-0.208675	0.35717	0.957367	0.00174668	8.04409e-10	0.0589965	0.190145
VIT_00s0211g00100	0.118792	-0.5882	-0.567206	-0.47921	-0.479289	-0.367558	-0.740662	-0.401068	0.178832	-0.21807	-0.266111	0.256658	-0.156837	-0.246729	0.0492354	-0.48624	-0.191771	-0.101809	0.207656	-0.0572392	0.0407172	0.000209255	0.471782	0.553616	0.472485	0.558974	0.61385	0.575268	0.25393	0.864514	0.474722	0.524426	-0.0188806	-0.0155341	0.370757	0.140128	0.166536	0.206459	-0.0091524	-0.372226	0.134214	-0.138792	-0.419067	0.615284	0.36599	7.7307e-07	2.29764e-06	0.000107218	0.000106895
VIT_00s0211g00120	0.0753038	-0.615981	-0.51517	-0.450193	-0.373315	-0.267744	-0.816229	-0.464181	0.139	-0.173847	-0.347924	-0.011889	-0.398985	-0.388408	-0.192913	-0.706064	-0.294631	-0.208758	0.240717	-0.0291131	0.183824	0.202316	0.541486	0.672316	0.669308	0.684182	0.472706	0.55213	0.293489	0.850241	0.550031	0.418261	-0.0287832	-0.0330762	0.401952	0.0868957	-0.00648654	0.0983518	-0.0175218	-0.229593	0.391645	0.064035	-0.08756	0.416583	0.567428	1.61629e-07	2.53333e-05	0.000307212	0.00330474
VIT_00s0211g00130	-0.276093	-0.310259	-0.21908	-0.307211	-0.674454	-0.477855	-0.442717	-0.616521	-0.324873	-0.379493	-0.0238604	-0.394205	0.0938225	-0.223265	0.245221	0.00473525	0.136981	-0.214736	-0.124917	-0.0159522	0.0297767	-0.268061	-0.374705	-0.115371	-0.166517	0.508343	0.567231	0.701207	0.444525	0.190441	0.254258	0.299187	0.411131	0.525945	-0.076086	0.178399	-0.0331555	0.655679	0.410806	0.396109	-0.00284202	0.249481	0.0377402	-0.0928921	0.0327355	0.0158406	0.0926096	0.0169568	3.46103e-09
VIT_00s0211g00160	0.115642	-0.543814	-0.675432	-0.476722	-0.445896	-0.384711	-0.688345	-0.335595	0.31261	-0.0519725	-0.0845581	0.389179	-0.0318387	-0.0706285	-0.0226833	-0.458944	-0.120016	0.0294544	0.22874	0.00157735	0.157233	0.0959115	0.437268	0.553651	0.36478	0.422562	0.559119	0.548266	0.37442	0.869121	0.553837	0.638981	-0.088411	-0.0481622	0.194755	-0.0402867	0.0636327	0.0855698	0.00714567	-0.446992	0.00512222	-0.293998	-0.49607	0.677659	0.378928	7.10291e-06	3.22147e-09	0.000117783	0.000356243
VIT_00s0211g00170	-0.237175	-0.36374	-0.152919	-0.378807	-0.719025	-0.510907	-0.475016	-0.714516	-0.397759	-0.571255	-0.216652	-0.452531	0.0144976	-0.331917	0.354754	-0.00119306	0.2033	-0.194683	-0.169418	-0.124312	-0.0971853	-0.397336	-0.29267	-0.08585	-0.0275207	0.63392	0.579007	0.711432	0.345447	0.213037	0.161275	0.191812	0.480795	0.399243	0.140272	0.364829	0.147319	0.742835	0.464468	0.480549	0.0781362	0.358105	0.107264	-0.00370063	0.0680568	0.00427918	0.243426	0.0028396	9.76367e-11
VIT_00s0214g00010	0.031114	-0.232657	0.322466	-0.188083	-0.286785	-0.146912	-0.241037	-0.42413	-0.522304	-0.778308	-0.757914	-0.503649	-0.405245	-0.625836	0.383102	-0.0773924	0.0604192	-0.242244	-0.224269	-0.303925	-0.474016	-0.488266	0.0979712	0.000767852	0.468934	0.633462	0.0886204	0.186244	-0.361217	-0.000501804	-0.326435	-0.434584	0.38455	-0.102362	0.792447	0.76717	0.525789	0.600919	0.0973104	0.457621	0.389778	0.660854	0.425987	-0.0778533	0.813436	0.0736343	0.0119782	0.150117	0.0263112
VIT_00s0214g00020	0.0782508	-0.284235	0.294546	-0.2387	-0.337878	-0.171661	-0.304652	-0.460303	-0.538682	-0.822509	-0.784727	-0.467257	-0.414562	-0.670517	0.424587	-0.0783677	-0.00306474	-0.300969	-0.190497	-0.257992	-0.475105	-0.504236	0.119931	0.0765894	0.491051	0.680989	0.227911	0.262044	-0.341436	0.104314	-0.29306	-0.387174	0.410906	-0.0353251	0.839067	0.833959	0.548479	0.633324	0.165134	0.427302	0.43335	0.610405	0.330273	-0.0236851	0.552318	0.0277377	0.022343	0.066252	0.00828386
VIT_00s0214g00040	0.0556344	-0.0533137	-0.4653	0.143097	0.0911209	-0.0145327	-0.183973	0.132163	0.43344	0.600245	0.440836	0.293624	0.103017	0.278609	-0.4729	-0.321109	-0.341433	-0.0256312	0.158318	0.301378	0.476232	0.520565	0.141687	0.275505	-0.00827854	-0.173026	0.157419	0.0771851	0.363122	0.317902	0.494198	0.504938	-0.335559	0.0833258	-0.395476	-0.584117	-0.491079	-0.427002	-0.0610094	-0.372365	-0.160043	-0.407932	-0.213873	0.0996304	0.672876	0.685796	0.000179685	0.275392	0.488677
VIT_00s0214g00060	-0.0936222	-0.200359	0.258759	-0.127892	-0.101255	0.106591	-0.355934	-0.412728	-0.541281	-0.609822	-0.689046	-0.516095	-0.706883	-0.802553	0.0328027	-0.358615	-0.0590854	-0.350017	0.0381762	-0.068499	0.0337105	-0.00329275	0.200978	0.335737	0.749946	0.631627	0.175626	0.162653	-0.0593044	0.163352	-0.0866672	-0.373424	0.458528	0.0181628	0.706793	0.650727	0.139974	0.224251	0.00572622	0.264225	0.710159	0.644505	0.50219	-0.168672	0.476772	0.124798	0.0458994	0.330149	0.441419
VIT_00s0214g00090	0.00555495	0.339595	0.118492	0.50415	0.770381	0.419622	0.494501	0.568704	0.532074	0.595998	0.18685	0.313732	-0.0984307	0.372119	-0.508062	-0.119571	-0.120131	0.327525	-0.0515786	0.069546	0.124616	0.448811	0.35701	0.180331	0.029367	-0.611559	-0.445791	-0.557422	-0.298531	-0.302749	0.0316128	-0.149189	-0.615145	-0.433783	-0.21371	-0.517823	-0.165246	-0.639697	-0.331047	-0.398615	-0.104101	-0.276423	-0.0218571	0.0838803	0.9664	0.00794143	0.367211	4.01077e-05	6.16544e-13
VIT_00s0214g00130	0.113711	0.152304	0.397858	0.210425	0.119874	-0.0539878	0.579654	0.11403	0.0774514	-0.259289	-0.124116	0.117871	0.425127	0.352613	0.575786	0.594271	0.589862	0.53595	-0.350826	-0.635771	-0.665653	-0.637903	-0.0383483	-0.484131	-0.291901	-0.254472	-0.28257	-0.333197	-0.512459	-0.515748	-0.551956	-0.358232	-0.0285436	-0.399325	0.213882	0.269244	0.735456	0.335025	0.0532123	0.178018	-0.467941	0.00282704	-0.0483193	0.326139	0.386991	0.245352	0.00164376	0.106574	0.36161
VIT_00s0214g00150	0.0685877	0.0637176	-0.260295	0.214566	0.39847	-0.126518	0.405839	0.371705	0.791208	0.653704	0.445341	0.491929	0.408361	0.82742	-0.321101	0.0430487	0.149282	0.685155	-0.216658	-0.0192955	-0.0121287	0.177784	0.210738	0.0332703	-0.327751	-0.601922	-0.330335	-0.265075	-0.0593555	-0.173645	0.222568	0.27525	-0.713881	-0.505981	-0.435644	-0.736357	-0.0345769	-0.420398	-0.0337042	-0.317326	-0.619753	-0.611695	-0.284389	0.405897	0.602565	0.628625	0.0445804	0.0997027	0.00161427
VIT_00s0214g00160	0.0166441	0.0996695	-0.250865	0.0959497	0.0503447	-0.00797646	0.161392	0.375788	0.284986	0.522142	0.673641	0.522703	0.542788	0.509285	-0.0406626	0.238271	-0.00375326	0.12351	-0.0484187	0.035162	0.339593	0.20712	-0.240913	-0.192227	-0.422706	-0.474077	0.0115512	-0.1356	0.312263	0.0135352	0.087381	0.375149	-0.0824188	0.203974	-0.539102	-0.435332	-0.314521	-0.278311	-0.165737	-0.458261	-0.465347	-0.574087	-0.495117	0.0655558	0.899556	0.448639	0.0531926	0.465834	0.702456
VIT_00s0215g00020	-0.0385783	-0.173224	-0.000110672	-0.27358	-0.246542	-0.33191	-0.153543	-0.284499	-0.10558	-0.314325	-0.27075	-0.0888509	0.016379	-0.108711	0.261231	0.0038247	0.0759543	-0.00396081	-0.343668	-0.325471	-0.242459	-0.297252	0.0769329	0.0147191	0.186315	0.271656	0.087128	0.221778	-0.126117	0.0968263	-0.0629482	-0.0400671	0.120289	-0.241366	0.373421	0.307654	0.318587	0.376173	0.360657	0.292282	-0.0238994	0.144169	0.107122	0.158946	0.769791	0.185639	0.99933	0.0344213	0.0575695
VIT_00s0215g00030	0.0992477	0.413913	-0.0350328	0.222579	0.415134	0.339008	0.3235	0.51502	0.211544	0.624534	0.562821	0.332712	0.190025	0.3724	-0.335046	0.111899	-0.173032	0.0400097	0.13517	0.315788	0.446962	0.484596	-0.1361	-0.0465229	-0.241528	-0.590368	-0.250051	-0.413173	0.144088	-0.14427	0.0244713	0.0956023	-0.162075	0.129441	-0.500654	-0.456698	-0.495461	-0.663227	-0.218206	-0.353964	-0.160378	-0.46547	-0.165336	-0.191101	0.450571	0.00101083	0.790443	0.0873883	0.000973158
VIT_00s0215g00040	0.154936	0.059675	-0.291491	-0.0414628	0.0188962	-0.102125	0.114946	0.286745	0.349151	0.232599	0.273943	0.700091	0.362662	0.403407	0.123678	0.178274	0.13125	0.361098	0.0510048	0.0924623	0.0068798	-0.0108223	0.117294	0.0631345	-0.176075	-0.357853	0.11541	-0.0521129	0.0553763	0.213621	0.0616749	0.325318	-0.187484	-0.199099	-0.129021	-0.168702	0.117426	-0.180849	-0.070494	-0.504787	-0.42662	-0.575697	-0.648824	0.494361	0.23719	0.650606	0.0238397	0.753104	0.886051
VIT_00s0215g00050	-0.0546914	0.321314	0.411327	0.268299	0.357103	0.172236	0.4368	0.248847	-0.10261	-0.0315557	-0.16703	-0.252623	-0.133978	0.0183252	-0.012393	0.166393	0.249001	0.214657	-0.244487	-0.0346249	-0.251636	-0.107989	-0.0322699	-0.227736	-0.0190184	-0.205231	-0.492956	-0.388987	-0.379708	-0.498376	-0.396418	-0.532195	-0.072327	-0.394383	0.0961765	0.0671352	0.149247	-0.0485376	-0.0665036	0.261164	0.083562	0.275041	0.390604	-0.278071	0.678115	0.0123043	0.00109497	0.0382017	0.00509577
VIT_00s0215g00070	-0.0384589	0.114486	0.0988864	-0.110232	-0.252594	-0.0513387	0.0642966	0.08535	-0.361574	-0.13093	0.17984	-0.00507299	0.288673	0.0155369	0.349819	0.356396	0.247803	-0.0413766	-0.147983	-0.175648	0.027893	-0.207086	-0.467664	-0.474939	-0.217299	-0.0301154	-0.207504	-0.0870271	0.095973	-0.165112	-0.362148	-0.0982021	0.46238	0.196238	-0.0591756	0.213221	0.00493039	0.191384	-0.12347	0.0940224	-0.166025	0.0240015	0.0154932	-0.283789	0.770484	0.383744	0.45223	0.401776	0.0515199
VIT_00s0215g00090	0.133339	-0.211371	-0.0282566	-0.166431	-0.189834	-0.229892	0.00251814	-0.143273	0.0316554	-0.211126	-0.129699	0.131382	0.189516	0.0819457	0.314788	0.170309	0.0937501	0.116608	-0.061573	-0.19168	-0.31532	-0.354957	0.0438092	-0.0557257	-0.0468156	0.0686107	0.197598	0.11979	-0.165784	0.0438001	-0.0798121	0.0611627	0.00491061	0.00231936	0.23596	0.226028	0.375676	0.257234	0.256661	0.0848636	-0.262581	-0.0970797	-0.181374	0.331014	0.309791	0.104973	0.830303	0.203752	0.14629
VIT_00s0215g00110	0.0224979	-0.0452439	-0.403442	-0.225133	-0.317237	-0.291723	-0.0354897	0.0628864	0.189379	0.0427094	0.300458	0.64629	0.497306	0.364996	0.320933	0.267409	0.328183	0.362235	0.119547	0.0982276	0.000881629	-0.185127	-0.109092	-0.0884681	-0.290356	-0.19372	0.236301	0.155324	0.256587	0.249563	0.0700273	0.446643	0.0588744	-0.0767486	-0.167436	-0.0703483	0.156602	0.0685192	-0.024229	-0.383182	-0.553333	-0.499546	-0.660259	0.506331	0.86452	0.731402	0.00139178	0.0837249	0.0135199
VIT_00s0216g00020	-0.05326	-0.312637	-0.676927	-0.30424	-0.384488	-0.455084	-0.398499	-0.327036	0.312423	0.189647	0.280254	0.201986	0.210378	0.251827	-0.183602	-0.237256	0.027517	0.217599	0.225221	0.382837	0.2782	0.164971	0.0224118	0.309125	-0.096024	0.146367	0.584783	0.558126	0.585241	0.47948	0.626811	0.740001	-0.10411	0.224054	-0.262908	-0.347372	-0.203682	0.0447221	0.220301	-0.198414	-0.326026	-0.400797	-0.371392	0.399988	0.686096	0.0150141	2.88584e-09	0.0181091	0.00242055
VIT_00s0216g00030	-0.00623223	0.193374	0.0945402	0.486049	0.558039	0.130281	0.601514	0.610026	0.576486	0.456862	0.260073	0.582229	0.352741	0.625443	-0.0584648	0.246503	0.0667835	0.499547	-0.35615	-0.239311	-0.242252	-0.00111793	0.226556	-0.125136	-0.272061	-0.707388	-0.404767	-0.531318	-0.428334	-0.319783	-0.182952	-0.0684509	-0.593787	-0.562698	-0.19039	-0.395933	0.197362	-0.358557	-0.177158	-0.397557	-0.4902	-0.465558	-0.35189	0.331189	0.962306	0.138773	0.472441	8.24961e-05	3.61253e-06
VIT_00s0216g00040	-0.0214692	0.344237	0.832506	0.58379	0.642652	0.758152	0.451955	0.306341	-0.386301	-0.163106	-0.39003	-0.392701	-0.514754	-0.451555	-0.0658856	0.0670726	-0.188934	-0.320111	-0.0318729	-0.169796	-0.0825986	0.12525	0.0906661	-0.0632326	0.349272	-0.118953	-0.362115	-0.613192	-0.557656	-0.553108	-0.546961	-0.833598	0.150997	-0.0115362	0.385926	0.418067	0.066821	-0.1949	-0.24035	0.198289	0.556966	0.52517	0.572271	-0.515964	0.87066	0.00707682	1.6563e-16	9.78001e-07	3.09802e-08
VIT_00s0216g00060	0.0482691	0.576533	0.587916	0.798947	0.730041	0.807203	0.698254	0.720898	0.00489578	0.36939	0.237813	0.0827328	0.0341087	0.132372	-0.138734	0.314971	-0.153892	-0.0779149	0.134732	0.0235983	0.0494003	0.251965	-0.105188	-0.326735	-0.20077	-0.633233	-0.438762	-0.771897	-0.363732	-0.642484	-0.448141	-0.469186	-0.128465	0.0990047	-0.219075	-0.114234	-0.166918	-0.480632	-0.507663	-0.1941	0.0166614	0.00741357	0.122758	-0.426327	0.714186	1.42945e-06	7.84944e-07	2.01078e-14	3.63208e-11
VIT_00s0216g00070	-0.0711102	-0.591471	-0.486523	-0.569689	-0.768747	-0.543626	-0.775173	-0.715486	-0.159236	-0.459365	-0.279034	-0.196552	-0.11338	-0.372416	0.159507	-0.34463	-0.0100733	-0.19678	0.186712	0.120433	-0.00913768	-0.206943	0.0428846	0.27165	0.232235	0.75339	0.738243	0.834235	0.437339	0.605732	0.455093	0.487444	0.273441	0.307772	0.2501	0.249355	0.106472	0.589522	0.226166	0.120479	0.0921744	0.188224	-0.114437	0.283182	0.589256	6.47862e-07	8.09939e-05	2.02786e-06	7.38783e-13
VIT_00s0218g00010	-0.0849427	0.494088	0.41888	0.809642	0.744975	0.644839	0.698857	0.611416	0.220495	0.450294	0.264189	0.140119	0.0692082	0.311502	-0.254046	0.219663	0.0210234	0.218893	0.0283957	-0.0505499	0.0799773	0.298808	0.0266452	-0.192288	-0.171824	-0.64615	-0.412338	-0.681726	-0.295353	-0.588814	-0.278259	-0.330221	-0.271169	-0.0990308	-0.256742	-0.281212	-0.124435	-0.481393	-0.364343	-0.201735	-0.13006	-0.0967604	0.104454	-0.18778	0.518739	6.01856e-05	0.000865406	4.83146e-15	8.77714e-12
VIT_00s0218g00030	0.00449138	0.0264053	0.224938	0.154468	0.181328	0.24756	0.180676	0.216374	-0.0324461	-0.000383713	0.0120085	0.155819	0.05906	-0.0193282	0.0931495	0.160173	-0.166869	-0.122313	0.00541307	-0.0591015	-0.0166281	0.0144903	-0.0174648	-0.0281097	0.00407414	-0.171128	0.0282356	-0.203111	-0.15281	-0.123172	-0.174049	-0.11917	0.0243777	0.050064	0.100021	0.136886	0.0507994	-0.103316	-0.100864	-0.123684	0.0110659	-0.111425	-0.11655	-0.0437612	0.972831	0.841272	0.0840003	0.238629	0.165581
VIT_00s0218g00040	0.0956716	-0.256312	-0.341511	-0.121057	-0.0231011	0.0742977	-0.330951	-0.023575	0.241138	0.273406	0.172801	0.18943	-0.103252	-0.0494342	-0.329663	-0.364216	-0.348079	-0.19622	0.352239	0.313299	0.39256	0.412745	0.176468	0.369613	0.123884	0.070924	0.345273	0.168922	0.339386	0.380458	0.460433	0.410986	-0.153473	0.33934	-0.169803	-0.279826	-0.348271	-0.271054	-0.189379	-0.394076	0.0919145	-0.20104	-0.2269	0.142417	0.467134	0.0480664	0.007574	0.356857	0.860923
VIT_00s0218g00050	-0.129133	-0.308065	-0.568214	-0.335084	-0.312368	-0.360802	-0.449032	-0.16955	0.245991	0.225355	0.221235	0.248634	0.0679107	0.0966687	-0.240802	-0.314087	-0.232788	-0.0564815	-0.0250962	0.30948	0.347556	0.259696	0.0583522	0.354812	0.0172583	0.100836	0.336888	0.485377	0.428098	0.479353	0.543389	0.573183	-0.136691	0.047524	-0.216019	-0.313475	-0.315718	-0.00410491	0.224473	-0.186944	-0.105205	-0.330707	-0.325111	0.20069	0.325437	0.0166378	2.18425e-06	0.00886849	0.0151057
VIT_00s0218g00070	0.0611296	0.322614	0.192729	0.428093	0.538354	0.458341	0.472442	0.704271	0.285148	0.557879	0.417708	0.367137	0.233193	0.385047	-0.179308	0.192619	-0.168721	0.0445201	-0.101004	-0.11338	0.118161	0.288406	0.0187605	-0.247907	-0.231411	-0.624553	-0.490578	-0.610121	-0.227587	-0.322312	-0.247309	-0.14291	-0.276476	-0.120016	-0.344541	-0.362422	-0.202519	-0.49577	-0.44409	-0.372948	-0.178591	-0.252327	-0.126426	-0.154925	0.642661	0.0119369	0.140121	0.000644664	9.13319e-06
VIT_00s0218g00080	0.0464322	-0.179355	-0.21061	-0.0832735	-0.246101	-0.0362282	-0.28007	-0.169308	0.0196853	-0.0336916	0.0943633	0.0843062	0.0647113	-0.0909448	0.0438881	-0.0616686	-0.175872	-0.22165	0.30696	0.126131	0.116381	0.0473027	-0.0123098	0.123391	-0.0762285	0.166011	0.544653	0.337628	0.286797	0.330422	0.271158	0.343732	0.0690655	0.404315	-0.128199	-0.00120703	-0.0975236	0.114379	0.045787	-0.153017	0.0581412	-0.0752318	-0.311835	0.139021	0.724623	0.170313	0.10626	0.527018	0.0580321
VIT_00s0218g00090	-0.131826	-0.389147	-0.618104	-0.329407	-0.529143	-0.338315	-0.666702	-0.466467	0.0478726	0.0647886	0.197385	-0.0484819	0.0113596	-0.115181	-0.204272	-0.391126	-0.234639	-0.247973	0.355782	0.354115	0.428886	0.252264	-0.0621772	0.31516	0.0545821	0.422236	0.714275	0.700899	0.69931	0.594245	0.672849	0.713654	0.116773	0.54977	-0.222911	-0.20292	-0.386958	0.149278	0.157432	-0.100691	0.00345991	-0.131446	-0.199067	0.116165	0.315366	0.00211899	1.42517e-07	0.010168	1.3822e-05
VIT_00s0218g00100	0.0797875	-0.300085	-0.106282	-0.512943	-0.710324	-0.347422	-0.36942	-0.410832	-0.479811	-0.546277	-0.052813	-0.0885681	0.24864	-0.233998	0.607679	0.259999	0.338547	-0.142391	0.123917	-0.127754	-0.0329782	-0.442027	-0.392731	-0.252015	-0.0709169	0.473684	0.330326	0.414122	0.390324	0.260841	-0.125257	0.159678	0.706919	0.421859	0.163002	0.502419	0.210237	0.579018	0.059606	0.134796	-0.0246023	0.141103	-0.155941	0.0488102	0.544516	0.0198316	0.418956	2.78346e-05	2.06444e-10
VIT_00s0218g00110	0.0895967	-0.39109	0.0294832	-0.414644	-0.455076	-0.415467	-0.460143	-0.615743	-0.355753	-0.775726	-0.748471	-0.365874	-0.378343	-0.576072	0.372616	-0.197911	0.0936837	-0.13913	-0.224609	-0.234423	-0.415196	-0.477146	0.23934	0.25924	0.509009	0.738281	0.373261	0.470343	-0.169744	0.337633	-0.0377069	-0.15593	0.296978	-0.154478	0.783278	0.699024	0.544059	0.643821	0.33094	0.350393	0.368604	0.444324	0.171785	0.234659	0.496008	0.00200347	0.823053	0.00098814	0.000259016
VIT_00s0218g00120	0.293203	-0.22797	-0.211115	-0.414707	-0.370397	-0.33439	-0.198631	-0.214603	0.0202848	-0.287623	-0.102061	0.27911	0.241936	0.049244	0.400637	0.131841	0.164091	0.155755	0.0693607	-0.16804	-0.208202	-0.341032	0.0669482	0.0700225	0.0478059	0.202398	0.329501	0.266363	0.0632606	0.331137	0.019726	0.248833	0.145944	-0.0312975	0.289397	0.293775	0.381816	0.293702	0.104082	-0.132722	-0.212221	-0.24328	-0.39616	0.467149	0.0229911	0.0797997	0.105405	0.000986192	0.00357844
VIT_00s0218g00130	0.178675	-0.0258363	0.141508	-0.146743	-0.2166	0.0307866	-0.1197	-0.217355	-0.427056	-0.322125	-0.106601	-0.229516	-0.0866624	-0.308319	0.221826	0.128871	0.0304962	-0.261599	0.214122	0.180672	0.0784129	-0.105231	-0.245083	-0.0316516	0.0450661	0.270141	0.231117	0.176739	0.18579	0.0373854	-0.0839164	-0.0664546	0.46982	0.392365	0.121198	0.377812	-0.00625797	0.237741	0.107659	0.225582	0.217194	0.278313	0.123882	-0.19569	0.171966	0.84465	0.280812	0.263214	0.0964562
VIT_00s0218g00140	0.123266	-0.305329	0.117425	-0.218465	-0.280371	-0.112006	-0.415085	-0.430746	-0.445254	-0.554823	-0.572675	-0.463606	-0.489813	-0.679605	0.125093	-0.259626	-0.160334	-0.420447	0.0243848	0.129699	-0.131296	-0.16636	0.0951041	0.246597	0.443337	0.614335	0.378659	0.374376	-0.0324608	0.212197	0.0170546	-0.175049	0.323312	0.162399	0.547195	0.547304	0.163903	0.455202	0.118841	0.276832	0.514971	0.516586	0.269809	-0.143523	0.348083	0.0176792	0.37157	0.0935525	0.0300232
VIT_00s0218g00150	0.155309	0.0640009	0.711726	0.300301	0.249702	0.162396	0.489045	0.0938346	-0.194163	-0.565425	-0.594598	-0.143702	-0.0583898	-0.148927	0.549176	0.394005	0.289172	0.171784	-0.370609	-0.652954	-0.820887	-0.667567	0.152107	-0.318814	0.0955325	-0.000964782	-0.287306	-0.403901	-0.821646	-0.526248	-0.702513	-0.717996	0.031651	-0.379559	0.63844	0.621762	0.843932	0.396899	-0.110342	0.234431	0.0224539	0.404083	0.188172	0.121623	0.236049	0.627096	1.83313e-10	0.0197386	0.0543426
VIT_00s0218g00170	0.12176	0.0572289	0.716488	0.270775	0.252005	0.158405	0.454831	0.0446759	-0.237506	-0.598575	-0.661496	-0.224221	-0.152456	-0.220266	0.51084	0.33692	0.27218	0.152295	-0.364575	-0.607521	-0.817445	-0.650022	0.175085	-0.261335	0.155869	0.0571017	-0.2626	-0.379558	-0.838354	-0.497801	-0.686857	-0.75186	0.0355223	-0.384393	0.685939	0.65078	0.829101	0.388106	-0.0551213	0.292784	0.105658	0.449291	0.258651	0.0817613	0.354051	0.664053	1.21807e-10	0.0363882	0.0520844
VIT_00s0218g00190	0.0988954	0.0283621	0.686672	0.278423	0.235166	0.146999	0.441842	0.0476635	-0.217552	-0.597301	-0.645892	-0.166933	-0.118847	-0.199468	0.531923	0.343183	0.281595	0.169184	-0.37062	-0.626226	-0.804134	-0.650902	0.193611	-0.252589	0.170626	0.0518581	-0.233413	-0.369911	-0.816151	-0.464651	-0.680812	-0.714614	0.0493592	-0.394449	0.700033	0.659633	0.847762	0.385492	-0.0540916	0.252934	0.0710701	0.409308	0.209867	0.14159	0.452188	0.829679	1.38581e-09	0.031234	0.0704932
VIT_00s0218g00200	0.134644	0.0473642	0.704023	0.262311	0.256745	0.175399	0.425155	0.0474037	-0.224208	-0.594927	-0.672475	-0.209451	-0.175798	-0.240979	0.498456	0.30333	0.25432	0.137959	-0.326791	-0.593985	-0.798318	-0.624433	0.214147	-0.225974	0.201134	0.077589	-0.243917	-0.375846	-0.821176	-0.462059	-0.662781	-0.736387	0.0313413	-0.383637	0.706997	0.652323	0.825136	0.368702	-0.0944921	0.252581	0.134316	0.430879	0.246243	0.102813	0.305038	0.719322	3.49107e-10	0.0428967	0.0476771
VIT_00s0218g00220	-0.134092	-0.561204	-0.654915	-0.404344	-0.300349	-0.386463	-0.719035	-0.571884	0.326595	0.0718101	-0.12556	-0.106699	-0.33943	-0.126913	-0.504184	-0.757333	-0.280475	-0.041183	0.188223	0.239027	0.358104	0.388604	0.443334	0.742113	0.448422	0.525081	0.508692	0.714969	0.487968	0.677276	0.860375	0.61698	-0.210258	0.0437875	0.0517128	-0.275702	-0.255454	0.0566485	0.296702	-0.0442992	0.175076	-0.0343679	0.00339203	0.385369	0.307044	3.09465e-06	1.37196e-08	0.00135454	0.019718
VIT_00s0220g00010	0.121076	0.0303456	-0.401351	0.0829218	0.214279	0.0847981	0.119818	0.52414	0.623712	0.720537	0.63595	0.778665	0.442934	0.610552	-0.233231	0.0256337	-0.201495	0.222865	0.0902127	0.12184	0.302949	0.378761	0.125358	0.0900435	-0.317033	-0.574279	-0.0460777	-0.184711	0.166498	0.221472	0.270045	0.497026	-0.471838	-0.0426085	-0.528054	-0.639253	-0.298111	-0.543946	-0.276253	-0.717801	-0.44123	-0.847456	-0.691518	0.301514	0.356778	0.817964	0.00148177	0.52877	0.100167
VIT_00s0220g00020	-0.0949368	-0.179253	-0.536469	-0.285418	-0.309352	-0.49715	-0.302531	-0.0815201	0.258222	0.211309	0.219773	0.282967	0.19012	0.228285	-0.101612	-0.180269	-0.0781801	0.0921653	-0.196174	0.137151	0.0745554	0.0137761	-0.0203296	0.0830374	-0.151997	-0.00957206	0.108403	0.295473	0.210497	0.327194	0.343386	0.457278	-0.235874	-0.148607	-0.223755	-0.358571	-0.152123	0.0121898	0.11648	-0.182839	-0.324606	-0.338231	-0.318786	0.188556	0.470578	0.170558	9.95112e-06	0.0270679	0.0161661
VIT_00s0220g00030	-0.253694	-0.121678	0.121242	-0.133815	-0.109738	-0.163984	-0.220935	-0.626979	-0.305029	-0.370132	-0.446451	-0.711573	-0.515662	-0.432801	-0.189918	-0.290995	-0.0342816	-0.199973	-0.217057	0.0828315	0.0182814	0.00155587	0.0225542	0.287966	0.312013	0.469166	0.161075	0.372583	0.0324273	-0.0582621	0.190035	-0.204144	0.165558	0.035868	0.246976	0.228466	-0.0366929	0.284209	0.740172	0.789607	0.416121	0.562104	0.696348	-0.203127	0.0504774	0.354377	0.356116	0.308054	0.403902
VIT_00s0220g00060	0.255344	-0.246528	-0.447171	-0.166605	-0.150943	-0.284963	-0.103293	0.133571	0.525474	0.314036	0.370064	0.60568	0.518396	0.480708	0.0874588	0.0617665	-0.0538592	0.220698	-0.0610847	-0.100493	0.00314691	-0.00486806	0.149974	0.0682107	-0.221533	-0.177305	0.252355	0.179604	0.171679	0.348308	0.26697	0.55731	-0.282298	-0.0424488	-0.207425	-0.310159	0.0803444	0.0234967	-0.057898	-0.48654	-0.480811	-0.588728	-0.674888	0.547498	0.0489469	0.0575845	0.000340999	0.203273	0.249645
VIT_00s0220g00070	-0.122641	-0.129151	-0.492989	-0.27731	-0.403436	-0.0283025	-0.559109	-0.140867	-0.161572	0.229151	0.413902	0.0207486	-0.0125424	-0.181734	-0.265844	-0.278045	-0.248916	-0.405707	0.432169	0.534797	0.75363	0.498166	-0.289638	0.171799	0.0114496	0.222259	0.449164	0.422429	0.804659	0.49905	0.465671	0.551995	0.351626	0.679118	-0.396409	-0.210148	-0.700125	-0.146031	-0.0966082	-0.214862	0.160345	-0.134756	-0.143375	-0.259412	0.350552	0.32537	6.28663e-05	0.031944	0.00139203
VIT_00s0220g00080	0.147575	0.512718	0.359896	0.454837	0.505918	0.59433	0.618759	0.903012	0.0409687	0.384731	0.392169	0.50051	0.296949	0.298306	0.0916573	0.465925	-0.00781645	0.0607488	0.0760412	0.048148	0.0385668	0.122729	-0.175305	-0.420988	-0.328288	-0.725368	-0.513522	-0.736965	-0.267758	-0.430135	-0.521422	-0.287287	-0.0504818	-0.0492026	-0.269581	-0.111822	-0.0883058	-0.450958	-0.695698	-0.51668	-0.193606	-0.271471	-0.307575	-0.253516	0.260489	2.80993e-05	0.00473675	0.00026121	3.72965e-05
VIT_00s0220g00090	0.323733	-0.0367851	-0.167913	0.0200823	0.20377	-0.125415	0.265174	0.377551	0.603784	0.293676	0.194756	0.686098	0.425562	0.576161	0.124339	0.165058	0.219149	0.557712	-0.262215	-0.353548	-0.218441	-0.10712	0.329616	0.00932803	-0.1395	-0.416954	-0.268319	-0.249529	-0.213714	0.0651826	-0.0453635	0.150008	-0.452878	-0.567812	-0.0347705	-0.264698	0.33234	-0.158575	-0.198883	-0.519386	-0.46667	-0.58702	-0.55722	0.617483	0.0116285	0.780217	0.199697	0.87895	0.118376
VIT_00s0220g00100	0.0181695	0.202017	0.156065	0.0558537	0.0528686	0.158207	0.193303	0.236023	-0.0539995	-0.144929	-0.0708494	0.318035	0.114205	0.014889	0.34394	0.275288	0.179916	0.138995	0.138272	-0.19459	-0.248353	-0.223699	0.0361547	-0.137153	-0.0640269	-0.170346	-0.0247321	-0.233609	-0.266643	-0.0166369	-0.320463	-0.144829	0.0589919	-0.116821	0.162561	0.24828	0.322212	-0.0046405	-0.261403	-0.282626	-0.0738914	-0.199957	-0.342303	0.173827	0.890406	0.121644	0.233748	0.67166	0.688284
VIT_00s0220g00110	-0.258987	-0.268305	-0.502969	-0.401172	-0.500117	-0.341124	-0.693076	-0.496203	-0.160212	-0.0228934	0.0646231	-0.214801	-0.220568	-0.337509	-0.247912	-0.4439	-0.296321	-0.421449	0.123312	0.433229	0.479937	0.295196	-0.0970989	0.344165	0.150479	0.455255	0.629061	0.710301	0.619316	0.562199	0.607042	0.511403	0.208995	0.478826	-0.163144	-0.0974123	-0.477224	0.150919	0.351428	0.0902366	0.258685	0.0694354	-0.0187655	-0.106009	0.0457016	0.0381973	4.20915e-05	0.00148972	4.72649e-05
VIT_00s0220g00120	0.0610767	0.367445	0.13343	0.16793	0.0973361	0.00751883	0.530517	0.165825	0.117064	-0.0115588	0.204044	0.257101	0.489417	0.479349	0.368387	0.531695	0.811513	0.732317	-0.0203949	-0.26711	-0.203708	-0.316438	-0.188465	-0.410187	-0.354566	-0.366807	-0.274851	-0.328484	-0.041193	-0.397384	-0.342496	-0.109443	0.0759342	-0.261485	-0.113046	-0.00799569	0.364945	0.0427208	-0.156475	-0.0701125	-0.541341	-0.21544	-0.137637	0.290509	0.642949	0.00387555	0.309458	0.199652	0.459384
VIT_00s0220g00130	0.0855676	0.219329	-0.127162	0.0594322	0.182914	0.0239646	0.161843	0.0752581	0.135207	0.24682	0.135839	0.0976299	-0.0254039	0.192604	-0.25324	-0.0220989	0.0608273	0.230469	0.192464	0.579545	0.170336	0.218859	0.0202757	0.153605	-0.0394024	-0.236617	0.011944	-0.0376779	0.106981	-0.077981	0.148764	0.0956554	-0.139811	-0.140156	-0.154482	-0.217523	-0.171911	-0.279188	0.223169	0.0652683	-0.170929	-0.116836	0.0719455	0.0512939	0.515657	0.0922309	0.332941	0.651936	0.161851
VIT_00s0220g00150	-0.0130117	0.285153	0.438466	0.568696	0.647233	0.47191	0.509023	0.457627	0.159433	0.293178	0.0266082	-0.0306873	-0.0885809	0.151683	-0.233543	0.0689558	-0.168038	0.0372643	-0.219341	-0.233384	-0.071782	0.201601	0.152966	-0.097952	0.0171437	-0.411073	-0.524629	-0.569764	-0.465154	-0.463576	-0.28526	-0.42553	-0.292085	-0.209208	-0.00905562	-0.138679	-0.0200742	-0.342677	-0.197906	-0.0236335	0.062578	0.0206015	0.254907	-0.22709	0.921398	0.0272167	0.000458095	2.132e-06	2.29517e-08
VIT_00s0220g00160	0.254773	0.205287	0.148855	0.285115	0.370671	0.333083	0.437682	0.777838	0.264828	0.333589	0.259945	0.632233	0.333621	0.379089	0.13479	0.334764	-0.081993	0.165096	-0.0156506	-0.125516	-0.165896	-0.0103608	0.0790064	-0.232228	-0.223391	-0.581915	-0.383183	-0.541842	-0.368486	-0.157581	-0.379409	-0.113298	-0.259042	-0.240551	-0.0913029	-0.11052	0.129264	-0.323601	-0.542373	-0.572697	-0.2761	-0.435156	-0.497343	0.0922404	0.0494725	0.115602	0.256328	0.0272384	0.00355191
VIT_00s0220g00170	0.113074	-0.0124762	-0.00962144	0.0277255	0.0352028	0.118616	0.0990555	0.255521	0.13694	-0.0234581	0.0421501	0.466978	0.210903	0.135346	0.234334	0.172202	0.116448	0.160166	0.087588	-0.116713	-0.100655	-0.102762	0.130873	-0.0426036	-0.00262625	-0.15205	-0.0395074	-0.159649	-0.0753522	0.0784191	-0.166103	0.046773	0.0162681	-0.113128	0.0985732	0.107887	0.239273	-0.032994	-0.290241	-0.390993	-0.160695	-0.200191	-0.387028	0.366235	0.389677	0.924624	0.941837	0.833447	0.789449
VIT_00s0220g00180	0.026406	-0.353621	-0.563167	-0.587797	-0.872992	-0.772744	-0.518334	-0.546216	-0.0679112	-0.362154	0.0673564	0.152603	0.425138	0.0656685	0.492253	0.110852	0.348183	0.141265	-0.0288385	-0.0314686	-0.136823	-0.471838	-0.240352	-0.0766131	-0.233038	0.428624	0.601246	0.72086	0.460114	0.520348	0.269451	0.597881	0.296172	0.217453	-0.00510668	0.151446	0.242661	0.6316	0.287523	0.00498287	-0.367532	-0.229259	-0.481845	0.425741	0.841268	0.00557673	2.80938e-06	7.89983e-07	9.76669e-20
VIT_00s0222g00030	0.137503	0.00184842	0.0508007	-0.281412	-0.487115	-0.202122	-0.136439	-0.151633	-0.482795	-0.475517	-0.10473	-0.0173153	0.178582	-0.245313	0.573651	0.31233	0.367737	-0.0682486	-0.00583587	-0.0630998	-0.136966	-0.436703	-0.388194	-0.360621	-0.0893593	0.245267	0.0726816	0.127847	0.122984	0.0228627	-0.317152	-0.0713557	0.568235	0.140264	0.211149	0.480293	0.239047	0.448549	-0.144633	0.0703185	-0.071518	0.169622	-0.0813169	-0.104132	0.29479	0.988817	0.699888	0.0293929	7.91537e-05
VIT_00s0222g00100	0.0831124	0.0528599	-0.0475986	-0.247769	-0.462064	-0.273215	0.00642074	-0.039442	-0.31434	-0.299032	0.163513	0.267984	0.497651	0.0861258	0.639009	0.5146	0.374164	0.0689381	-0.135287	-0.144043	-0.114863	-0.458956	-0.437606	-0.429936	-0.298874	0.00244426	0.163251	0.104619	0.167635	0.0354837	-0.310837	0.113607	0.505715	0.160014	0.020351	0.349156	0.242347	0.348085	0.0601623	0.00163141	-0.365582	-0.157119	-0.35176	0.0924363	0.52782	0.688333	0.71799	0.0562984	0.000201987
VIT_00s0225g00010	0.17488	0.586691	0.512024	0.576508	0.646537	0.781253	0.627318	0.846445	-0.0626601	0.430267	0.376101	0.26101	0.117932	0.13721	-0.0546704	0.39111	-0.249295	-0.220484	0.181519	0.0822317	0.130901	0.261417	-0.211185	-0.381867	-0.310909	-0.705915	-0.506077	-0.822273	-0.304175	-0.490359	-0.502298	-0.417498	-0.05987	0.155806	-0.339214	-0.134426	-0.278514	-0.59486	-0.605043	-0.378256	0.0558715	-0.166408	-0.104638	-0.500817	0.181404	8.3817e-07	2.89304e-05	1.43128e-06	2.40298e-08
VIT_00s0225g00020	-0.298305	-0.0156749	0.131472	-0.0435623	-0.0259219	-0.198208	0.0169716	-0.427826	-0.20395	-0.11782	-0.115583	-0.633614	-0.214856	-0.100008	-0.206095	-0.061717	0.0369582	-0.0751952	-0.334065	0.0624538	0.0409377	0.00433669	-0.202031	0.0222383	-0.0525989	0.164731	-0.034677	0.215837	0.0535848	-0.244979	0.112396	-0.178143	0.0658615	0.0631419	-0.102984	-0.0271724	-0.170188	0.134049	0.794355	0.793425	0.193756	0.344674	0.607479	-0.332519	0.0206109	0.905378	0.316678	0.741029	0.844141
VIT_00s0225g00050	-0.00114305	0.192728	0.268401	0.126566	0.137869	-0.0283388	0.444446	0.0911835	-0.0263355	-0.220721	-0.122504	0.0671217	0.166397	0.192886	0.316009	0.381491	0.651789	0.567043	-0.156865	-0.173899	-0.352039	-0.365209	-0.0656681	-0.272557	-0.14322	-0.203704	-0.35996	-0.289263	-0.23589	-0.400193	-0.36568	-0.310864	0.0431406	-0.441574	0.136176	0.169781	0.439807	0.0936421	-0.0627173	0.0984916	-0.248798	0.0266942	0.0580535	0.153307	0.993084	0.140123	0.0381257	0.33523	0.293492
VIT_00s0225g00060	-0.0265101	0.0320545	-0.28284	-0.17764	0.0283653	-0.224768	0.165547	0.173863	0.400735	0.249633	0.231684	0.473129	0.33161	0.501906	0.0278305	0.1206	0.295451	0.529477	-0.083588	0.0597459	-0.0797603	-0.0548578	0.109531	-0.0186297	-0.218204	-0.333448	-0.179691	-0.0624097	-0.0167463	0.0392878	0.0639993	0.221525	-0.289898	-0.440859	-0.191904	-0.310314	0.128571	-0.143434	0.00989591	-0.261453	-0.465241	-0.46096	-0.376868	0.420142	0.84065	0.807903	0.0285454	0.174502	0.82966
VIT_00s0225g00070	-0.030191	-0.525134	-0.668956	-0.550168	-0.457987	-0.553289	-0.714763	-0.587669	0.28608	-0.0073359	-0.0905628	-0.0675805	-0.140997	-0.0638949	-0.288719	-0.579346	-0.264003	-0.0493031	0.0879232	0.228774	0.188585	0.172891	0.307279	0.597709	0.280711	0.530418	0.623288	0.783294	0.440709	0.693856	0.775851	0.666964	-0.178803	0.0833	0.0649218	-0.192591	-0.13214	0.211437	0.386214	-0.00130193	0.0468705	-0.127927	-0.13831	0.391399	0.818876	1.64913e-05	5.15247e-09	5.27158e-06	0.000233684
VIT_00s0225g00080	-0.106753	-0.354191	-0.185446	-0.422847	-0.459809	-0.455531	-0.571565	-0.695218	-0.331402	-0.493936	-0.473144	-0.454121	-0.4189	-0.511832	0.00594108	-0.378356	-0.05216	-0.227109	-0.195894	0.155796	0.0193712	-0.120262	0.07997	0.361857	0.460102	0.693022	0.405511	0.59891	0.19195	0.351866	0.266809	0.0743522	0.309177	0.0529298	0.446043	0.368967	0.0769372	0.462489	0.471128	0.427565	0.326393	0.409973	0.324306	0.0254644	0.416886	0.00549541	0.156022	0.000763113	0.000218996
VIT_00s0225g00090	0.135959	0.317004	0.117334	0.321654	0.403409	0.211932	0.549429	0.664435	0.255567	0.504409	0.475611	0.454323	0.402214	0.508335	-0.0299482	0.384487	-0.0769924	0.162938	-0.104565	0.160733	-0.0468662	0.064056	-0.183315	-0.34066	-0.509176	-0.723701	-0.374143	-0.508018	-0.229034	-0.393963	-0.233959	-0.036252	-0.318829	-0.0221109	-0.439929	-0.376952	-0.122204	-0.378554	-0.289586	-0.3395	-0.457036	-0.423395	-0.323516	-0.109396	0.300296	0.0135921	0.371946	0.0122073	0.00139317
VIT_00s0225g00100	0.120804	0.118619	0.140736	0.243912	0.167385	-0.0310421	0.426664	0.165501	0.240087	-0.015353	0.016947	0.288614	0.326913	0.368947	0.291097	0.338118	0.47177	0.527942	-0.149766	-0.35738	-0.37866	-0.347549	0.0493791	-0.259273	-0.234114	-0.306224	-0.251018	-0.304536	-0.290172	-0.307475	-0.265093	-0.138332	-0.206113	-0.420731	0.0170705	-0.0449814	0.436909	0.057201	-0.130417	-0.107605	-0.438875	-0.160582	-0.164603	0.352186	0.357868	0.366694	0.28347	0.0603728	0.201135
VIT_00s0225g00110	0.0662259	0.469253	0.553101	0.33094	0.271071	0.374264	0.559548	0.146508	-0.328794	-0.0755151	0.126642	-0.281457	0.12164	0.0560524	0.171972	0.491543	0.403452	0.102846	0.0131332	-0.00597698	0.0297001	-0.103463	-0.439554	-0.461472	-0.283463	-0.268588	-0.39031	-0.403882	-0.0325454	-0.693117	-0.450449	-0.472962	0.343851	0.130964	-0.176087	0.139229	-0.0148219	-0.0067696	-0.061607	0.345236	-0.0217269	0.306698	0.399771	-0.411387	0.615144	0.000155511	4.58426e-06	0.0098016	0.0361764
VIT_00s0225g00120	-0.0591655	0.212761	0.0965879	-0.151316	-0.0720561	-0.345217	0.227373	-0.250535	-0.0734831	-0.18872	-0.109104	-0.304262	0.0787007	0.171344	0.104129	0.191252	0.492692	0.417765	-0.426144	-0.0213188	-0.258021	-0.317076	-0.199065	-0.203279	-0.165527	0.00316509	-0.245204	0.0423695	-0.104819	-0.388233	-0.12821	-0.199808	0.0348653	-0.312722	0.034202	0.0297247	0.223137	0.267955	0.354299	0.520882	-0.23767	0.192396	0.362378	-0.0257196	0.653398	0.102654	0.462859	0.248463	0.5843
VIT_00s0225g00130	0.0591304	-0.393299	-0.417058	-0.414817	-0.502235	-0.209749	-0.75113	-0.479677	-0.16953	-0.265291	-0.207516	-0.153827	-0.305482	-0.467639	-0.0353491	-0.466879	-0.0872376	-0.277016	0.380405	0.13899	0.288523	0.137603	0.162481	0.416639	0.450746	0.672798	0.529827	0.546962	0.48707	0.731207	0.39604	0.349705	0.307889	0.290907	0.22999	0.19585	-0.125175	0.1678	-0.0379247	-0.119632	0.426474	0.142324	-0.0449206	0.149309	0.65359	0.00187904	0.000916393	0.000982832	4.33712e-05
VIT_00s0225g00140	-0.133944	-0.604388	-0.508619	-0.358133	-0.338991	-0.411534	-0.773669	-0.620697	0.175753	-0.128234	-0.390938	-0.267005	-0.501173	-0.38794	-0.390099	-0.784129	-0.470821	-0.2901	0.0811984	0.248319	0.0741471	0.191891	0.481676	0.706033	0.503152	0.655095	0.660905	0.741724	0.211397	0.661933	0.737004	0.444374	-0.260206	0.0705729	0.260196	-0.0764948	-0.0991335	0.219414	0.342645	0.0680956	0.338223	0.16038	0.0561376	0.281413	0.307584	3.16238e-07	3.33537e-05	0.00496074	0.00806041
VIT_00s0225g00150	0.24818	-0.0143662	-0.473077	-0.0609778	0.0933894	-0.0490067	0.0528025	0.416266	0.665889	0.569673	0.501268	0.84571	0.480567	0.600596	-0.0801077	0.0454057	-0.098009	0.310718	0.172118	0.111597	0.121719	0.198471	0.235458	0.12644	-0.252551	-0.460047	0.112751	-0.0884754	0.110672	0.332454	0.255923	0.541038	-0.471143	-0.181658	-0.353306	-0.506158	-0.0627179	-0.404763	-0.20784	-0.699237	-0.508387	-0.787667	-0.764513	0.559103	0.0558785	0.913246	0.000134996	0.643488	0.477874
VIT_00s0225g00160	-0.0333106	0.00495839	-0.455754	-0.420064	-0.512974	-0.233024	-0.364725	-0.184297	-0.210444	0.0550983	0.411867	0.136767	0.245322	0.0163385	0.0559614	0.0418934	0.1961	-0.0451862	0.385263	0.420063	0.540032	0.156304	-0.434662	-0.0318166	-0.176092	0.117903	0.279062	0.368965	0.767999	0.366681	0.247731	0.481748	0.461236	0.410159	-0.350199	-0.0810601	-0.402387	0.000870375	0.068729	-0.0969987	-0.115809	-0.234026	-0.231062	-0.0748695	0.800527	0.970007	0.000252901	0.000833655	2.77981e-05
VIT_00s0225g00200	0.180208	-0.264255	-0.123789	-0.352276	-0.353485	-0.211414	-0.375233	-0.251974	-0.172	-0.39833	-0.326178	0.0510535	-0.128055	-0.348735	0.282778	-0.109774	-0.0259732	-0.161706	0.0801558	0.062422	-0.160633	-0.231824	0.129138	0.182688	0.245656	0.382376	0.343545	0.276314	0.0256315	0.374606	0.0299804	0.0861195	0.186846	-0.0383978	0.398234	0.3761	0.261717	0.288693	-0.0678601	-0.111747	0.167034	0.0554253	-0.193386	0.207688	0.168256	0.0413232	0.346027	0.00577287	0.00559622
VIT_00s0225g00220	-0.111905	0.162093	-0.116704	-0.0387985	-0.259438	-0.242182	0.182248	0.0138688	-0.0972347	-0.0250383	0.356047	0.323249	0.532821	0.327464	0.373028	0.485088	0.363262	0.248856	-0.0994915	0.0131265	0.0154473	-0.260074	-0.456005	-0.345915	-0.446395	-0.261178	0.123242	0.0388925	0.223634	-0.107066	-0.135917	0.209556	0.262958	0.162423	-0.23175	0.0305909	0.0582494	0.10224	0.208407	-0.0110555	-0.543467	-0.367398	-0.342291	0.11654	0.394629	0.215954	0.374537	0.768513	0.0453124
VIT_00s0226g00020	0.223807	-0.0691945	-0.269089	-0.0630718	0.091548	0.0477843	0.0133481	0.37908	0.39495	0.300221	0.222045	0.733016	0.248415	0.311409	0.0421055	0.00981455	-0.0160984	0.222067	0.123368	-0.0950854	0.0594796	0.106595	0.267829	0.109241	0.0137705	-0.290088	-0.143054	-0.216553	-0.0309374	0.29732	0.0251885	0.246982	-0.252448	-0.294877	-0.0428887	-0.198143	0.0666618	-0.344391	-0.349043	-0.622299	-0.27526	-0.546643	-0.538835	0.441925	0.0856118	0.599351	0.0376149	0.632115	0.486633
VIT_00s0226g00040	-0.0145213	0.314166	0.611409	0.330537	0.471721	0.40652	0.403584	0.280886	-0.240123	-0.0857424	-0.279798	-0.334675	-0.334566	-0.220398	-0.0452798	0.0812115	0.00334393	-0.0980433	-0.240884	-0.18985	-0.192455	-0.020696	0.0366519	-0.183711	0.14381	-0.135683	-0.597681	-0.498186	-0.493897	-0.516159	-0.467343	-0.694368	0.00245689	-0.185843	0.199034	0.193032	0.0916832	-0.0844026	-0.201099	0.223646	0.341992	0.416774	0.497775	-0.434243	0.912314	0.0145024	2.11296e-07	0.00989681	0.000141967
VIT_00s0226g00060	0.227626	0.343772	-0.130255	0.124445	0.251341	0.232541	0.244427	0.538394	0.296526	0.531532	0.535545	0.549486	0.320322	0.388528	-0.0956859	0.187109	-0.014679	0.134532	0.177723	0.23358	0.288675	0.287564	-0.0750007	-0.0848217	-0.332364	-0.541068	-0.145567	-0.295603	0.130086	0.0145762	0.0307893	0.192764	-0.196638	0.00747332	-0.48627	-0.415791	-0.289771	-0.441265	-0.350064	-0.550353	-0.240753	-0.503336	-0.470656	0.0225365	0.0802675	0.00715953	0.321218	0.343455	0.0527271
VIT_00s0226g00070	0.0273049	-0.303267	-0.28709	-0.323099	-0.473155	-0.501581	-0.255256	-0.452284	0.126465	-0.270995	-0.0749226	0.0380991	0.27239	0.131742	0.297618	0.0593722	0.162005	0.165901	-0.0876121	-0.119414	-0.262893	-0.37969	0.026161	0.0521028	-0.126596	0.307312	0.457223	0.553148	0.148515	0.243809	0.251635	0.381138	0.0230354	0.023143	0.0807973	0.102008	0.336643	0.561584	0.409395	0.17314	-0.295547	-0.0916574	-0.248232	0.457303	0.835938	0.0185006	0.0261447	0.0118024	0.000134606
VIT_00s0226g00080	-0.00106517	0.376707	0.345739	0.347087	0.349412	0.328295	0.379906	0.423184	-0.188725	0.139969	0.104261	0.00913934	-0.0512606	-0.0131849	-0.0473194	0.236595	-0.139099	-0.136696	-0.0495608	0.2097	0.0186129	0.0850194	-0.207749	-0.202143	-0.158376	-0.357564	-0.190676	-0.374891	-0.212385	-0.348395	-0.298169	-0.311619	0.0178883	0.0597789	-0.112032	0.0204336	-0.157926	-0.249761	-0.133271	-0.0114176	0.0646187	-0.00872493	0.0610309	-0.447407	0.993555	0.00301007	0.0068153	0.00658784	0.00621105
VIT_00s0226g00090	-0.113246	0.0883515	0.440642	-0.0932286	-0.331574	-0.0981687	0.158899	-0.345798	-0.634079	-0.645346	-0.24794	-0.444588	0.121906	-0.23766	0.602311	0.513335	0.408354	-0.0938288	-0.11752	-0.256581	-0.37011	-0.614779	-0.515238	-0.505604	-0.228699	0.226686	-0.0346027	0.0452168	-0.12334	-0.400768	-0.48951	-0.391733	0.594934	0.256512	0.209075	0.60692	0.362	0.550114	0.376933	0.691179	-0.0108866	0.439764	0.343587	-0.272487	0.388952	0.502038	0.00042582	0.478635	0.00965359
VIT_00s0226g00100	0.091201	0.343387	0.304067	0.164467	0.195488	-0.0799095	0.56985	0.306164	0.0147328	-0.0294058	0.0388081	0.0998296	0.327826	0.358113	0.313748	0.491958	0.482412	0.454953	-0.368202	-0.207287	-0.446558	-0.414027	-0.185219	-0.50995	-0.340654	-0.389675	-0.563351	-0.428527	-0.39656	-0.537473	-0.515073	-0.370642	-0.0750394	-0.491767	-0.00930901	0.0311137	0.373568	0.0804374	-0.0880197	0.127823	-0.390111	-0.010456	0.0516072	-0.0181076	0.488294	0.00722865	0.0181779	0.209214	0.134427
VIT_00s0226g00110	-0.0170076	0.250402	0.368657	0.40607	0.462258	0.394009	0.408768	0.49889	0.0621138	0.272836	0.112975	0.0293647	0.0425397	0.124627	-0.085192	0.148757	-0.129517	-0.0668451	-0.163508	-0.178	-0.071769	0.0984806	0.00648908	-0.284112	-0.0710749	-0.365044	-0.532357	-0.562032	-0.372139	-0.399572	-0.362605	-0.372112	-0.171437	-0.151273	-0.0875443	-0.114859	-0.0535058	-0.298385	-0.287372	-0.0386268	0.0204275	0.0746548	0.206986	-0.289165	0.897375	0.0536476	0.00375104	0.00128569	0.000200585
VIT_00s0226g00140	-0.00263371	0.0888611	-0.154329	0.182396	0.230216	0.104542	0.128981	0.464304	0.422235	0.446963	0.338149	0.515383	0.244674	0.332365	-0.0950854	0.0094149	-0.0854796	0.155831	-0.121214	-0.0848336	0.107142	0.218639	0.155813	0.015803	-0.135722	-0.388991	-0.0656992	-0.221889	-0.0286438	0.0915493	0.0589358	0.182647	-0.342699	-0.219324	-0.236035	-0.364144	-0.0978742	-0.285616	-0.374328	-0.573457	-0.206011	-0.485715	-0.449843	0.171857	0.984066	0.499566	0.239057	0.163063	0.0767958
VIT_00s0226g00160	0.28508	-0.468244	-0.378702	-0.43093	-0.422189	-0.477925	-0.351395	-0.14851	0.259695	-0.216826	-0.16725	0.471753	0.252269	0.102699	0.388991	-0.0357727	-0.0219738	0.127214	-0.114802	-0.32745	-0.378065	-0.392202	0.30657	0.160791	0.0879703	0.237561	0.332399	0.324859	-0.100597	0.530788	0.112434	0.374887	-0.144657	-0.241002	0.347789	0.172352	0.488909	0.32503	0.0295494	-0.305605	-0.279331	-0.363008	-0.58624	0.657508	0.0272579	0.000161384	0.00284789	0.000587784	0.000779287
VIT_00s0226g00170	0.0496894	-0.0396239	0.573776	-0.0654066	-0.278866	0.0485657	0.00833687	-0.281269	-0.720596	-0.901541	-0.658464	-0.427209	-0.189169	-0.604151	0.711917	0.323821	0.27511	-0.241955	-0.0792912	-0.406164	-0.567965	-0.691972	-0.169134	-0.331343	0.200426	0.466847	0.0158549	-0.0213117	-0.404163	-0.217396	-0.643828	-0.602814	0.617896	0.0830718	0.701876	0.950363	0.64035	0.649038	-0.0137828	0.440112	0.32251	0.650357	0.306619	-0.159331	0.706152	0.763729	1.64721e-06	0.619533	0.0309552
VIT_00s0227g00020	0.00908581	-0.364216	-0.557352	-0.27628	-0.179834	-0.445071	-0.184271	0.0425996	0.557462	0.233801	0.188445	0.667832	0.361434	0.441326	0.0164926	-0.107393	0.015923	0.394745	-0.206221	-0.103915	-0.0342657	-0.0191007	0.299904	0.247491	-0.0263549	-0.124803	0.187124	0.225005	0.103815	0.429141	0.339917	0.558681	-0.378739	-0.411438	-0.01808	-0.28802	0.154878	-0.0324853	0.0700842	-0.448814	-0.502961	-0.616772	-0.618763	0.659655	0.94507	0.00422528	3.73522e-06	0.0326127	0.169155
VIT_00s0227g00060	-0.00227843	-0.156386	-0.408042	-0.282493	-0.299839	-0.480262	-0.0279191	0.0485474	0.288892	0.0505912	0.220859	0.660546	0.510398	0.441146	0.320094	0.231556	0.216461	0.367603	-0.255082	-0.131749	-0.168815	-0.286298	-0.00636287	-0.0712579	-0.26698	-0.199795	0.126926	0.165184	0.0415551	0.253739	0.0585264	0.411733	-0.121544	-0.306182	-0.0808033	-0.100971	0.263164	0.108737	0.211953	-0.256228	-0.603716	-0.539545	-0.626077	0.552046	0.986215	0.232777	0.00121091	0.0287492	0.0199377
VIT_00s0227g00070	0.0437786	-0.609246	-0.784432	-0.548707	-0.584423	-0.699498	-0.642516	-0.501368	0.420137	-0.0146278	0.0166022	0.262682	0.15326	0.158203	-0.0281808	-0.376775	-0.00583371	0.186393	0.0254547	0.0725724	0.0117767	-0.0796086	0.280182	0.412918	0.0554958	0.395891	0.585751	0.730342	0.416035	0.717083	0.680764	0.764395	-0.236304	-0.0379644	-0.0212016	-0.237906	0.0814432	0.264029	0.2974	-0.183111	-0.267406	-0.319956	-0.456603	0.689871	0.739789	2.39497e-07	1.22132e-13	5.64873e-06	9.45737e-07
VIT_00s0227g00090	0.172727	0.215098	0.0395279	-0.0372733	-0.313207	-0.0397243	0.203629	0.348254	-0.209616	-0.0919531	0.377712	0.467298	0.680092	0.234402	0.699214	0.687582	0.374926	0.0778458	0.0610151	-0.145846	-0.190736	-0.441922	-0.51684	-0.65813	-0.578609	-0.278628	-0.0501406	-0.167335	0.0642965	-0.0805242	-0.476018	0.0607817	0.37331	0.203686	-0.215088	0.193881	0.206309	0.218771	-0.382975	-0.323851	-0.429522	-0.314988	-0.582407	-0.00993372	0.186922	0.0988453	0.764285	0.777374	0.0148216
VIT_00s0227g00100	0.13608	0.147293	0.0112223	-0.0271302	-0.236903	-0.0927741	0.255598	0.289962	-0.0365301	0.00271216	0.393007	0.411041	0.694593	0.360385	0.592397	0.647107	0.317447	0.154815	-0.0250685	-0.190143	-0.260925	-0.424464	-0.434566	-0.586753	-0.650416	-0.320286	0.0400985	-0.13377	-0.00855928	-0.12257	-0.361671	0.110258	0.174199	0.208342	-0.287202	0.0567313	0.226827	0.200397	-0.216127	-0.252472	-0.501727	-0.373168	-0.572601	0.0775801	0.299863	0.26141	0.932181	0.836973	0.0683826
VIT_00s0227g00110	0.0300604	-0.382052	-0.152769	-0.181372	-0.179841	0.118262	-0.637543	-0.318964	-0.123312	-0.188734	-0.361268	-0.25527	-0.542605	-0.602606	-0.22281	-0.604995	-0.467668	-0.515905	0.42828	0.0962087	0.19954	0.267099	0.347989	0.485925	0.579174	0.602805	0.413381	0.317559	0.159484	0.545723	0.349795	0.134692	0.0763685	0.30696	0.335883	0.176365	-0.152822	0.0303642	-0.24641	-0.168068	0.606979	0.250503	0.099285	-0.0304809	0.819646	0.00259291	0.243896	0.165477	0.169139
VIT_00s0227g00130	-0.0583908	-0.367436	-0.449756	-0.425747	-0.324217	-0.358683	-0.507646	-0.38891	0.0912146	-0.0195769	-0.0457049	0.042769	-0.126843	-0.125085	-0.180016	-0.376278	-0.163166	-0.0842157	-0.0103841	0.210525	0.304983	0.197793	0.159783	0.478499	0.278177	0.315675	0.381625	0.529041	0.39534	0.507779	0.497861	0.420804	0.0135316	-0.0129186	0.0836328	-0.0486831	-0.172163	0.0822837	0.405667	0.0247387	0.0900499	-0.115396	-0.0917748	0.241767	0.657652	0.00387649	0.000311903	0.000695415	0.011497
VIT_00s0227g00140	0.0422004	-0.509554	-0.422769	-0.399039	-0.42523	-0.244859	-0.746199	-0.628893	-0.00345186	-0.306808	-0.397187	-0.21716	-0.409581	-0.438875	-0.131916	-0.611653	-0.136485	-0.174674	0.465269	0.0868711	0.126182	0.0968377	0.399582	0.564685	0.582465	0.742673	0.573999	0.595648	0.340054	0.69669	0.518572	0.365185	0.0878394	0.138248	0.383479	0.168651	0.0355889	0.19717	0.0873415	-0.0110017	0.357577	0.202165	0.0692865	0.355795	0.748855	3.20807e-05	0.000765021	0.00158729	0.000707075
VIT_00s0227g00150	-0.0297149	-0.501709	-0.321918	-0.468289	-0.525706	-0.48676	-0.621388	-0.743155	-0.103795	-0.411673	-0.423493	-0.44526	-0.296449	-0.32717	-0.0126368	-0.429694	0.0258333	-0.0880241	-0.0235173	-0.0924249	-0.0814811	-0.158347	0.191146	0.331502	0.381521	0.747381	0.326697	0.629334	0.202829	0.434629	0.353062	0.201071	0.131263	0.00566623	0.342945	0.200902	0.142219	0.441951	0.479448	0.464879	0.221324	0.34675	0.335188	0.20945	0.821685	4.4309e-05	0.0121324	0.000161113	1.60831e-05
VIT_00s0227g00160	-0.11266	0.503855	0.850361	0.559393	0.393174	0.532621	0.634014	0.233465	-0.483002	-0.216104	-0.112131	-0.465543	-0.05014	-0.164865	0.237836	0.492148	0.225364	-0.12305	-0.159088	-0.287823	-0.221528	-0.212415	-0.384205	-0.587341	-0.183239	-0.233651	-0.493534	-0.583565	-0.414379	-0.838573	-0.714153	-0.799064	0.315134	0.0938108	0.0436915	0.341339	0.121474	0.0481366	-0.102422	0.473809	0.183577	0.525697	0.57589	-0.615116	0.391425	4.05939e-05	8.18021e-18	3.38185e-06	0.00188589
VIT_00s0227g00170	0.126252	-0.0866193	0.324676	0.455446	0.516334	0.34771	0.313428	0.25039	0.336004	0.164455	-0.136943	0.0190536	-0.0663019	0.121922	-0.13529	-0.0534386	-0.282351	0.00704247	-0.093131	-0.356614	-0.254399	0.0538408	0.398454	0.0586177	0.133632	-0.185121	-0.185159	-0.364982	-0.474398	-0.255334	-0.097036	-0.230817	-0.433864	-0.171606	0.153825	-0.0854549	0.206394	-0.169514	-0.166994	-0.0895605	0.0189493	0.0468086	0.103123	0.138353	0.336437	0.51049	0.0113738	0.000255662	2.41107e-05
VIT_00s0227g00180	0.125656	0.0851583	0.218203	0.487483	0.672286	0.515728	0.297634	0.365743	0.390169	0.35844	-0.0721807	0.0656055	-0.251429	0.106572	-0.414263	-0.228054	-0.214985	0.132291	0.16307	-0.0911005	0.0425087	0.393957	0.514939	0.282758	0.320294	-0.263787	-0.267935	-0.444011	-0.326635	-0.153444	-0.00485818	-0.222807	-0.437515	-0.260659	0.114278	-0.196989	-0.00980517	-0.488765	-0.258684	-0.220961	0.165359	-0.0363159	0.170979	0.121032	0.338745	0.517675	0.0939559	7.80291e-05	4.05304e-09
VIT_00s0227g00190	0.017008	0.387409	0.313579	0.421729	0.688068	0.665736	0.411125	0.505586	0.09572	0.338971	0.0422714	0.0554705	-0.281601	0.0174978	-0.408265	-0.0762067	-0.057405	0.118596	0.301447	0.221335	0.278572	0.494667	0.208573	0.151646	0.237466	-0.396339	-0.377628	-0.572528	-0.160117	-0.289094	-0.166718	-0.350541	-0.146033	-0.192008	-0.0094224	-0.128272	-0.228165	-0.620721	-0.399157	-0.248019	0.24974	0.00500808	0.208347	-0.194035	0.897372	0.00222733	0.0146969	0.000790787	1.24465e-09
VIT_00s0227g00200	0.0498702	-0.447694	-0.592121	-0.4687	-0.387633	-0.445503	-0.602499	-0.554951	0.199041	-0.0934327	-0.168267	-0.0972685	-0.213268	-0.0875612	-0.253966	-0.534696	0.036488	0.16043	0.254299	0.263214	0.188348	0.143235	0.326094	0.563756	0.360248	0.523983	0.455267	0.64452	0.466078	0.603833	0.635209	0.524242	-0.0564637	0.0159911	0.13057	-0.106568	-0.0480467	0.151299	0.243237	-0.00851777	0.0785169	-0.0312346	-0.027694	0.444035	0.705132	0.000334922	6.25342e-07	0.000158707	0.0022131
VIT_00s0228g00010	-0.0932629	0.0129482	0.007881	-0.103556	-0.320769	-0.34631	0.161687	-0.105497	-0.0857198	-0.217811	0.110159	0.0672444	0.503207	0.281414	0.501138	0.465627	0.482179	0.330376	-0.263694	-0.261987	-0.301064	-0.477473	-0.323581	-0.409361	-0.390957	-0.0512451	-0.00698394	0.160904	0.000836828	-0.179789	-0.205208	0.0645501	0.214871	-0.0272719	-0.0345811	0.164869	0.350217	0.52482	0.204081	0.174081	-0.46251	-0.120791	-0.197182	0.133718	0.478472	0.921781	0.952345	0.431056	0.012461
VIT_00s0228g00060	-0.0869206	-0.082737	0.183178	-0.0933147	-0.242777	-0.14816	-0.0636032	-0.244555	-0.310771	-0.555972	-0.424387	-0.131763	-0.0896821	-0.326758	0.432442	0.147926	0.178511	-0.0182325	-0.137949	-0.116055	-0.371115	-0.430153	0.0130468	-0.00992909	0.143861	0.294479	0.383111	0.252051	-0.186535	0.0185719	-0.183792	-0.156119	0.275329	0.0330133	0.484473	0.574345	0.467333	0.525884	0.15303	0.165396	0.0896625	0.257233	-0.056369	0.131745	0.509015	0.529693	0.161235	0.478227	0.0616157
VIT_00s0228g00070	0.0566618	-0.0742197	0.206663	-0.0924338	-0.312205	-0.259412	0.136019	-0.157001	-0.224015	-0.473679	-0.143254	-0.00334804	0.341405	0.00655817	0.656938	0.49275	0.331904	0.0842044	-0.314042	-0.324912	-0.493872	-0.651833	-0.247031	-0.3724	-0.309834	0.080192	0.217821	0.16699	-0.168232	-0.179972	-0.314363	-0.102225	0.268745	0.116539	0.182644	0.436989	0.531277	0.651812	0.187017	0.177445	-0.251809	0.0655237	-0.245822	0.164142	0.667186	0.573034	0.113129	0.482409	0.0151616
VIT_00s0229g00020	0.165662	-0.314277	-0.766565	-0.397918	-0.36415	-0.314875	-0.579182	-0.090213	0.382505	0.301345	0.285184	0.495778	0.130857	0.132405	-0.173903	-0.371327	-0.240836	-0.0333495	0.329489	0.25816	0.332104	0.283064	0.219844	0.40696	0.0370477	0.126714	0.444499	0.414064	0.475967	0.815816	0.583133	0.743626	-0.207455	0.0753941	-0.232653	-0.370065	-0.269982	-0.192345	-0.0512569	-0.549624	-0.104855	-0.547134	-0.608354	0.434296	0.205879	0.014466	9.38526e-13	0.00164089	0.00423278
VIT_00s0229g00030	0.211196	0.19216	-0.226068	0.078272	0.113725	0.0799471	0.21914	0.65985	0.332843	0.454916	0.501205	0.770387	0.473158	0.468585	0.0933727	0.260699	0.0394411	0.242992	0.135404	0.185283	0.0706143	0.0839484	-0.0582993	-0.203191	-0.377811	-0.559503	-0.185571	-0.289666	0.0545279	0.0686681	-0.0823949	0.268856	-0.2218	-0.121985	-0.356732	-0.334356	-0.080126	-0.319552	-0.560621	-0.73288	-0.458743	-0.584133	-0.700216	0.176282	0.105268	0.141318	0.082415	0.55221	0.386935
VIT_00s0229g00050	-0.0254151	0.00276169	-0.403513	-0.377944	-0.375715	-0.423131	-0.228889	-0.431348	-0.0370379	-0.0136817	0.203566	-0.115603	0.124563	0.149956	-0.063842	-0.0459147	0.3766	0.273445	0.114314	0.28788	0.280837	0.0279802	-0.236733	0.058526	-0.125399	0.169803	0.167138	0.39092	0.564984	0.173352	0.339094	0.369692	0.210611	0.139148	-0.25206	-0.168684	-0.199185	0.0796259	0.339595	0.201428	-0.198291	-0.102674	0.042655	0.107282	0.847151	0.983292	0.00138883	0.00290859	0.00309373
VIT_00s0229g00060	0.110155	0.694603	0.538747	0.550732	0.603384	0.531883	0.804062	0.591477	-0.0387742	0.307768	0.315766	0.0320626	0.202089	0.304097	-0.0186316	0.509784	0.160198	0.166598	0.0361951	0.188785	-0.0235561	0.0729194	-0.323706	-0.470472	-0.443879	-0.701393	-0.54567	-0.697283	-0.27595	-0.777244	-0.475201	-0.453525	-0.0634788	-0.0251334	-0.349478	-0.158516	-0.110829	-0.352769	-0.293155	0.00225601	-0.185664	-0.0344806	0.139248	-0.409198	0.402109	7.46822e-10	8.97081e-06	5.13242e-06	3.3475e-07
VIT_00s0229g00080	-0.145673	-0.221343	-0.124918	-0.465757	-0.467258	-0.403887	-0.384472	-0.564265	-0.299266	-0.456043	-0.29587	-0.351539	-0.131649	-0.278994	0.171002	-0.130538	0.246584	-0.0240615	-0.0648793	-0.116893	-0.0285502	-0.235557	-0.0729871	0.0402675	0.260886	0.527827	0.142984	0.39092	0.210146	0.181565	0.0688192	0.0202302	0.376773	-0.0666983	0.30907	0.326024	0.147255	0.388535	0.313876	0.409049	0.132316	0.349266	0.295775	0.0537506	0.26675	0.0892057	0.34161	0.000176727	0.000167315
VIT_00s0229g00100	-0.0730149	-0.489539	-0.81516	-0.549304	-0.695959	-0.646879	-0.703825	-0.524714	0.210308	0.0413922	0.211596	0.126018	0.183816	0.0908681	-0.0879244	-0.329476	-0.0906716	-0.0107236	0.181302	0.306648	0.251854	0.0634118	-0.0289967	0.322373	-0.0849801	0.405741	0.740878	0.834083	0.674675	0.708272	0.732404	0.865363	-0.0143444	0.346553	-0.235291	-0.267518	-0.21568	0.253985	0.317714	-0.111999	-0.226784	-0.338179	-0.41458	0.36479	0.579295	7.20106e-05	2.23423e-15	5.49177e-06	6.70573e-10
VIT_00s0229g00110	0.119942	0.422259	0.271023	0.443236	0.501579	0.637882	0.473284	0.863866	0.0537115	0.477117	0.426131	0.42998	0.174624	0.206059	-0.0890699	0.300088	-0.196131	-0.107395	0.200329	0.192225	0.20994	0.31048	-0.145282	-0.275812	-0.281567	-0.662299	-0.408845	-0.626585	-0.132662	-0.289979	-0.343606	-0.192136	-0.0874446	0.0987775	-0.369986	-0.211828	-0.296036	-0.533009	-0.627507	-0.525424	-0.0280342	-0.256499	-0.293026	-0.339037	0.361336	0.00077756	0.0362112	0.000390065	4.45441e-05
VIT_00s0229g00120	0.0295908	-0.441175	-0.742909	-0.684183	-0.714825	-0.622605	-0.785286	-0.564497	0.0482746	-0.120849	-0.00778436	0.0561466	-0.00430436	-0.114629	-0.0497986	-0.408242	-0.0900944	-0.088607	0.221116	0.309095	0.219357	0.0169965	0.0582133	0.360209	0.160647	0.529299	0.553893	0.786827	0.562908	0.72331	0.620222	0.68889	0.1069	0.173209	0.0210424	-0.0563731	-0.135269	0.300838	0.26512	-0.0495133	-0.0790547	-0.132636	-0.2618	0.329219	0.822417	0.000418236	1.07454e-11	1.67582e-09	1.40636e-10
VIT_00s0229g00140	0.131238	-0.195044	-0.403866	-0.266119	-0.276195	-0.104905	-0.320383	-0.0170415	0.0984606	0.226728	0.361367	0.26317	0.201801	0.0783998	-0.0341507	-0.0889283	-0.10746	-0.160767	0.276141	0.231619	0.354389	0.2066	-0.09864	0.0268232	-0.135003	0.0416841	0.280765	0.243911	0.459764	0.354307	0.331704	0.494375	0.0845421	0.371189	-0.330654	-0.236336	-0.303502	-0.0668402	-0.149273	-0.302876	-0.134136	-0.224101	-0.316939	0.0669317	0.317547	0.13533	0.00137417	0.0398593	0.0326682
VIT_00s0229g00160	0.0998953	0.111427	-0.427079	-0.158174	-0.193162	-0.00136896	-0.200784	0.187249	0.0946449	0.44956	0.615315	0.336004	0.301885	0.204075	-0.138494	0.0258534	-0.218893	-0.183325	0.458998	0.51037	0.479677	0.344537	-0.310207	-0.0215227	-0.370887	-0.196143	0.254061	0.114558	0.522913	0.342664	0.29766	0.518209	0.0197856	0.44184	-0.585649	-0.405057	-0.557047	-0.337235	-0.178796	-0.394261	-0.14658	-0.524883	-0.450705	-0.157269	0.447607	0.396661	0.000666168	0.227412	0.139215
VIT_00s0229g00170	0.0255372	-0.0233578	0.586004	-0.0265302	-0.0610737	0.136484	-0.0126367	-0.388317	-0.612102	-0.796151	-0.780927	-0.62876	-0.488952	-0.67542	0.359585	0.0340492	0.106878	-0.273429	-0.0739172	-0.313697	-0.449519	-0.438679	0.0547489	-0.0461209	0.437797	0.516844	-0.068399	-0.0396862	-0.448185	-0.243273	-0.45995	-0.661943	0.435269	-0.0122546	0.753614	0.821204	0.499869	0.45166	0.145137	0.603376	0.500147	0.791489	0.635111	-0.179511	0.846426	0.859393	8.69486e-07	0.840531	0.642965
VIT_00s0229g00180	-0.00323731	-0.528295	-0.779043	-0.457343	-0.344322	-0.461822	-0.731415	-0.383527	0.438378	0.216257	0.0222089	0.19856	-0.142496	0.0121166	-0.392208	-0.666036	-0.398795	-0.0764031	0.0673284	0.147857	0.313339	0.337634	0.459283	0.677075	0.348454	0.378821	0.545715	0.649186	0.396018	0.84684	0.791583	0.719298	-0.312679	-0.033739	-0.00503011	-0.336615	-0.228518	-0.0289627	0.290162	-0.254464	0.0382075	-0.319279	-0.311688	0.490491	0.980415	1.43503e-05	2.30428e-13	0.000239079	0.00706176
VIT_00s0229g00190	-0.0720142	0.291473	0.261522	0.220572	0.251734	0.0651336	0.520011	0.358982	0.0581834	0.147076	0.231511	0.120755	0.332342	0.3548	0.168904	0.437696	0.347465	0.328918	-0.284794	-0.222251	-0.183081	-0.155733	-0.223043	-0.421551	-0.412754	-0.455016	-0.392123	-0.391184	-0.21958	-0.401536	-0.372244	-0.253604	-0.0881736	-0.221379	-0.249156	-0.122883	0.108897	-0.0960986	-0.00483921	0.0292892	-0.228964	-0.173586	-0.0574984	-0.121371	0.584519	0.0238488	0.0435493	0.0903546	0.0523459
VIT_00s0230g00030	-0.0704805	-0.0945646	-0.550718	0.00217944	-0.0488067	-0.140805	-0.0435528	0.19112	0.546135	0.590776	0.653791	0.522676	0.480711	0.589969	-0.233624	-0.0179083	0.020077	0.308917	0.265027	0.282724	0.367703	0.330852	-0.0325341	0.0778955	-0.38416	-0.338271	0.211016	0.152877	0.513021	0.259994	0.475309	0.68616	-0.304436	0.117291	-0.624479	-0.650286	-0.343147	-0.280814	-0.0965595	-0.498346	-0.479698	-0.660943	-0.566449	0.310278	0.592566	0.472327	5.13596e-06	0.986814	0.711142
VIT_00s0230g00050	0.131229	-0.125424	-0.376303	0.144553	0.304445	-0.0878621	0.184212	0.38899	0.879534	0.635001	0.373971	0.626321	0.372576	0.700294	-0.29362	-0.102439	-0.0755648	0.485064	-0.0406283	-0.0370089	-0.0777137	0.184377	0.402349	0.150035	-0.256103	-0.477683	-0.14264	-0.143509	-0.0890967	0.0919611	0.326179	0.41486	-0.811739	-0.398376	-0.370363	-0.713461	0.0097702	-0.335545	-0.219197	-0.572112	-0.520071	-0.632856	-0.529347	0.560152	0.317579	0.339643	0.00304391	0.270485	0.0180273
VIT_00s0230g00060	0.0434387	-0.11534	-0.463384	0.0789437	0.253694	-0.0323828	0.122583	0.38702	0.815223	0.668457	0.473321	0.735584	0.37501	0.684387	-0.32525	-0.114299	-0.0489635	0.467925	0.0862572	0.0345291	0.152884	0.3158	0.325023	0.197115	-0.214805	-0.49677	-0.124449	-0.14162	0.0969556	0.182124	0.364132	0.500742	-0.659062	-0.324616	-0.435278	-0.719456	-0.126623	-0.460803	-0.238278	-0.651754	-0.518389	-0.72232	-0.574014	0.549721	0.741738	0.380184	0.000192603	0.548793	0.0504771
VIT_00s0231g00020	0.0903744	0.166362	0.0101549	0.125981	0.170599	0.106556	0.392094	0.291843	0.271937	0.235927	0.366115	0.443318	0.460949	0.509933	0.136049	0.3874	0.291659	0.402812	0.0477023	-0.149881	0.00146686	-0.0371933	-0.0839053	-0.207688	-0.348175	-0.460196	-0.165231	-0.266917	0.0034285	-0.191596	-0.137118	0.0855239	-0.0848795	-0.0936401	-0.284206	-0.187758	0.0958568	-0.189427	-0.07921	-0.238977	-0.433784	-0.422572	-0.352813	0.282764	0.49226	0.203943	0.938618	0.337486	0.192495
VIT_00s0231g00040	0.0736486	0.320187	0.258514	0.130742	0.196931	-0.0385966	0.597521	0.155182	0.032799	-0.00806856	0.14402	0.0562509	0.369145	0.444512	0.243862	0.530006	0.571299	0.584349	-0.1271	-0.0867517	-0.283755	-0.319172	-0.242548	-0.385139	-0.413671	-0.398227	-0.365973	-0.330477	-0.178331	-0.511523	-0.343425	-0.228877	-0.0148779	-0.18416	-0.127808	-0.0134614	0.280773	-0.00788338	0.0855941	0.144215	-0.418113	-0.180779	-0.00961723	0.0632274	0.575998	0.0126303	0.0461129	0.319394	0.131518
VIT_00s0231g00050	0.288303	0.0530775	0.068289	0.273002	0.460995	0.161519	0.426432	0.384447	0.595273	0.251667	-0.00131868	0.519888	0.219599	0.477357	0.0162876	0.118893	0.0993862	0.513443	-0.0318288	-0.304533	-0.325723	-0.0688902	0.48999	0.0852439	0.0145521	-0.420096	-0.235832	-0.401711	-0.447953	-0.121059	-0.111996	-0.0457805	-0.541264	-0.552453	0.122465	-0.17319	0.420525	-0.245788	-0.167718	-0.3693	-0.365702	-0.371218	-0.313414	0.602923	0.0254916	0.687116	0.604149	0.0348192	0.000209894
VIT_00s0231g00070	-0.327609	0.0940803	-0.0622668	-0.0508826	-0.199944	-0.116003	-0.218269	-0.448541	-0.247247	-0.186081	-0.121743	-0.398522	-0.250328	-0.273289	-0.121798	-0.16755	-0.016984	-0.147679	-0.0637441	0.19697	0.197241	0.100067	-0.106961	0.172684	0.137171	0.28772	0.46043	0.399308	0.234409	0.0675294	0.231414	0.0702277	0.24815	0.225704	0.0348225	0.122065	-0.162947	0.211307	0.446107	0.386381	0.193674	0.247805	0.263657	-0.139144	0.0106123	0.474608	0.636478	0.699427	0.125599
VIT_00s0231g00080	0.0861359	-0.032392	0.28998	-0.0723648	-0.0967326	0.0671238	-0.104173	-0.211683	-0.371551	-0.513088	-0.520264	-0.304841	-0.349606	-0.466689	0.260269	-0.0385788	0.0204388	-0.204828	-0.0682562	-0.285124	-0.292345	-0.284457	0.125795	-0.00385419	0.339102	0.369422	0.0231717	0.0116302	-0.29902	0.0028977	-0.278259	-0.37785	0.273307	-0.0276104	0.507696	0.538902	0.346932	0.282139	-0.0162933	0.224553	0.366144	0.456447	0.25435	-0.0403064	0.512862	0.805919	0.0246108	0.582686	0.462186
VIT_00s0233g00010	0.0147383	0.456112	0.452884	0.433472	0.28888	0.458981	0.57497	0.570286	-0.192842	0.132282	0.34677	0.182693	0.342494	0.167569	0.261527	0.5864	0.157574	-0.010984	0.0464533	0.00197405	-0.0102948	-0.0738194	-0.446327	-0.564272	-0.483901	-0.515626	-0.288662	-0.513127	-0.109544	-0.528557	-0.495579	-0.291526	0.180939	0.254392	-0.321258	0.0202923	-0.0550948	-0.0999313	-0.474562	-0.218073	-0.164281	-0.0683129	-0.170758	-0.390564	0.911008	0.00024973	0.000279729	0.000540732	0.0251853
VIT_00s0233g00020	-0.0660737	-0.116932	0.181797	0.200897	0.126366	0.336233	-0.281766	0.0424748	-0.240703	0.0232792	-0.16978	-0.34495	-0.488557	-0.543698	-0.28281	-0.36125	-0.729139	-0.78792	0.0688458	0.0793866	0.20696	0.339078	0.107796	0.217196	0.297267	0.235993	0.205656	0.0634951	-0.0707114	0.168076	0.0914847	-0.145887	0.0370469	0.416749	0.0837918	0.101614	-0.353136	-0.0561382	-0.11732	-0.0205647	0.659612	0.321351	0.185402	-0.488529	0.615958	0.373599	0.164472	0.123769	0.335997
VIT_00s0233g00030	0.0613835	0.0402715	-0.671935	-0.152311	-0.116503	-0.268371	-0.075443	0.130626	0.517977	0.657378	0.741165	0.536494	0.498192	0.648252	-0.291319	-0.00981623	0.0320585	0.320235	0.179221	0.42305	0.466701	0.355468	-0.123859	0.0939537	-0.437348	-0.374032	0.154555	0.188231	0.576744	0.299124	0.524703	0.744331	-0.284758	0.169847	-0.716184	-0.722801	-0.461071	-0.370903	0.102146	-0.397281	-0.551625	-0.740811	-0.534229	0.290894	0.641278	0.759983	4.1573e-09	0.245329	0.375364
VIT_00s0233g00050	-0.0938313	-0.202028	-0.212392	-0.150378	-0.360951	-0.244899	-0.316129	-0.393742	-0.16706	-0.123974	0.067842	-0.26443	0.0328255	-0.132646	-0.0109761	-0.0927136	-0.0300092	-0.160555	0.190109	0.295464	0.174595	0.00825983	-0.228018	0.0482197	-0.057869	0.312318	0.495509	0.451649	0.445055	0.170755	0.316098	0.324559	0.228376	0.462237	-0.0959901	0.0112411	-0.186085	0.242402	0.154265	0.134903	-0.000929941	0.0655722	0.0171525	-0.101881	0.475783	0.121623	0.103267	0.251443	0.00460703
VIT_00s0233g00060	0.18188	-0.41914	0.0480031	-0.254887	-0.332578	-0.457661	-0.214661	-0.496092	0.00599417	-0.648946	-0.663205	-0.196207	-0.0863961	-0.221128	0.459763	-0.0399329	0.148245	0.0981624	-0.290593	-0.485407	-0.768861	-0.685513	0.348404	0.0890321	0.213646	0.517154	0.310092	0.348215	-0.416656	0.163633	-0.0665403	-0.0966753	-0.0856953	-0.252659	0.65092	0.49035	0.795356	0.679822	0.306075	0.275895	0.021564	0.284694	-0.0131734	0.525206	0.164277	0.000858338	0.715695	0.049367	0.009423
VIT_00s0233g00130	0.104854	0.460724	0.268376	0.376213	0.491905	0.162147	0.707403	0.39646	0.289331	0.19417	0.110049	0.2567	0.262515	0.496618	0.062979	0.379187	0.420316	0.642603	-0.160772	-0.0816674	-0.301761	-0.153725	0.0426545	-0.239616	-0.282341	-0.575976	-0.453136	-0.519141	-0.391187	-0.545254	-0.306965	-0.264907	-0.323586	-0.461694	-0.0871854	-0.175492	0.294415	-0.186857	-0.180773	-0.12406	-0.44624	-0.224207	-0.0710863	0.186081	0.425269	0.00021194	0.0381442	0.00305153	6.56166e-05
VIT_00s0233g00140	0.169924	-0.452751	-0.552948	-0.408546	-0.359587	-0.43504	-0.39624	-0.295795	0.335594	-0.000977801	0.0394262	0.354874	0.188923	0.18123	0.0335158	-0.196992	-0.0110619	0.204171	0.165551	0.0755244	0.0445498	-0.0244505	0.247148	0.351914	0.11167	0.212202	0.46258	0.464489	0.294089	0.531079	0.463979	0.597299	-0.114165	-0.076403	0.0945896	-0.0821292	0.13068	0.139522	0.188907	-0.237204	-0.29383	-0.392495	-0.433494	0.612705	0.194286	0.000281032	4.61788e-06	0.0011924	0.00477538
VIT_00s0233g00180	0.24348	-0.175727	0.207725	0.0800251	0.219212	-0.0206824	0.127615	0.100095	0.265264	-0.212053	-0.490205	0.120479	-0.11099	-0.00849164	0.191744	-0.031503	-0.131523	0.121029	-0.187211	-0.446129	-0.68776	-0.364894	0.554092	0.154635	0.228967	0.0513687	-0.0680427	-0.152474	-0.706963	0.0396394	-0.212152	-0.261919	-0.43048	-0.488677	0.529444	0.241716	0.648201	0.16245	-0.0298936	-0.100283	0.061543	0.0106335	-0.143477	0.439067	0.0608432	0.179266	0.111248	0.543315	0.092409
VIT_00s0233g00190	0.203045	-0.347761	-0.35641	-0.483352	-0.537636	-0.585284	-0.244477	-0.259572	0.149243	-0.324975	-0.125378	0.353878	0.370002	0.189816	0.493881	0.140313	0.285026	0.312788	-0.101322	-0.272405	-0.457609	-0.554466	0.0770494	-0.0526903	-0.121354	0.221252	0.265461	0.356372	-0.0403288	0.337932	0.0356444	0.343247	-0.0161981	-0.213017	0.229935	0.179882	0.546224	0.47176	0.0708494	-0.130356	-0.438352	-0.260548	-0.502995	0.608482	0.119719	0.00647656	0.00518849	9.1541e-05	9.43707e-06
VIT_00s0238g00020	0.0129975	-0.379714	-0.347164	-0.363631	-0.386443	-0.319675	-0.535438	-0.553255	0.0124122	-0.196557	-0.177536	-0.19664	-0.160404	-0.216776	-0.0784186	-0.347385	-0.195546	-0.170261	0.170157	0.150142	0.104349	0.041417	0.169379	0.420829	0.273378	0.522523	0.694895	0.617559	0.328677	0.495055	0.483418	0.40395	0.0757933	0.273256	0.182291	0.10084	-0.0170972	0.248857	0.379263	0.141543	0.158341	0.0418865	-0.0167621	0.242959	0.921484	0.00276864	0.00657489	0.00429165	0.00228963
VIT_00s0238g00040	-0.0777554	-0.0619644	0.0147747	-0.178664	-0.229912	0.0596312	-0.256852	-0.256787	-0.471087	-0.292231	-0.114532	-0.147498	-0.233637	-0.430165	0.0934493	-0.0411489	-0.00174345	-0.283343	0.21826	0.3098	0.345535	0.110521	-0.177175	0.172022	0.260074	0.284512	0.352316	0.228711	0.340677	0.199337	0.039465	0.0115523	0.551051	0.339224	0.1879	0.384367	-0.163168	0.0621629	0.168438	0.123745	0.307136	0.11909	0.0998608	-0.182023	0.554845	0.638119	0.91079	0.171992	0.0771977
VIT_00s0238g00060	0.0665561	-0.176899	-0.376311	0.15383	0.383524	-0.132114	0.138273	0.272438	0.953019	0.633719	0.227488	0.473877	0.199103	0.663381	-0.455806	-0.283317	-0.170914	0.494008	-0.1385	-0.0955423	-0.100612	0.250002	0.580406	0.314093	-0.0583996	-0.375766	-0.133691	-0.0934093	-0.175798	0.102743	0.425316	0.377197	-0.924768	-0.548062	-0.236641	-0.728393	0.0336935	-0.355364	-0.0563387	-0.414807	-0.435633	-0.524401	-0.322872	0.590325	0.613378	0.176336	0.00304326	0.240595	0.00248751
VIT_00s0238g00090	0.208498	-0.210012	0.266983	0.00681848	0.00444736	-0.240221	0.180005	-0.0708278	0.137145	-0.449308	-0.557102	-0.000381911	0.0493162	0.0341309	0.460797	0.155927	0.214713	0.294225	-0.417617	-0.625081	-0.899014	-0.691233	0.362456	-0.138255	0.0989558	0.144442	-0.144608	-0.0915216	-0.724782	-0.173094	-0.363794	-0.32811	-0.252517	-0.576916	0.601269	0.379947	0.882664	0.488424	-0.00167731	0.144222	-0.17168	0.198435	-0.00936895	0.443913	0.109893	0.10728	0.0391954	0.958764	0.973097
VIT_00s0238g00130	0.273399	-0.21377	0.0648235	0.0300245	0.0907704	-0.258	0.213699	0.0980146	0.432842	-0.148783	-0.304348	0.302883	0.232962	0.299021	0.328972	0.143106	0.137617	0.424878	-0.356646	-0.49066	-0.75936	-0.51723	0.441858	-0.0212153	-0.00471332	-0.0709342	-0.0884889	-0.088548	-0.605572	-0.0582098	-0.174049	-0.0708923	-0.47055	-0.612528	0.408142	0.114387	0.760272	0.298802	-0.0144096	-0.113942	-0.367501	-0.146966	-0.287238	0.614866	0.0345455	0.100996	0.622665	0.819858	0.490358
VIT_00s0240g00050	0.166004	0.302932	0.162548	0.319004	0.391251	-0.0412665	0.705802	0.437496	0.45679	0.272564	0.243429	0.402691	0.516474	0.714095	0.1781	0.480637	0.456975	0.708973	-0.371408	-0.315523	-0.416452	-0.285997	0.0195848	-0.361267	-0.470488	-0.640678	-0.550287	-0.494785	-0.402906	-0.486002	-0.327645	-0.162515	-0.434428	-0.533924	-0.203768	-0.289192	0.380142	-0.114192	-0.0655162	-0.14003	-0.620626	-0.381425	-0.228688	0.334672	0.204931	0.0186367	0.214651	0.0129808	0.00199416
VIT_00s0245g00010	-0.176003	0.0277119	-0.491045	-0.191426	-0.147735	-0.0184326	-0.367541	-0.127145	0.00548561	0.404085	0.472222	-0.00248824	-0.0690342	0.0154858	-0.503444	-0.335642	-0.0901759	-0.107505	0.341336	0.575142	0.882261	0.66709	-0.18803	0.292938	0.0530266	0.0472448	0.172559	0.304522	0.832354	0.351623	0.553395	0.496096	0.200368	0.361995	-0.499965	-0.427896	-0.783611	-0.338543	0.0435339	-0.139171	0.10558	-0.178505	0.0247204	-0.208621	0.178574	0.833527	6.78777e-05	0.142873	0.259967
VIT_00s0245g00030	-0.257469	-0.131397	-0.251644	-0.291316	-0.344665	-0.151962	-0.523707	-0.561839	-0.342223	-0.200369	-0.115886	-0.446071	-0.39218	-0.44195	-0.241345	-0.411605	0.0539005	-0.208853	0.160996	0.299946	0.527085	0.297725	-0.0922507	0.320164	0.392287	0.525611	0.298388	0.471081	0.59627	0.3123	0.370821	0.173429	0.456985	0.269355	0.0609338	0.108536	-0.370942	0.111408	0.248752	0.285145	0.384587	0.333668	0.401737	-0.18039	0.047032	0.316955	0.0524334	0.0239279	0.00700142
VIT_00s0245g00050	-0.0767334	-0.546376	-0.777313	-0.669766	-0.736271	-0.732935	-0.838349	-0.707075	0.0922602	-0.134037	-0.0375529	-0.0605209	-0.0636591	-0.139957	-0.1192	-0.481101	-0.165031	-0.12815	0.0725258	0.339323	0.199334	0.0257083	0.0734599	0.462782	0.126783	0.600667	0.77549	0.935824	0.594359	0.772923	0.760491	0.750289	0.0170025	0.239673	-0.0291336	-0.122958	-0.166453	0.338832	0.476564	0.0544041	-0.010678	-0.123136	-0.242513	0.334773	0.560074	6.30292e-06	2.81482e-13	4.86153e-09	2.03175e-11
VIT_00s0245g00060	-0.0232966	0.356569	0.352769	0.415416	0.355825	0.442762	0.36111	0.382905	-0.115902	0.243106	0.213054	-0.156991	0.0110527	0.0419761	-0.120369	0.18538	-0.0514899	-0.130727	-0.00368261	0.0508371	0.118531	0.183454	-0.223344	-0.299139	-0.184909	-0.313059	-0.421385	-0.475936	-0.113764	-0.429751	-0.309434	-0.340169	0.032332	0.106404	-0.249259	-0.114144	-0.247649	-0.306763	-0.251353	0.0702549	0.101015	0.0937101	0.287958	-0.486339	0.859758	0.00516708	0.00570036	0.000964667	0.00526793
VIT_00s0245g00070	0.207699	0.17159	-0.30548	0.157679	0.264374	0.205986	0.180389	0.670031	0.451239	0.740636	0.694328	0.741587	0.411927	0.544194	-0.244861	0.0885776	-0.207202	0.135035	0.201458	0.301801	0.417164	0.43681	-0.0282873	-0.0178049	-0.31336	-0.629765	-0.210632	-0.320394	0.218158	0.110065	0.127317	0.373544	-0.312153	-0.0599273	-0.556092	-0.593788	-0.427545	-0.616616	-0.484797	-0.741624	-0.376014	-0.740794	-0.599452	0.0534198	0.111294	0.189884	0.0176204	0.228888	0.041228
VIT_00s0246g00010	-0.227759	0.171677	0.49565	0.353459	0.351802	0.381993	0.172433	0.0548163	-0.30384	-0.111086	-0.297762	-0.568786	-0.482068	-0.377725	-0.224621	-0.135897	-0.0865321	-0.251905	-0.0661464	-0.0401186	-0.0138876	0.123935	-0.00243542	-0.0805999	0.226058	0.078517	-0.415271	-0.294163	-0.259618	-0.412988	-0.242436	-0.57191	0.0695639	-0.00593889	0.130659	0.128512	-0.115132	-0.0661268	-0.119662	0.35459	0.491843	0.66194	0.686426	-0.533704	0.080086	0.189657	5.65577e-05	0.00559999	0.00584344
VIT_00s0246g00050	-0.116649	0.270724	0.650258	0.36766	0.351557	0.399966	0.309253	0.0734138	-0.416041	-0.212135	-0.321057	-0.588037	-0.385972	-0.365004	-0.0299845	0.0774846	-0.0340085	-0.276199	-0.126725	-0.148	-0.153819	-0.0441714	-0.0826982	-0.231963	0.152648	0.0368291	-0.38949	-0.349259	-0.385884	-0.528175	-0.430541	-0.691362	0.182039	0.0203472	0.209247	0.305843	0.0312506	0.0290376	-0.000151508	0.489312	0.436608	0.694515	0.693598	-0.563421	0.374763	0.0364254	1.87748e-08	0.00385319	0.00588033
VIT_00s0246g00060	-0.0126016	0.106958	0.557667	0.23583	0.182433	0.263749	0.130914	-0.104457	-0.42765	-0.400717	-0.491271	-0.582436	-0.460747	-0.497961	0.051344	-0.0218988	-0.0405575	-0.295734	-0.124899	-0.134651	-0.252412	-0.158119	-0.0084608	-0.116656	0.229681	0.226763	-0.204772	-0.147689	-0.375603	-0.3838	-0.329663	-0.603923	0.188151	-0.011681	0.337148	0.395158	0.158975	0.243495	-0.033098	0.446114	0.464764	0.774503	0.598092	-0.418171	0.923869	0.415988	3.67842e-06	0.0696797	0.162976
VIT_00s0246g00080	-0.24893	0.0864858	0.453224	0.206345	0.196685	0.214488	0.0743629	-0.150155	-0.361647	-0.255757	-0.382131	-0.66108	-0.467599	-0.426242	-0.147733	-0.136518	-0.0471764	-0.255038	-0.185447	-0.0459677	-0.0560161	0.0301401	-0.0165011	-0.0326213	0.274242	0.227036	-0.242874	-0.0884	-0.218145	-0.368459	-0.186058	-0.524015	0.162462	-0.0729613	0.236273	0.240595	-0.0372289	0.144666	0.087126	0.525719	0.481384	0.716774	0.728172	-0.484756	0.0551168	0.511145	0.000276427	0.113696	0.13201
VIT_00s0246g00090	-0.0159741	0.134963	0.455793	0.291959	0.30073	0.373111	0.114295	-0.00900782	-0.237185	-0.14324	-0.325583	-0.530219	-0.427133	-0.374396	-0.174968	-0.141632	-0.136615	-0.279965	0.0354384	-0.0352491	-0.0590861	0.0886016	0.0738308	0.000131048	0.255988	0.14849	-0.316635	-0.20597	-0.241753	-0.342478	-0.180007	-0.485781	0.0464806	-0.00304554	0.206683	0.1769	-0.0374331	0.0220023	-0.0840675	0.356832	0.455982	0.639255	0.649953	-0.412729	0.903581	0.303885	0.000252558	0.0236054	0.0195554
VIT_00s0246g00100	-0.207061	0.187591	0.493213	0.375974	0.435356	0.426064	0.225866	0.0865232	-0.240129	-0.0151571	-0.23585	-0.517826	-0.457776	-0.300357	-0.293229	-0.139139	-0.139487	-0.223829	-0.114159	-0.0276359	0.0766804	0.229854	0.0433271	-0.00375752	0.260464	0.0140951	-0.442191	-0.293857	-0.245495	-0.427074	-0.195792	-0.537414	0.0489197	-0.0312704	0.118505	0.0897925	-0.161509	-0.107187	-0.0239197	0.367483	0.451	0.595409	0.708323	-0.512965	0.11242	0.151206	6.23107e-05	0.00307167	0.000508081
VIT_00s0246g00110	-0.0632592	0.231568	0.319648	0.326302	0.375609	0.395937	0.219397	0.0944642	-0.15072	0.156617	0.0142792	-0.428809	-0.2804	-0.113298	-0.36062	-0.0734693	-0.143219	-0.182654	0.0830787	0.195886	0.21745	0.316668	-0.0732624	-0.0456818	0.0737407	-0.0879019	-0.326834	-0.254661	-0.0337002	-0.366021	-0.0773107	-0.322427	0.0422539	0.157346	-0.134213	-0.0919099	-0.322149	-0.258096	0.0256327	0.324174	0.293246	0.375396	0.576456	-0.474538	0.631101	0.0750312	0.012789	0.0109461	0.00310284
VIT_00s0246g00120	0.0462568	0.107639	0.384575	0.286597	0.34149	0.385264	0.0776195	0.148394	-0.220418	0.0107986	-0.222707	-0.393398	-0.462001	-0.377377	-0.264559	-0.185322	-0.412282	-0.443695	0.0322331	0.167848	0.0273518	0.188015	0.0575055	0.0425245	0.199327	0.0430164	-0.206366	-0.215074	-0.236307	-0.224102	-0.105967	-0.396542	-0.0610493	0.159818	0.0906858	0.0672445	-0.206494	-0.158518	-0.147921	0.16087	0.485506	0.475809	0.433494	-0.511199	0.725623	0.413007	0.00241454	0.0264144	0.00757802
VIT_00s0246g00140	-0.122889	-0.105591	0.352942	0.0212969	-0.144033	-0.0379628	-0.132128	-0.415857	-0.499179	-0.578139	-0.569458	-0.666253	-0.428055	-0.562388	0.136226	-0.0903538	-0.0206764	-0.327109	-0.175267	-0.132744	-0.277896	-0.293064	-0.036559	-0.0595559	0.296504	0.486461	0.0556297	0.169255	-0.20819	-0.187758	-0.193758	-0.416079	0.322028	0.0777222	0.448493	0.515724	0.223199	0.45751	0.231475	0.607215	0.396991	0.832702	0.594558	-0.273412	0.34957	0.422006	0.00567495	0.871689	0.272228
VIT_00s0246g00150	-0.105801	-0.220774	0.333124	-0.140781	-0.272639	-0.180335	-0.198142	-0.601114	-0.507384	-0.76111	-0.713097	-0.695353	-0.416784	-0.574685	0.263634	-0.0872148	0.130022	-0.214049	-0.205845	-0.259033	-0.405354	-0.45608	0.0137383	-0.0176561	0.363399	0.636608	0.0555843	0.266638	-0.236192	-0.146365	-0.1897	-0.412408	0.36033	-0.0218471	0.609003	0.634809	0.414142	0.6089	0.355514	0.724383	0.361243	0.845644	0.639257	-0.116001	0.421077	0.0900532	0.00929975	0.283315	0.0350714
VIT_00s0246g00160	-0.126505	-0.154776	0.362509	-0.102856	-0.186445	-0.112095	-0.120054	-0.527273	-0.507201	-0.634175	-0.592197	-0.72766	-0.400556	-0.516133	0.165775	-0.062315	0.111745	-0.232011	-0.228829	-0.190994	-0.28563	-0.347402	-0.0666423	-0.0605294	0.289242	0.531701	-0.0570694	0.194532	-0.180065	-0.234855	-0.193628	-0.440929	0.361877	0.0343673	0.457596	0.526306	0.266515	0.508774	0.381041	0.760129	0.36514	0.855815	0.707223	-0.235105	0.335463	0.237682	0.00442128	0.434194	0.153766
VIT_00s0246g00170	-0.0844683	-0.0515759	0.55409	0.133866	-0.0407493	0.0692079	0.0145137	-0.409425	-0.538283	-0.684524	-0.673829	-0.757123	-0.446465	-0.588661	0.230143	0.00644982	0.0959935	-0.269169	-0.161721	-0.2413	-0.425118	-0.400536	-0.0297086	-0.130986	0.284155	0.478314	-0.028705	0.048673	-0.354905	-0.344668	-0.334743	-0.596248	0.325272	0.0557017	0.527067	0.610388	0.367099	0.501695	0.20012	0.687549	0.452173	0.926107	0.698125	-0.281644	0.521085	0.69553	4.37212e-06	0.307866	0.757222
VIT_00s0246g00180	-0.257868	-0.259069	0.230677	-0.0964271	-0.251861	-0.199209	-0.269051	-0.596534	-0.472791	-0.660362	-0.657094	-0.680336	-0.487593	-0.591577	0.122875	-0.209063	0.0687516	-0.221869	-0.269504	-0.199405	-0.249394	-0.291041	0.0485999	0.0904792	0.435038	0.630683	0.156579	0.311715	-0.145688	-0.0416603	-0.0818024	-0.331948	0.342246	-0.0276114	0.562054	0.545149	0.278152	0.502263	0.37508	0.661409	0.412655	0.800305	0.628719	-0.141568	0.0466787	0.0456304	0.0761913	0.463608	0.0522229
VIT_00s0246g00190	-0.24829	-0.337386	0.291875	-0.0893049	-0.208906	-0.147597	-0.301474	-0.634227	-0.468538	-0.690713	-0.742389	-0.771603	-0.575854	-0.669681	0.0713519	-0.288986	-0.0415064	-0.308039	-0.177371	-0.218564	-0.293984	-0.28326	0.102131	0.146543	0.486554	0.694511	0.15624	0.310121	-0.199469	-0.0470417	-0.0500815	-0.373527	0.274334	0.0323629	0.610437	0.552614	0.275983	0.507154	0.32999	0.65823	0.51492	0.842801	0.674097	-0.177837	0.0557663	0.00838429	0.0236471	0.497417	0.109184
VIT_00s0246g00200	-0.2119	-0.259897	0.32968	-0.0280758	-0.185293	-0.115653	-0.222031	-0.633096	-0.464834	-0.691714	-0.731531	-0.796832	-0.537449	-0.619257	0.101509	-0.223502	0.054185	-0.236358	-0.201523	-0.255194	-0.31953	-0.309419	0.0826611	0.0924114	0.452544	0.662262	0.106201	0.276237	-0.219883	-0.126571	-0.101827	-0.417037	0.295188	0.00969386	0.600162	0.562212	0.317869	0.530912	0.395092	0.752773	0.462073	0.869712	0.747395	-0.161105	0.104086	0.044919	0.0101018	0.831373	0.15637
VIT_00s0246g00210	-0.15051	0.141836	0.609405	0.234956	0.189382	0.300158	0.144636	-0.185903	-0.53624	-0.426176	-0.480196	-0.760502	-0.512283	-0.53846	-0.0102138	-0.0134701	0.0483752	-0.286879	-0.045866	-0.0564841	-0.135963	-0.0965128	-0.0961732	-0.0985786	0.259784	0.286264	-0.225985	-0.128237	-0.243307	-0.437925	-0.329961	-0.656228	0.317021	0.0922357	0.317445	0.433774	0.0668751	0.213835	0.111629	0.627524	0.56189	0.83927	0.795061	-0.527799	0.251021	0.279689	2.37304e-07	0.0707515	0.147271
VIT_00s0246g00220	-0.127298	-0.0550136	0.532608	0.239505	0.0885184	0.155542	0.0493559	-0.296489	-0.416596	-0.564681	-0.656476	-0.637217	-0.474816	-0.543919	0.135975	-0.0638518	0.0177332	-0.241698	-0.114418	-0.26816	-0.389779	-0.299109	0.108272	-0.0562334	0.367947	0.394611	-0.0645092	-0.045028	-0.413972	-0.317652	-0.304796	-0.582729	0.200399	-0.0456717	0.541732	0.535528	0.35059	0.362952	0.133282	0.562693	0.429997	0.865943	0.66047	-0.208182	0.332417	0.676323	1.18438e-05	0.0653151	0.501228
VIT_00s0246g00230	0.0195019	0.0339512	0.412683	0.284689	0.139188	0.211256	0.0626713	-0.198415	-0.242034	-0.376494	-0.477473	-0.485807	-0.368747	-0.388752	0.0708782	-0.0666867	0.00238313	-0.175541	0.0212239	-0.264495	-0.2848	-0.175578	0.164624	-0.0194873	0.289094	0.283565	0.0248351	-0.050435	-0.305903	-0.206928	-0.207181	-0.42845	0.108748	0.0192361	0.378496	0.372182	0.274127	0.236965	0.0391276	0.348314	0.371397	0.661802	0.45551	-0.085973	0.882424	0.796772	0.00105008	0.0274791	0.288853
VIT_00s0246g00240	-0.0626543	0.122885	0.416723	0.309373	0.20529	0.18897	0.200814	-0.1031	-0.207156	-0.270481	-0.368056	-0.430704	-0.296784	-0.25213	0.00686715	0.0186015	0.044711	-0.0793797	-0.124794	-0.119849	-0.259122	-0.154092	0.061779	-0.0864866	0.142432	0.120663	-0.0979879	-0.114658	-0.314567	-0.35194	-0.22625	-0.437935	0.0478321	-0.0128107	0.237404	0.252958	0.201678	0.170142	0.101046	0.403962	0.241441	0.621482	0.474312	-0.152287	0.634376	0.349585	0.000926051	0.0161586	0.115596
VIT_00s0250g00020	0.148171	0.28098	0.195277	0.378308	0.579221	0.761996	0.0862414	0.468245	0.0450905	0.368416	0.0338743	0.0874498	-0.415798	-0.220994	-0.444273	-0.302495	-0.398181	-0.269317	0.52283	0.165432	0.425814	0.644457	0.315321	0.29193	0.405312	-0.195362	-0.257553	-0.491491	-0.0713058	0.0560926	-0.0299934	-0.215354	-0.101521	0.0526239	0.0254576	-0.106495	-0.383149	-0.674806	-0.590366	-0.457621	0.485784	-0.00692951	0.122623	-0.251741	0.258546	0.0296527	0.134856	0.00287929	1.24331e-06
VIT_00s0250g00030	0.274109	-0.0954629	-0.285037	-0.276224	-0.273248	-0.253563	-0.108519	0.154782	0.1607	0.0274329	0.197499	0.452665	0.39892	0.222602	0.322661	0.162573	0.266894	0.239938	0.0445476	-0.0946064	-0.0816082	-0.198105	-0.0250248	-0.143165	-0.166324	-0.044217	0.048928	0.0420824	0.140014	0.273652	-0.0318822	0.282212	0.0179915	-0.070944	-0.0350997	-0.0246283	0.178818	0.0783244	-0.361949	-0.458763	-0.294298	-0.360403	-0.530005	0.332357	0.0340609	0.468111	0.027282	0.0326492	0.0346494
VIT_00s0250g00040	-0.20004	-0.585178	-0.662434	-0.583466	-0.405958	-0.504412	-0.752797	-0.525001	0.252488	0.000212955	-0.16382	0.0164795	-0.272516	-0.142258	-0.34156	-0.677632	-0.314611	-0.102305	-0.0359495	0.0731613	0.263189	0.258046	0.403985	0.655607	0.464571	0.507927	0.453161	0.682439	0.344916	0.737356	0.703762	0.562884	-0.158577	-0.145052	0.159706	-0.156518	-0.157152	0.0847054	0.395362	-0.00877547	0.135457	-0.102166	-0.0717794	0.385001	0.125413	9.08581e-07	8.17291e-09	9.94938e-07	0.00129004
VIT_00s0250g00090	0.0837647	0.167029	-0.2692	-0.0293073	0.153319	-0.303474	0.433863	0.244215	0.593551	0.402441	0.412125	0.524192	0.571913	0.849957	0.00123314	0.281562	0.547686	0.904078	-0.228298	-0.0679771	-0.104716	-0.0968568	0.0250292	-0.13038	-0.414887	-0.5442	-0.334469	-0.178755	0.00520272	-0.18746	0.0503829	0.250942	-0.427434	-0.538109	-0.345114	-0.503373	0.173946	-0.184976	0.0433027	-0.235072	-0.762801	-0.640774	-0.373754	0.503517	0.524575	0.20211	0.0375332	0.824092	0.242181
VIT_00s0252g00010	0.133921	-0.106748	-0.056092	-0.140371	-0.30688	-0.255395	0.0772688	0.15865	-0.00387558	-0.107513	0.183295	0.448512	0.57281	0.24727	0.60339	0.47475	0.19018	0.0817594	-0.131526	-0.309181	-0.348819	-0.494434	-0.226769	-0.439783	-0.403371	-0.15877	0.0491001	-0.0384099	-0.124342	0.0633889	-0.304424	0.118062	0.0903803	-0.00943417	-0.0447918	0.147999	0.350181	0.255244	-0.0739992	-0.222216	-0.425589	-0.347858	-0.564768	0.233044	0.307667	0.416908	0.67034	0.284734	0.0170821
VIT_00s0252g00020	-0.0424444	0.101686	0.429256	0.28994	0.262992	0.529217	-0.0595103	-0.0365855	-0.384726	-0.121621	-0.264759	-0.53846	-0.580917	-0.590792	-0.249935	-0.221029	-0.463757	-0.646159	0.229565	0.126965	0.178066	0.276314	0.0257187	0.15056	0.293275	0.214465	0.0707703	-0.108651	-0.0962978	-0.0986386	-0.0635402	-0.401476	0.166283	0.425505	0.100587	0.215784	-0.285988	-0.134191	-0.0553689	0.220095	0.745511	0.504722	0.463831	-0.544498	0.747451	0.439467	0.000620775	0.0246315	0.0423398
VIT_00s0252g00030	-0.0197265	-0.0734636	-0.26723	0.0603702	0.268402	-0.0383248	-0.0276965	0.0445606	0.506684	0.490658	0.191953	0.151027	-0.0221023	0.312803	-0.472558	-0.326761	-0.275597	0.11763	-0.0901842	-0.0856381	0.22273	0.38029	0.348239	0.329542	0.11979	-0.168475	-0.0964901	-0.0427724	0.0134577	0.156185	0.379315	0.24655	-0.495193	-0.194879	-0.176894	-0.494491	-0.230789	-0.413444	0.190549	-0.120126	-0.114214	-0.354847	0.00704532	0.208169	0.88108	0.57696	0.0390071	0.646804	0.0381244
VIT_00s0252g00040	0.145479	-0.147121	-0.186675	-0.403303	-0.42215	-0.445318	-0.15273	-0.238544	-0.0241381	-0.265298	-0.0476939	0.123486	0.292751	0.132775	0.417821	0.191233	0.326826	0.224564	-0.285297	-0.278943	-0.232856	-0.408746	-0.0605437	-0.128907	-0.0768244	0.183335	0.0578691	0.241956	0.0289569	0.184062	-0.0891765	0.131124	0.191719	-0.185086	0.153933	0.208109	0.359693	0.389351	0.240495	0.124275	-0.254887	-0.111627	-0.189358	0.320311	0.267395	0.261974	0.153248	0.00139763	0.000780261
VIT_00s0252g00050	0.0523444	-0.116975	0.443221	0.0373993	0.162618	0.227367	-0.0883522	-0.225233	-0.302216	-0.396077	-0.63419	-0.565104	-0.597412	-0.554179	-0.0619068	-0.27185	-0.253667	-0.350775	-0.0421752	-0.25747	-0.230078	-0.0575588	0.270368	0.17936	0.540687	0.412693	-0.192506	-0.105188	-0.439771	-0.134471	-0.189882	-0.5262	0.0777766	-0.107942	0.592777	0.441082	0.200834	0.12115	0.0221843	0.417305	0.568477	0.598354	0.639913	-0.258473	0.691219	0.373419	0.000390257	0.776641	0.21445
VIT_00s0252g00060	0.168877	-0.172407	-0.430642	-0.139607	-0.163036	-0.230646	-0.0814986	0.327533	0.411599	0.210026	0.2402	0.747291	0.421868	0.389556	0.173148	0.0568869	0.0984121	0.32576	0.00261995	-0.0742736	-0.106045	-0.100293	0.153916	-0.0342639	-0.139849	-0.210678	-0.0222406	-0.0221423	0.0337209	0.32547	0.0436334	0.401538	-0.241838	-0.321214	-0.0650665	-0.212005	0.177341	-0.0706717	-0.417297	-0.646079	-0.481902	-0.532098	-0.68557	0.504908	0.19709	0.187752	0.000593347	0.28739	0.213259
VIT_00s0252g00070	0.015923	-0.343187	-0.695204	-0.408042	-0.204114	-0.561349	-0.279545	-0.141451	0.625018	0.303036	0.207551	0.562023	0.275996	0.47338	-0.15846	-0.253582	0.020628	0.439011	-0.194535	-0.0322146	0.103288	0.104705	0.342284	0.399088	0.041794	-0.0580298	0.183164	0.335295	0.222425	0.516671	0.529973	0.646028	-0.426678	-0.416266	-0.0819014	-0.414904	0.0315822	-0.12269	0.330832	-0.297704	-0.467429	-0.650549	-0.477205	0.709438	0.903887	0.00726485	7.12052e-10	0.00121089	0.117743
VIT_00s0252g00110	0.00707993	-0.29708	-0.55892	-0.130268	0.13525	-0.031815	-0.486317	-0.137965	0.49279	0.467003	0.0482313	0.0820907	-0.417054	-0.027082	-0.778895	-0.803999	-0.474816	-0.0536512	0.208354	0.370549	0.571055	0.743604	0.572115	0.817231	0.516504	0.161171	0.310574	0.317182	0.362495	0.605211	0.783018	0.485383	-0.438489	-0.111678	-0.0747586	-0.506496	-0.490267	-0.463761	0.0894931	-0.306068	0.275881	-0.218969	-0.0154388	0.249985	0.957184	0.0211623	3.46085e-06	0.321168	0.302845
VIT_00s0252g00130	-0.130004	0.183207	0.350801	0.506906	0.565202	0.344645	0.314	0.0610223	0.171952	0.18929	-0.148213	-0.366481	-0.342701	-0.0172415	-0.423087	-0.170974	-0.268679	-0.0356666	-0.129896	0.0140122	-0.041457	0.259122	0.255469	0.201641	0.110278	-0.152822	-0.0971567	-0.199321	-0.329752	-0.358146	0.0755124	-0.309097	-0.384734	-0.0955687	-0.00635547	-0.175524	-0.098581	-0.20799	0.189122	0.254115	0.253155	0.213284	0.415429	-0.188695	0.322157	0.161168	0.00599498	3.58076e-05	2.53948e-06
VIT_00s0253g00040	-0.182533	-0.417052	-0.695593	-0.649689	-0.835516	-0.811547	-0.664013	-0.677193	-0.0198128	-0.244083	0.0370732	-0.0339768	0.164971	-0.0119957	0.125541	-0.195832	0.169599	0.0763522	-0.062943	0.199742	0.0885628	-0.194898	-0.161511	0.174348	-0.076395	0.509158	0.672696	0.902438	0.591254	0.565041	0.549777	0.684096	0.195106	0.20191	-0.068696	-0.0264528	-0.0194918	0.536493	0.470696	0.149303	-0.241061	-0.116924	-0.265449	0.315587	0.162742	0.000916561	6.90407e-10	1.95011e-08	1.023e-16
VIT_00s0253g00050	0.750628	0.129602	-0.106212	-0.217298	-0.0501476	-0.0760049	-0.0146033	0.0310935	0.137581	-0.0122611	-0.029441	0.175832	0.102574	0.101816	0.121127	0.0501378	0.0661953	0.144071	0.139558	0.0676348	-0.148234	-0.101148	0.136857	0.0632461	-0.00111772	-0.00938151	-0.0872961	0.00832712	-0.0483188	0.135396	-0.00988428	0.0725332	-0.0777984	-0.156664	0.0991464	0.0336112	0.179398	0.0457135	-0.0828305	-0.12397	-0.0932848	-0.152089	-0.177693	0.250404	4.99673e-12	0.323671	0.419264	0.0953622	0.703567
VIT_00s0253g00060	-0.217643	-0.339807	0.103764	-0.0429263	-0.308008	-0.195046	-0.264458	-0.528586	-0.221907	-0.520547	-0.441364	-0.397323	-0.181305	-0.374834	0.235242	-0.111277	0.0337072	-0.186974	-0.146567	-0.28343	-0.277662	-0.328709	0.0758662	0.050118	0.207312	0.523885	0.425428	0.418153	-0.0554222	0.0322993	0.0619777	-0.041959	0.20441	0.134052	0.357268	0.383777	0.332836	0.639212	0.258439	0.375958	0.153063	0.4811	0.223339	0.109369	0.0948237	0.00790002	0.430125	0.744681	0.0166587
VIT_00s0253g00070	0.0896214	0.13758	0.538053	0.211193	0.245775	0.355138	0.280981	0.120456	-0.289344	-0.391328	-0.435938	-0.173472	-0.22571	-0.275491	0.251632	0.148843	0.210749	0.0589343	-0.0306654	-0.299399	-0.309037	-0.23292	0.102961	-0.149097	0.317657	0.0730757	-0.34839	-0.406764	-0.424037	-0.364145	-0.524575	-0.581347	0.228258	-0.253201	0.530516	0.502545	0.412961	0.0806839	-0.376579	0.102272	0.205765	0.415802	0.352819	-0.0942912	0.495888	0.294516	9.25953e-06	0.105273	0.0583758
VIT_00s0253g00080	-0.184915	0.123047	-0.0612916	-0.177472	-0.471956	-0.214235	-0.128652	-0.210568	-0.491741	-0.188077	0.269026	-0.172675	0.252493	-0.0910695	0.313466	0.311938	0.235164	-0.203101	-0.0166788	0.159293	0.206888	-0.178664	-0.643102	-0.413883	-0.351287	0.121112	0.185381	0.25678	0.445747	-0.0236931	-0.0914394	0.116587	0.59558	0.504293	-0.301365	0.138937	-0.213313	0.29809	0.123914	0.2259	-0.0893109	0.12689	-0.0142052	-0.345404	0.15723	0.348947	0.641779	0.174917	0.000140738
VIT_00s0253g00090	0.0094882	0.459612	0.253026	0.30707	0.00110352	0.0898555	0.561039	0.410002	-0.20052	0.0965028	0.516227	0.222677	0.666625	0.420209	0.473654	0.790486	0.511714	0.234511	-0.073358	-0.115142	-0.086229	-0.319428	-0.665617	-0.813994	-0.726928	-0.524858	-0.335713	-0.396016	0.0317317	-0.509406	-0.538614	-0.151429	0.304359	0.195249	-0.459315	-0.0211699	0.0379046	0.0308856	-0.197847	-0.034035	-0.496246	-0.193734	-0.221344	-0.245771	0.942641	0.000220538	0.0511077	0.0170102	0.993323
VIT_00s0253g00110	-0.0243262	0.506361	0.297171	0.392286	0.143099	0.120733	0.70682	0.485559	-0.0576361	0.21695	0.569808	0.237265	0.717522	0.557677	0.387213	0.804321	0.533557	0.360577	-0.16564	-0.138641	-0.107036	-0.278846	-0.637393	-0.819319	-0.784948	-0.649463	-0.411576	-0.476179	-0.0326031	-0.65253	-0.522765	-0.171052	0.142426	0.0774895	-0.52158	-0.155719	0.0373025	-0.0259917	-0.185706	-0.0113967	-0.589923	-0.261347	-0.167233	-0.243752	0.853626	3.66218e-05	0.0211209	0.00193522	0.275384
VIT_00s0253g00140	0.0342527	0.304757	0.162139	0.213783	0.471419	0.107844	0.468113	0.290813	0.279305	0.193618	-0.0511835	0.20144	-0.0131366	0.303158	-0.121799	0.0933744	0.145498	0.431421	-0.16636	0.016145	-0.218234	-0.0102283	0.236989	0.0225435	-0.00959062	-0.410602	-0.455508	-0.42407	-0.415541	-0.325077	-0.15893	-0.23926	-0.393266	-0.563378	0.0513592	-0.159903	0.193876	-0.295336	0.0163961	-0.0199022	-0.233188	-0.15452	0.0719505	0.164225	0.795006	0.0179038	0.215824	0.100976	0.000143566
VIT_00s0253g00150	-0.00649984	0.311556	0.769249	0.255473	0.0492745	0.419825	0.40576	0.174876	-0.723613	-0.522121	-0.207337	-0.243075	0.0414208	-0.349773	0.632051	0.612778	0.260405	-0.257826	-0.0532748	-0.394522	-0.282372	-0.44965	-0.458178	-0.626448	-0.102338	-0.0328217	-0.301564	-0.457756	-0.341694	-0.544016	-0.851949	-0.708997	0.657736	0.226769	0.288155	0.712709	0.319109	0.24824	-0.250292	0.26798	0.188644	0.447608	0.257323	-0.479645	0.960689	0.0153852	6.99011e-13	0.048829	0.708496
VIT_00s0253g00160	-0.0640064	0.598158	0.174097	0.256803	0.133098	0.288773	0.453182	0.463048	-0.256431	0.387911	0.695554	0.130791	0.424799	0.311169	0.0259236	0.547445	0.117958	-0.0748027	0.0583199	0.301667	0.394031	0.164185	-0.748164	-0.573944	-0.658746	-0.602378	-0.378336	-0.385033	0.256588	-0.467721	-0.300272	-0.0741404	0.289508	0.402279	-0.706717	-0.260137	-0.518522	-0.318747	-0.11986	-0.000986096	-0.277157	-0.234605	-0.0506657	-0.619433	0.627066	4.48696e-07	0.183397	0.0476253	0.310678
VIT_00s0253g00170	-0.174506	0.40263	0.465901	0.27087	0.243246	0.381134	0.305678	0.348943	-0.474476	0.0394923	0.0907115	-0.25331	-0.136952	-0.22144	-0.0254321	0.246102	-0.190843	-0.392575	-0.0534689	0.257121	0.102657	0.0906139	-0.44213	-0.34826	-0.195376	-0.251415	-0.302075	-0.357205	-0.161308	-0.453504	-0.392383	-0.446852	0.232179	0.233944	-0.166598	0.103887	-0.31171	-0.157223	-0.167906	0.172013	0.246292	0.222701	0.269462	-0.805478	0.182354	0.00142615	0.000175803	0.0363204	0.0610995
VIT_00s0253g00180	-0.0301673	0.0390747	0.22502	0.0954747	0.114624	0.149686	0.00170742	0.0738095	-0.124555	-0.149188	-0.29188	-0.162962	-0.243268	-0.242087	0.0359522	-0.104605	-0.0653644	-0.132126	-0.106744	-0.262893	-0.190028	-0.0627364	0.16645	-0.0460001	0.276728	0.119478	-0.184688	-0.187956	-0.334241	-0.0728004	-0.255483	-0.331621	0.0168055	-0.213031	0.313281	0.209948	0.157824	0.027932	-0.222054	0.0422569	0.244113	0.296198	0.244174	-0.11623	0.819016	0.766911	0.0838856	0.468055	0.383166
VIT_00s0254g00030	-0.202568	0.59423	0.378124	0.651655	0.552956	0.41886	0.599505	0.442656	-0.0426727	0.33453	0.277491	-0.0825274	0.00837532	0.195588	-0.237075	0.253206	0.0878707	0.141016	-0.120173	0.168047	0.159289	0.249333	-0.241454	-0.245623	-0.259887	-0.552396	-0.373828	-0.510529	-0.123734	-0.562452	-0.254901	-0.348794	-0.0743109	-0.0175717	-0.34218	-0.230394	-0.28143	-0.417452	-0.110424	0.0279168	-0.0115677	-0.0188741	0.2111	-0.452417	0.12061	5.57321e-07	0.00289404	1.70982e-08	4.61623e-06
VIT_00s0256g00010	-0.112293	0.191347	0.188397	-0.0403372	-0.326536	0.138036	0.0352234	-0.000183021	-0.547224	-0.247087	0.211273	-0.0930357	0.266391	-0.14036	0.434848	0.438719	0.268117	-0.211987	0.194305	-0.0382728	0.161572	-0.183196	-0.617035	-0.511641	-0.262723	0.0509932	0.0482758	-0.0128457	0.288624	-0.178042	-0.343083	-0.0830519	0.696314	0.464291	-0.134764	0.330225	-0.0845742	0.22995	-0.163893	0.123687	-0.0387374	0.124929	0.020157	-0.393193	0.39298	0.14304	0.149425	0.759603	0.0108858
VIT_00s0256g00020	-0.0196066	0.290007	0.278413	0.122588	-0.0434857	0.293259	0.266749	0.245811	-0.343061	-0.0954138	0.261164	0.127266	0.33104	0.0262356	0.401119	0.507938	0.276966	-0.0445611	0.199806	-0.101812	0.118475	-0.118621	-0.462671	-0.455935	-0.2606	-0.19146	0.00255024	-0.237203	0.148738	-0.272672	-0.404705	-0.137715	0.51203	0.291772	-0.107342	0.262393	0.00455285	0.057986	-0.311476	-0.097713	-0.140849	-0.0344388	-0.120363	-0.248357	0.881797	0.0245969	0.0312404	0.350762	0.741469
VIT_00s0256g00030	-0.201093	-0.126719	0.105501	-0.130374	-0.180151	-0.0579389	-0.245746	-0.284253	-0.392828	-0.340368	-0.320403	-0.412046	-0.365833	-0.463119	-0.00035417	-0.18448	-0.015014	-0.22273	-0.139085	0.0798882	0.0879085	0.0212513	-0.0625614	0.137358	0.315178	0.382954	0.226314	0.299842	0.0824722	0.0325454	0.0126547	-0.149264	0.35059	0.0770326	0.308152	0.346217	-0.0214626	0.368283	0.106649	0.256365	0.360293	0.382389	0.285915	-0.285842	0.123395	0.334639	0.422402	0.320771	0.168391
VIT_00s0256g00040	-0.245296	-0.0314186	-0.146222	-0.0144966	0.0624143	0.0769128	-0.198564	-0.0757712	-0.00719068	0.186236	0.0602996	-0.183596	-0.295099	-0.14061	-0.433414	-0.360138	-0.137603	-0.0795973	0.00476477	0.260553	0.471995	0.484675	0.0435307	0.320575	0.243334	0.0911049	0.096597	0.187571	0.299934	0.112403	0.307598	0.105917	0.048812	0.0221879	-0.0935756	-0.175539	-0.411393	-0.094644	0.0211969	-0.0107529	0.252973	0.0469112	0.18662	-0.23105	0.0588837	0.811643	0.264933	0.912462	0.635677
VIT_00s0256g00050	0.027105	-0.194168	0.173355	-0.225468	-0.268656	-0.128149	-0.312421	-0.459225	-0.464123	-0.652774	-0.625629	-0.424943	-0.458018	-0.633815	0.235958	-0.164874	0.0700447	-0.207628	-0.129556	-0.0525258	-0.165024	-0.234837	0.106679	0.231647	0.494961	0.58665	0.376768	0.342772	-0.0796902	0.150937	-0.0830932	-0.2492	0.417954	0.0131795	0.651929	0.659172	0.317744	0.515407	0.208509	0.314805	0.452457	0.505713	0.271411	-0.0213869	0.837122	0.137129	0.185301	0.0832544	0.0379357
VIT_00s0256g00080	0.172422	-0.175143	0.128975	-0.258566	-0.452563	-0.223127	-0.157406	-0.242331	-0.385546	-0.502785	-0.186189	-0.142181	0.15223	-0.257803	0.569042	0.285786	0.134978	-0.22509	-0.0732533	-0.255984	-0.324552	-0.525354	-0.253984	-0.282919	-0.127147	0.322209	0.292934	0.257411	-0.0137879	0.0629116	-0.238358	-0.0689285	0.39518	0.30208	0.213676	0.486003	0.329263	0.567923	0.0662001	0.160185	0.0523756	0.187351	-0.155917	-0.0272668	0.187714	0.180739	0.326035	0.0460676	0.000282885
VIT_00s0256g00100	-0.126134	0.0510187	0.0457571	0.264483	0.515759	0.212419	0.279468	0.29191	0.449277	0.440494	0.0990785	0.136636	-0.0842202	0.296343	-0.440325	-0.169362	-0.145902	0.221611	-0.256863	-0.0427837	0.122633	0.358954	0.331003	0.213349	0.100968	-0.360465	-0.341549	-0.280061	-0.185307	-0.180416	0.0941161	-0.0909706	-0.47855	-0.50309	-0.137535	-0.408383	-0.129806	-0.408677	0.0564413	-0.0480936	-0.0276333	-0.127794	0.127412	0.0785396	0.336894	0.698661	0.728472	0.0411414	2.47084e-05
VIT_00s0256g00110	-0.257568	-0.0347591	-0.113032	-0.0306959	0.0613452	0.0459052	-0.171451	-0.0979419	-0.0331174	0.166326	0.0474043	-0.243001	-0.290393	-0.12533	-0.419957	-0.339217	-0.103958	-0.0618101	-0.0339121	0.21993	0.448841	0.44831	0.0177749	0.273789	0.238898	0.10669	0.048155	0.184902	0.28679	0.0583451	0.283882	0.0707392	0.0679694	0.00250037	-0.0886854	-0.168413	-0.395462	-0.0595869	0.0611548	0.0704569	0.237212	0.102875	0.259204	-0.265258	0.046944	0.792043	0.389851	0.815899	0.641487
VIT_00s0256g00120	-0.129054	-0.0387233	-0.547708	-0.0889944	0.0562341	-0.0472223	-0.132897	0.0750889	0.468703	0.598559	0.541673	0.3635	0.158105	0.416695	-0.499268	-0.26535	0.0126512	0.2896	0.193537	0.343338	0.663947	0.611617	0.0641576	0.339428	-0.060115	-0.232673	0.0451133	0.147988	0.602283	0.287838	0.576912	0.579	-0.216811	-0.0164581	-0.528121	-0.650277	-0.54115	-0.445226	0.0081639	-0.350358	-0.226315	-0.504652	-0.221858	0.196676	0.325737	0.768949	5.92104e-06	0.49892	0.669553
VIT_00s0258g00010	0.0298795	0.117464	-0.0746725	-0.281339	-0.412244	-0.319897	0.104226	-0.1124	-0.195175	-0.229206	0.218592	0.115793	0.523109	0.264083	0.533134	0.499819	0.752703	0.421501	-0.0683146	-0.216048	-0.0859801	-0.428974	-0.461111	-0.481583	-0.352582	-0.00411612	-0.16389	0.0396786	0.268408	-0.107311	-0.272224	0.0699097	0.446111	-0.0207608	-0.103068	0.165347	0.238378	0.2969	0.0299406	0.142891	-0.432066	-0.121861	-0.0955872	0.0998158	0.820714	0.371413	0.57069	0.0294366	0.00106443
VIT_00s0258g00040	0.0820208	-0.113795	-0.396789	-0.369722	-0.209332	-0.541037	0.0565919	-0.13876	0.400066	0.0708782	0.188482	0.346634	0.465444	0.57858	0.151375	0.144705	0.664692	0.798032	-0.223026	-0.182743	-0.106878	-0.233178	0.0468353	-0.0377701	-0.177904	-0.0968916	-0.24043	0.107717	0.183484	0.0885511	0.128948	0.317041	-0.147741	-0.493471	-0.0979266	-0.244064	0.282314	0.0847074	0.174377	-0.0520788	-0.587012	-0.407698	-0.224344	0.587855	0.533273	0.386638	0.00169642	0.00364449	0.108447
VIT_00s0258g00050	0.14365	-0.0662092	-0.247032	-0.151888	0.162215	-0.258504	0.156893	0.0283189	0.541474	0.199982	0.0213337	0.333442	0.185137	0.496134	-0.101059	-0.0638935	0.409548	0.738613	-0.190712	-0.152226	-0.10132	-0.0194384	0.395776	0.205113	0.115425	-0.159765	-0.301011	-0.0845149	-0.0687875	0.0480064	0.138982	0.149439	-0.386389	-0.688213	0.0850714	-0.268831	0.283481	-0.135241	0.0841242	-0.129641	-0.383905	-0.328275	-0.0832617	0.596198	0.273521	0.615233	0.0570591	0.246656	0.215603
VIT_00s0258g00080	0.189764	-0.219551	0.300071	-0.11211	-0.152209	-0.0835567	-0.0903293	-0.148281	-0.25547	-0.546904	-0.54235	-0.198309	-0.173996	-0.388234	0.431478	0.0463159	-0.0155921	-0.184694	-0.188952	-0.389831	-0.545666	-0.496422	0.129691	-0.0784965	0.19175	0.357553	0.117068	0.0595383	-0.42666	-0.0068497	-0.293653	-0.313948	0.103934	-0.0797087	0.558631	0.53458	0.532771	0.498666	-0.131989	0.0867858	0.218497	0.351731	0.0248565	0.0291911	0.146441	0.0918927	0.0198377	0.393757	0.245649
VIT_00s0258g00090	0.00993457	0.0461853	0.0422858	-0.303344	-0.561552	-0.3618	0.0252188	-0.207108	-0.41926	-0.495645	0.0299619	0.0192868	0.480996	0.0361118	0.763619	0.56035	0.756656	0.264055	-0.108673	-0.306557	-0.254414	-0.649149	-0.511468	-0.578133	-0.304599	0.160351	-0.0389417	0.114519	0.169605	-0.0969226	-0.409882	-0.0387834	0.610286	0.080893	0.0883096	0.438982	0.404586	0.550491	0.0108814	0.193038	-0.329317	0.0660078	-0.115985	0.0567751	0.939947	0.72603	0.748364	0.018469	3.04227e-06
VIT_00s0258g00100	0.0415843	0.0413788	0.196616	-0.272368	-0.490649	-0.199969	0.0531188	-0.166631	-0.555689	-0.574558	-0.0684977	-0.0461504	0.348981	-0.129902	0.780946	0.569159	0.65696	0.107239	-0.0695767	-0.251772	-0.256205	-0.627572	-0.513596	-0.563838	-0.227495	0.184834	-0.0385126	0.0271846	0.0700218	-0.159288	-0.52112	-0.190487	0.702158	0.142279	0.19537	0.582959	0.409496	0.538994	-0.0655111	0.21673	-0.181514	0.166963	-0.0368198	-0.0692419	0.752404	0.753589	0.132149	0.03526	6.8945e-05
VIT_00s0258g00130	0.180786	0.145144	0.0180715	0.068627	0.146292	-0.281455	0.54902	0.298064	0.45112	0.175493	0.244422	0.443617	0.631318	0.726181	0.315667	0.517899	0.490505	0.696873	-0.406995	-0.291827	-0.500103	-0.438582	-0.0307461	-0.386802	-0.541795	-0.519005	-0.340798	-0.277606	-0.326714	-0.34306	-0.249561	-0.00649795	-0.390316	-0.516814	-0.19804	-0.244577	0.458242	0.0653029	0.0525063	-0.0994746	-0.707349	-0.433142	-0.375921	0.431237	0.166873	0.268511	0.890993	0.602356	0.264701
VIT_00s0258g00140	0.0856701	0.579339	0.393005	0.314598	0.271044	0.127944	0.752818	0.470191	-0.0280075	0.139458	0.327894	0.142994	0.500205	0.468372	0.321192	0.719331	0.500996	0.400072	-0.217892	-0.0812905	-0.303717	-0.333637	-0.451788	-0.685708	-0.673489	-0.625163	-0.568918	-0.554666	-0.291957	-0.691924	-0.563349	-0.361967	-0.0303666	-0.158705	-0.353018	-0.0987262	0.166455	-0.0642647	-0.103043	0.100522	-0.446479	-0.139292	-0.0364305	-0.221084	0.515152	1.23569e-06	0.00189516	0.0143606	0.036196
VIT_00s0259g00070	0.0645761	-0.205732	0.217684	0.35946	0.46274	0.505421	-0.0851086	0.0780964	0.15819	0.144549	-0.296302	-0.308871	-0.57259	-0.325338	-0.512553	-0.521154	-0.563834	-0.355584	0.288789	-0.000100525	0.0789371	0.430757	0.509437	0.419801	0.478037	0.171352	-0.00262328	-0.136934	-0.223827	0.00846628	0.191821	-0.182612	-0.319205	0.141082	0.204048	-0.0750366	-0.155044	-0.233269	-0.317726	-0.105081	0.533683	0.332728	0.346638	-0.132667	0.623996	0.114797	0.0947595	0.0047913	0.000197129
VIT_00s0259g00080	0.050009	-0.400512	-0.660176	-0.322102	-0.114857	-0.157259	-0.563316	-0.0605568	0.451965	0.45116	0.203653	0.269234	-0.137097	0.0890812	-0.552031	-0.627377	-0.487372	-0.114091	0.254248	0.295647	0.482124	0.563401	0.379841	0.599363	0.271542	0.154937	0.219199	0.371679	0.396388	0.682784	0.696616	0.619904	-0.349446	0.00353611	-0.184653	-0.48854	-0.451607	-0.303764	-0.0258282	-0.399141	0.0876357	-0.395002	-0.264589	0.231068	0.704349	0.00151932	9.56346e-09	0.0120805	0.382193
VIT_00s0259g00090	0.126336	-0.056084	0.0223339	0.180351	0.0760439	0.183704	-0.024585	-0.0342129	0.0923191	-0.0093629	-0.0525501	0.0247812	-0.0852592	-0.067696	-0.0715095	-0.0598463	-0.12049	-0.0907968	0.222002	0.0694333	0.0186136	0.0767442	0.142924	0.16019	0.0485133	0.0406616	0.20775	0.0388212	0.0274115	0.0876917	0.11536	0.0507427	-0.0839485	0.185414	-0.01677	0.00118235	0.00131274	-0.0744934	0.0869489	-0.0137294	0.135866	0.0331122	-0.0433905	0.151534	0.336114	0.670384	0.865498	0.167911	0.563616
VIT_00s0259g00100	0.0527153	-0.224694	-0.027812	0.340852	0.514315	0.410896	-0.0591893	0.210342	0.502197	0.442921	-0.0530136	-0.011074	-0.37382	-0.00689956	-0.644703	-0.554234	-0.589107	-0.156131	0.269722	0.046735	0.15052	0.549773	0.60284	0.487784	0.333312	-0.0405609	0.00280304	-0.136675	-0.143521	0.114482	0.380378	0.0777929	-0.600849	0.0120287	-0.0260378	-0.406466	-0.237638	-0.414361	-0.341504	-0.347201	0.285724	-0.0126792	0.0706253	0.0829227	0.689142	0.0843462	0.832934	0.00769869	2.62684e-05
VIT_00s0259g00110	0.0608441	-0.450407	-0.556416	-0.361419	-0.239721	-0.277104	-0.528726	-0.180827	0.358179	0.289532	0.130469	0.103625	-0.0349004	0.100888	-0.363145	-0.485385	-0.403133	-0.135465	0.116015	0.108317	0.253683	0.302159	0.272749	0.400542	0.142475	0.2418	0.170603	0.427624	0.287307	0.551266	0.568255	0.52791	-0.282485	0.0442185	-0.148773	-0.373011	-0.28051	-0.0344313	0.117388	-0.160683	0.0200695	-0.252109	-0.174936	0.197099	0.644217	0.000304947	3.90842e-06	0.00455057	0.0650649
VIT_00s0259g00120	-0.0901749	-0.492339	-0.327908	-0.51618	-0.656792	-0.638052	-0.482863	-0.683203	-0.103371	-0.576032	-0.380634	-0.161177	0.00694614	-0.17154	0.351667	-0.116673	0.438474	0.244944	-0.0631105	-0.156952	-0.272938	-0.459306	0.0794656	0.148809	0.195048	0.644047	0.426904	0.629223	0.213244	0.397913	0.187793	0.247843	0.254735	-0.123588	0.384941	0.344954	0.454095	0.667028	0.319689	0.241878	-0.0519521	0.174808	-0.0370399	0.46062	0.49322	6.45033e-05	0.0105374	2.42693e-05	1.20716e-08
VIT_00s0259g00130	0.129331	0.154561	0.089646	0.295015	0.260383	0.34651	0.111164	0.193725	-0.0242818	0.335893	0.274353	-0.110107	-0.0518275	0.0193432	-0.326683	-0.0417905	-0.286072	-0.245011	0.259359	0.333857	0.394586	0.400405	-0.136063	0.0294439	-0.0403057	-0.182188	-0.0528869	-0.139464	0.196095	-0.132245	0.0803363	-0.000134335	0.00395171	0.317985	-0.283532	-0.219706	-0.457031	-0.335224	-0.0353533	0.0124898	0.130479	-0.019915	0.179656	-0.360552	0.32469	0.238341	0.49577	0.0221204	0.044506
VIT_00s0259g00140	-0.105348	-0.506517	-0.227653	-0.394257	-0.400254	-0.526298	-0.456282	-0.698393	0.00804182	-0.501991	-0.562161	-0.3764	-0.287802	-0.25009	0.0628441	-0.375923	0.2786	0.224551	-0.119992	-0.209722	-0.292902	-0.288759	0.329697	0.340746	0.427722	0.687413	0.275199	0.534723	0.0282001	0.320964	0.262661	0.0883773	0.0272422	-0.306039	0.500301	0.255125	0.416186	0.529395	0.332945	0.3512	0.150603	0.337226	0.266752	0.394213	0.423079	3.63863e-05	0.0802315	0.0018272	0.00153104
VIT_00s0259g00150	-0.0105085	0.11339	0.45883	0.0938995	-0.148593	0.192481	0.119012	-0.152619	-0.533055	-0.538882	-0.326255	-0.332989	-0.0813754	-0.380876	0.449612	0.318802	0.198326	-0.220226	0.0851057	-0.141581	-0.329706	-0.438068	-0.270043	-0.369985	-0.0491456	0.193163	-0.00386281	-0.0763647	-0.237121	-0.342818	-0.463454	-0.439396	0.438795	0.185205	0.262821	0.555022	0.317688	0.410907	-0.00101588	0.398062	0.144287	0.515455	0.274643	-0.238452	0.936485	0.388343	0.000226773	0.475462	0.257177
VIT_00s0259g00160	-0.0524963	-0.443536	-0.253788	-0.620777	-0.821047	-0.53185	-0.749975	-0.84767	-0.538175	-0.689314	-0.41554	-0.488247	-0.236653	-0.601742	0.299585	-0.229663	0.0318971	-0.383147	0.0461844	0.0187003	-0.0202417	-0.317363	-0.152564	0.150372	0.299389	0.878743	0.606048	0.773123	0.367452	0.500422	0.217504	0.204061	0.583656	0.392762	0.392074	0.537014	0.111167	0.65965	0.464651	0.474981	0.311875	0.418234	0.19942	-0.00409086	0.690368	0.000386104	0.0503892	1.21462e-07	9.53409e-16
VIT_00s0259g00170	0.0317387	-0.0624499	-0.0372145	0.103718	0.0404991	0.260568	-0.250206	-0.169893	-0.0912176	0.00083649	-0.106124	-0.181745	-0.352263	-0.34383	-0.255341	-0.313125	-0.339394	-0.33294	0.375514	0.230602	0.30339	0.353913	0.161714	0.36315	0.344986	0.242073	0.546978	0.17423	0.172035	0.249186	0.249835	0.103106	0.105031	0.328188	0.119571	0.0924264	-0.229774	-0.142896	0.0336877	-0.0040645	0.361753	0.107081	0.124104	-0.0839622	0.80976	0.635484	0.777717	0.430333	0.758667
VIT_00s0259g00180	-0.0127833	-0.547202	-0.120631	-0.276109	-0.393366	-0.148708	-0.653304	-0.663239	-0.191412	-0.506024	-0.53529	-0.389055	-0.450915	-0.610212	0.0406736	-0.477425	-0.229752	-0.409443	0.172814	-0.180269	-0.0406296	-0.0734695	0.314252	0.426082	0.533993	0.789384	0.589858	0.553286	0.131748	0.482702	0.323801	0.122374	0.20894	0.280185	0.47977	0.392654	0.156545	0.428561	0.170494	0.175887	0.479434	0.459625	0.188296	0.203008	0.922774	6.06354e-06	0.358562	0.0327251	0.00187536
VIT_00s0259g00190	0.183328	-0.301306	-0.462967	-0.42319	-0.435522	-0.609232	-0.259793	-0.210549	0.326632	-0.0730547	-0.0123575	0.305007	0.348117	0.314894	0.261535	-0.0034921	0.195049	0.329088	-0.151735	-0.256769	-0.355791	-0.381751	0.155425	0.00202896	-0.113711	0.14635	0.0565473	0.31135	-0.016729	0.362441	0.155498	0.37814	-0.226482	-0.35957	0.0767861	-0.0832198	0.366466	0.26719	0.21472	-0.041649	-0.427295	-0.326828	-0.351563	0.559861	0.160886	0.0193113	0.000195525	0.000754801	0.000505299
VIT_00s0259g00200	0.212572	-0.299797	-0.650291	-0.339255	-0.329157	-0.564864	-0.178067	-0.0348613	0.624318	0.259608	0.335995	0.641272	0.585776	0.629564	0.123705	0.0378604	0.150916	0.465848	-0.052843	-0.122572	-0.135161	-0.177015	0.173319	0.0651549	-0.288905	-0.110529	0.174048	0.286097	0.18557	0.437066	0.352808	0.667329	-0.391339	-0.25355	-0.232448	-0.396857	0.192814	0.0419745	0.145272	-0.357957	-0.652454	-0.672663	-0.67742	0.74902	0.102968	0.0199561	1.87327e-08	0.00800822	0.0102287
VIT_00s0259g00210	-0.0306639	-0.272338	-0.459848	-0.24787	-0.187008	-0.351724	-0.185411	-0.016211	0.449832	0.262034	0.247684	0.363946	0.31262	0.402059	-0.102989	-0.119698	-0.0807737	0.196104	-0.0965791	-0.0871353	0.0333124	0.0443937	0.135529	0.100334	-0.128295	-0.0626092	0.0350358	0.257335	0.146163	0.257751	0.34083	0.485519	-0.299148	-0.156057	-0.207315	-0.363588	-0.0235835	0.0444929	0.0886267	-0.199191	-0.402748	-0.346716	-0.348711	0.395305	0.816088	0.0352816	0.000218692	0.0561954	0.152504
VIT_00s0260g00050	-0.0193356	-0.398228	-0.485666	-0.310594	-0.0965738	-0.324938	-0.286893	-0.164813	0.506481	0.129859	-0.0487292	0.36446	0.0304756	0.219403	-0.162168	-0.332885	-0.0946381	0.275625	-0.0412475	-0.0138317	-0.0133052	0.0822258	0.476794	0.481832	0.226734	0.117885	0.277392	0.278238	0.0646208	0.479226	0.438628	0.452033	-0.39238	-0.311645	0.129099	-0.219305	0.131605	-0.0914114	0.218288	-0.219177	-0.193466	-0.365944	-0.286226	0.64646	0.883419	0.00162588	8.37265e-05	0.015722	0.462925
VIT_00s0260g00060	-0.12598	-0.143874	0.079317	-0.352316	-0.514588	-0.476095	-0.147714	-0.619002	-0.428624	-0.552628	-0.215954	-0.492615	0.090771	-0.174554	0.388598	0.207707	0.336824	-0.0102234	-0.297426	-0.167733	-0.238927	-0.488771	-0.383324	-0.241902	-0.116991	0.424165	0.185383	0.414137	0.0990895	-0.130013	-0.0786676	-0.0501339	0.446267	0.171299	0.17909	0.392432	0.252957	0.643368	0.532207	0.68906	-0.0642902	0.335163	0.318012	-0.126382	0.33749	0.272766	0.546899	0.00576692	2.59661e-05
VIT_00s0260g00070	-0.0975242	0.283473	0.20154	0.723534	0.405274	0.369624	0.554153	0.630878	0.26184	0.381534	0.378443	0.491883	0.393801	0.416359	0.0832503	0.382915	0.0563359	0.194076	-0.111463	-0.182677	-0.0904581	0.00931466	-0.0846577	-0.37807	-0.412018	-0.660001	-0.282264	-0.545076	-0.256458	-0.376586	-0.314003	-0.101529	-0.266027	-0.122073	-0.334089	-0.272331	0.0252698	-0.310104	-0.357966	-0.363585	-0.404266	-0.310919	-0.314165	0.0210178	0.458513	0.0281764	0.122546	6.55103e-11	0.00131704
VIT_00s0260g00080	-0.260855	-0.0743222	-0.0815354	-0.286959	-0.509355	-0.499925	-0.118934	-0.609888	-0.320259	-0.378542	-0.0607304	-0.416544	0.143435	-0.0317819	0.258646	0.204628	0.390073	0.0801807	-0.235672	0.00924571	-0.121817	-0.386558	-0.422451	-0.209956	-0.25924	0.290052	0.196631	0.457825	0.225055	-0.0988144	0.0420466	0.0612831	0.34307	0.165881	-0.0675567	0.182134	0.0949678	0.499569	0.816033	0.771332	-0.166573	0.243652	0.305134	-0.0600179	0.0441072	0.572504	0.535707	0.0262161	3.2348e-05
VIT_00s0261g00010	-0.0735917	-0.381848	-0.359981	-0.0283163	0.31009	0.0252015	-0.404761	-0.184079	0.518859	0.36241	-0.217301	-0.0968125	-0.62593	-0.12596	-0.848599	-0.892406	-0.606174	-0.100844	0.0889488	0.246574	0.336616	0.671774	0.757715	0.901478	0.633248	0.209772	0.181683	0.246034	0.0554429	0.457178	0.735612	0.266764	-0.614321	-0.275246	0.108175	-0.43341	-0.340935	-0.424473	0.194407	-0.119307	0.406274	-0.017255	0.196909	0.236213	0.576294	0.00260788	0.00472619	0.82995	0.0159009
VIT_00s0261g00020	0.145417	-0.308018	-0.730856	-0.349793	-0.252713	-0.421416	-0.416993	-0.0898499	0.53214	0.383699	0.323481	0.422838	0.225437	0.335888	-0.258495	-0.322821	-0.198624	0.142626	0.119075	0.236871	0.227097	0.228637	0.217314	0.365071	-0.0797328	0.0161683	0.311816	0.384921	0.405598	0.627733	0.61223	0.720639	-0.393739	-0.048508	-0.306692	-0.517194	-0.237235	-0.187739	0.0956054	-0.414684	-0.245434	-0.581647	-0.52537	0.460891	0.267601	0.0166549	3.36918e-11	0.0061511	0.0514056
VIT_00s0261g00040	0.0718998	-0.0973048	-0.662664	-0.521344	-0.585518	-0.386315	-0.542675	-0.329597	-0.0083972	0.0625609	0.291793	0.135096	0.154708	0.0244735	-0.0706655	-0.173587	0.00371408	-0.0483006	0.411307	0.618887	0.394084	0.144255	-0.203698	0.166988	-0.116518	0.242944	0.525433	0.604282	0.7044	0.533348	0.507747	0.67551	0.206218	0.370727	-0.301684	-0.189829	-0.344478	0.101143	0.0719261	-0.157754	-0.158523	-0.241647	-0.345606	0.144639	0.585117	0.459529	8.0426e-09	1.9447e-05	8.9228e-07
VIT_00s0262g00010	-0.0435347	0.00946378	0.0733624	-0.14159	0.0592258	0.205454	-0.315899	-0.290638	-0.34072	-0.277072	-0.486163	-0.381735	-0.746858	-0.63847	-0.280726	-0.476941	-0.099302	-0.216689	0.247164	0.282121	0.305324	0.326716	0.276456	0.536953	0.724182	0.436672	0.136003	0.1229	0.0807653	0.250725	0.123424	-0.227194	0.26855	-0.0342782	0.472395	0.346285	-0.134289	-0.121414	0.0677414	0.154505	0.687474	0.397192	0.45836	-0.157493	0.741188	0.942788	0.577486	0.28053	0.653067
VIT_00s0262g00080	0.127029	0.00495881	0.466187	0.0193823	-0.0170847	-0.0769302	0.237148	-0.0954397	-0.301607	-0.638872	-0.598768	-0.17435	-0.111349	-0.248366	0.553155	0.3033	0.307202	0.13289	-0.312201	-0.338327	-0.715096	-0.664774	0.0800761	-0.184456	0.112314	0.16336	-0.0274117	-0.102122	-0.597101	-0.261646	-0.529794	-0.532673	0.146777	-0.313652	0.625953	0.650971	0.741312	0.479027	0.0885322	0.277486	0.0704283	0.354938	0.0930077	0.126262	0.33345	0.970004	0.000173979	0.88314	0.896912
VIT_00s0262g00090	0.0304793	0.254208	0.15649	0.116382	0.169866	-0.132187	0.584605	0.205645	0.223207	-0.0580107	0.0332344	0.352863	0.43862	0.526492	0.373994	0.506932	0.696489	0.79973	-0.30476	-0.306849	-0.435692	-0.431819	-0.00943478	-0.316857	-0.273955	-0.411909	-0.344892	-0.321151	-0.322902	-0.400822	-0.372346	-0.172466	-0.129961	-0.599461	0.0707891	0.0379939	0.555275	0.0697103	0.063303	0.0150639	-0.583838	-0.241366	-0.162247	0.415038	0.817176	0.0499964	0.232461	0.375866	0.194442
VIT_00s0262g00120	0.011444	0.370987	0.187965	0.304838	0.39852	-0.0409538	0.699287	0.377072	0.351176	0.21187	0.144951	0.261334	0.36272	0.61835	0.0884837	0.39865	0.558908	0.785297	-0.384682	-0.214901	-0.358519	-0.229916	0.0032805	-0.327882	-0.343143	-0.57664	-0.574192	-0.478129	-0.383472	-0.552572	-0.318566	-0.238945	-0.371332	-0.661118	-0.123703	-0.249929	0.336364	-0.143623	-0.0450662	-0.00288993	-0.551296	-0.246601	-0.0235227	0.197547	0.930844	0.00352156	0.150377	0.0178718	0.00161189
VIT_00s0262g00130	-0.0402088	0.357468	-0.169293	-0.000653971	-0.00860091	-0.0958088	0.394872	0.31565	0.192642	0.322808	0.599446	0.500831	0.646972	0.623659	0.172349	0.490626	0.52422	0.55888	-0.0417984	0.0906167	0.135278	-0.0461295	-0.400005	-0.380946	-0.586	-0.566307	-0.193442	-0.190487	0.238034	-0.219119	-0.111274	0.224535	0.0205231	-0.0619902	-0.525821	-0.334883	-0.0741057	-0.16221	-0.120147	-0.287991	-0.644468	-0.556043	-0.441621	0.137589	0.760345	0.00504751	0.195973	0.996043	0.947997
VIT_00s0262g00180	0.0967972	0.187501	0.0472634	0.217967	0.142431	-0.107914	0.584194	0.454637	0.41276	0.245165	0.365147	0.531483	0.731406	0.74249	0.356621	0.591415	0.368875	0.563026	-0.219005	-0.320463	-0.484991	-0.41747	-0.139243	-0.530592	-0.666048	-0.612295	-0.289	-0.352411	-0.335986	-0.393065	-0.331927	0.0307607	-0.365109	-0.325061	-0.305014	-0.266223	0.385669	0.0354739	-0.137641	-0.224428	-0.780541	-0.483072	-0.485929	0.329565	0.461886	0.151407	0.719894	0.0943208	0.277656
VIT_00s0264g00010	-0.177018	-0.437764	-0.583141	-0.467054	-0.568123	-0.74524	-0.430028	-0.49915	0.274081	-0.130402	-0.000622668	0.099139	0.233554	0.20615	0.0969279	-0.173368	0.216721	0.29547	-0.193065	-0.0662822	-0.130141	-0.248599	0.0602085	0.157548	-0.108204	0.326747	0.344553	0.66453	0.297031	0.403314	0.479128	0.570469	-0.135773	-0.109903	-0.0503501	-0.170564	0.172475	0.463734	0.357036	0.0517803	-0.357619	-0.172343	-0.272505	0.509864	0.176042	0.000468971	1.01215e-06	0.000168567	2.19426e-06
VIT_00s0264g00020	0.0159639	0.772651	0.271983	0.377962	0.399596	0.301382	0.687542	0.41559	-0.00120515	0.289798	0.359491	0.107287	0.265032	0.411811	-0.00626087	0.49317	0.372119	0.395201	0.0433559	0.234322	0.0296733	0.0361932	-0.336438	-0.370481	-0.451794	-0.636406	-0.431298	-0.522914	-0.118126	-0.562934	-0.355222	-0.272267	-0.0304654	-0.118469	-0.379484	-0.194951	-0.100007	-0.385729	0.00874103	0.0948875	-0.302095	-0.207306	0.0814974	-0.218032	0.903642	4.78384e-13	0.0355305	0.00290713	0.00156131
VIT_00s0264g00030	0.112698	0.505363	0.070052	0.502506	0.629414	0.409338	0.637442	0.875983	0.443888	0.752727	0.606382	0.625014	0.382123	0.62895	-0.224151	0.304172	-0.0603253	0.292837	-0.0175701	0.136414	0.151055	0.327126	-0.0349284	-0.226791	-0.428982	-0.913919	-0.51118	-0.683287	-0.182859	-0.334225	-0.195195	-0.0325732	-0.450061	-0.240488	-0.534179	-0.560832	-0.261914	-0.693247	-0.395713	-0.543303	-0.400208	-0.593237	-0.374293	-0.0530475	0.391265	3.81591e-05	0.594823	4.2895e-05	7.17294e-08
VIT_00s0264g00040	-0.0378693	0.408251	0.114643	0.143641	-0.0600711	-0.0894663	0.381474	0.0345166	-0.143533	-0.0730464	0.172955	0.0455269	0.358278	0.271639	0.315661	0.495362	0.476437	0.33813	-0.136523	-0.028628	-0.175829	-0.312141	-0.366521	-0.417158	-0.410658	-0.27706	-0.101659	-0.139265	-0.0512107	-0.339848	-0.315688	-0.108583	0.181247	0.0306116	-0.147961	0.0837595	0.17452	0.0935311	0.233631	0.222349	-0.401816	-0.119478	-0.0318789	0.00552336	0.773908	0.00120319	0.383087	0.273551	0.648438
VIT_00s0264g00050	-0.237099	0.453012	0.274661	0.634869	0.292695	0.358654	0.462709	0.231625	-0.115209	0.28016	0.397704	-0.166347	0.163268	0.188552	-0.150365	0.305306	0.136913	0.0227206	0.0505856	0.238481	0.236809	0.18882	-0.45181	-0.38321	-0.420828	-0.41568	-0.164574	-0.301944	0.121709	-0.57428	-0.152547	-0.156449	0.0909444	0.312079	-0.507343	-0.25258	-0.353888	-0.215909	-0.00607149	0.208017	-0.159482	0.0837739	0.270578	-0.453592	0.068147	0.00027848	0.0336878	5.09965e-08	0.0232402
VIT_00s0264g00060	-0.0233716	0.626717	0.819174	0.64367	0.601564	0.541139	0.851169	0.484378	-0.247944	-0.035651	-0.0540807	-0.234618	0.0259587	0.0783172	0.175159	0.550822	0.248678	0.120591	-0.154585	-0.167286	-0.36853	-0.223986	-0.261719	-0.563475	-0.300054	-0.49724	-0.63037	-0.757121	-0.60188	-0.90142	-0.744191	-0.799382	0.0159307	-0.12707	-0.0179274	0.168039	0.203231	-0.122407	-0.206488	0.266678	0.00575605	0.282777	0.385986	-0.472466	0.859311	8.46959e-08	1.25439e-15	2.89954e-08	3.7092e-07
VIT_00s0264g00100	-0.120589	-0.353644	-0.680596	-0.167431	-0.279093	-0.212772	-0.44309	-0.0538593	0.461486	0.391333	0.394513	0.393896	0.219731	0.25909	-0.284575	-0.33962	-0.21454	0.0364754	0.316754	0.231733	0.373555	0.339063	0.126448	0.281586	-0.0839299	0.0548413	0.444485	0.433068	0.538526	0.53621	0.653652	0.785873	-0.252932	0.245237	-0.388009	-0.516052	-0.336104	-0.0999714	-0.195146	-0.512862	-0.262213	-0.45191	-0.512951	0.339275	0.35873	0.00557343	2.19656e-09	0.20101	0.0308132
VIT_00s0264g00110	0.155433	-0.0949121	-0.462246	-0.0639574	-0.117378	-0.213175	-0.0744786	0.0242805	0.504668	0.318086	0.369199	0.470953	0.418918	0.455158	-0.00899665	0.00832168	0.0637555	0.28645	0.204796	0.0625805	0.0529094	0.0342683	0.109946	0.0688746	-0.279136	-0.172962	0.294197	0.153816	0.274286	0.285624	0.356634	0.554327	-0.313046	0.0247916	-0.341427	-0.409925	-0.00934126	-0.108829	0.000459179	-0.384286	-0.453577	-0.494214	-0.522646	0.527099	0.235673	0.470693	0.000200667	0.62733	0.371766
VIT_00s0264g00120	-0.124818	0.528007	0.595373	0.437974	0.322087	0.320019	0.55524	0.163955	-0.357868	-0.0651473	0.0329606	-0.334983	0.00047584	-0.0405318	0.136993	0.435329	0.201069	-0.0357526	-0.267565	-0.0356587	-0.0872861	-0.10664	-0.385523	-0.412354	-0.267433	-0.293346	-0.288407	-0.386623	-0.268925	-0.659606	-0.469468	-0.552652	0.218986	0.0758712	-0.111716	0.163506	-0.00873861	0.0160731	0.170331	0.43458	0.0709995	0.288788	0.412202	-0.51882	0.342	1.45345e-05	5.23385e-07	0.000465689	0.0120846
VIT_00s0264g00130	-0.0846734	-0.0342357	-0.334982	-0.0670704	0.012638	0.21835	-0.372246	0.216412	0.00446993	0.464349	0.375932	0.150043	-0.175257	-0.132834	-0.493767	-0.369823	-0.594315	-0.494907	0.295891	0.46371	0.712011	0.684415	-0.0306439	0.294878	0.127825	-0.0472432	0.125932	0.0791903	0.446278	0.44221	0.348999	0.326724	0.0261389	0.378536	-0.363939	-0.334045	-0.760109	-0.519659	-0.184763	-0.373097	0.328687	-0.226802	-0.16292	-0.325454	0.520071	0.795106	0.00889059	0.610633	0.923649
VIT_00s0265g00010	0.113257	-0.652899	-0.482312	-0.65823	-0.650708	-0.547856	-0.843911	-0.774036	-0.0456245	-0.485545	-0.494206	-0.208632	-0.310929	-0.431723	0.0745434	-0.540823	-0.0646515	-0.147464	0.148597	-0.0631661	-0.0685099	-0.16644	0.364589	0.512821	0.542613	0.868474	0.574194	0.756891	0.268516	0.755043	0.477653	0.386696	0.136754	0.0193233	0.505368	0.298205	0.2295	0.474719	0.279352	0.126696	0.264214	0.203815	0.0126513	0.449779	0.388905	1.57261e-08	9.52644e-05	1.09385e-08	1.82186e-08
VIT_00s0265g00020	0.0375144	0.194506	0.299581	-0.0143636	-0.280596	-0.1519	0.371535	0.147652	-0.304793	-0.321372	0.137734	0.190201	0.616014	0.1891	0.798707	0.803301	0.402021	0.0820541	-0.283967	-0.323342	-0.499289	-0.722228	-0.566367	-0.757129	-0.640616	-0.232446	-0.0804462	-0.140325	-0.241743	-0.397514	-0.599161	-0.189786	0.322902	0.109908	-0.0643602	0.348663	0.442172	0.48373	0.0155114	0.136896	-0.472425	-0.0731731	-0.314088	-0.0692423	0.775972	0.136432	0.0200495	0.913262	0.0298861
VIT_00s0265g00030	0.0327452	-0.0356325	-0.118953	-0.168255	-0.22133	-0.0893165	-0.0940953	-0.0484612	-0.0932698	0.0789999	0.306805	0.0246738	0.260694	0.0627491	0.109285	0.161028	0.0133396	-0.137212	0.0623222	0.100393	0.223509	0.0508049	-0.310226	-0.117631	-0.257162	-0.0177847	0.204515	0.177058	0.337464	0.082765	0.0864743	0.227967	0.223253	0.380914	-0.265648	-0.0382794	-0.20625	0.0892522	0.118068	-0.00189815	-0.0774111	-0.157492	-0.166091	-0.127221	0.803845	0.786939	0.365336	0.198769	0.0892249
VIT_00s0265g00040	-0.0115166	0.149998	0.211078	0.186563	0.258712	0.243116	0.1414	0.165958	-0.0569251	0.0772484	-0.0428171	-0.115574	-0.194234	-0.10706	-0.119002	-0.0260739	-0.0750907	-0.135806	-0.060423	-0.0374513	0.00560662	0.100973	0.0317403	-0.049075	-0.000155004	-0.113507	-0.232779	-0.280216	-0.182503	-0.129707	-0.150127	-0.284521	-0.0816864	0.0176771	-0.0896958	-0.0603391	-0.105247	-0.217121	-0.0835447	-0.000731832	0.264538	0.113708	0.150855	-0.20099	0.930406	0.252655	0.105467	0.153501	0.0459403
VIT_00s0265g00050	-0.0876553	-0.0581263	-0.19413	-0.0384441	0.126279	0.149292	-0.124069	0.318252	0.140794	0.386395	0.259706	0.239251	-0.0687287	0.0312235	-0.358215	-0.218811	-0.422412	-0.251965	0.170464	0.350393	0.369756	0.43518	0.0404102	0.161444	-0.00501762	-0.184896	-0.0689321	0.0153372	0.201166	0.167895	0.262426	0.234117	-0.166758	0.0958079	-0.3012	-0.334649	-0.45749	-0.316757	-0.231289	-0.343974	0.0842647	-0.12727	-0.189044	-0.195674	0.505427	0.659107	0.137206	0.77057	0.336335
VIT_00s0265g00060	0.0744781	0.289408	0.129725	0.415908	0.46769	0.237612	0.418588	0.502041	0.289106	0.454361	0.290772	0.196624	0.171073	0.366526	-0.21431	0.0942453	-0.0296036	0.216647	-0.126619	-0.0401613	0.047849	0.209448	0.0307069	-0.162935	-0.148985	-0.477286	-0.4057	-0.466655	-0.179822	-0.336006	-0.127754	-0.0956015	-0.317584	-0.208694	-0.210891	-0.355807	-0.123503	-0.35558	-0.412795	-0.293534	-0.242166	-0.212203	-0.0194572	-0.125093	0.571696	0.0249086	0.323207	0.000949951	0.000164689
VIT_00s0265g00070	0.0868009	-0.141136	-0.382633	-0.00141825	0.402204	0.128707	-0.116123	0.225427	0.669795	0.59339	0.111264	0.363969	-0.220394	0.257516	-0.67718	-0.573968	-0.36443	0.193078	0.232315	0.209714	0.342279	0.626934	0.614837	0.603545	0.367924	-0.186365	-0.148298	-0.090201	0.0333081	0.307557	0.50784	0.309361	-0.632047	-0.455448	-0.077015	-0.571236	-0.284846	-0.585359	-0.17033	-0.452644	-0.0078469	-0.350527	-0.0905158	0.329751	0.509601	0.282091	0.00255089	0.991419	0.00144445
VIT_00s0265g00080	-0.0448501	-0.11907	0.192956	-0.186753	-0.151181	-0.0561022	-0.061166	-0.210152	-0.323552	-0.44734	-0.326522	-0.0994863	-0.141446	-0.303629	0.305737	0.117752	0.0533728	-0.124849	-0.000463652	-0.0456737	-0.196609	-0.269086	-0.03157	0.0395265	0.106612	0.202155	0.176938	0.119174	-0.131811	0.054434	-0.159699	-0.181954	0.265501	0.0195388	0.319456	0.457764	0.262507	0.253525	0.259446	0.183237	0.220713	0.16774	-0.0222849	0.0222071	0.733653	0.364862	0.139645	0.153074	0.24889
VIT_00s0265g00090	-0.0813781	0.35167	0.610526	0.509915	0.517667	0.325634	0.685611	0.337666	-0.0481101	-0.018692	-0.0656108	-0.0426606	0.0821477	0.176935	0.152549	0.404264	0.274176	0.254784	-0.436462	-0.487564	-0.278679	-0.171672	-0.0404769	-0.36484	-0.106461	-0.418116	-0.655524	-0.605704	-0.525122	-0.665232	-0.554693	-0.596687	-0.0337973	-0.318539	0.0832623	0.126565	0.284727	-0.0824645	-0.000189932	0.21319	-0.0904258	0.159721	0.298047	-0.135129	0.536497	0.00586334	2.22404e-07	3.16007e-05	2.2778e-05
VIT_00s0265g00100	0.0361806	-0.259425	0.0542678	0.0494018	0.331125	0.220598	-0.277869	-0.155147	0.119444	-0.0614601	-0.548114	-0.281054	-0.757818	-0.430768	-0.497525	-0.706452	-0.372817	-0.151311	0.0747687	-0.0736652	0.10661	0.384091	0.704431	0.676103	0.84267	0.377032	-0.0421858	-0.0127076	-0.193438	0.259676	0.238099	-0.195603	-0.231464	-0.314351	0.523624	0.0810517	-0.00485904	-0.22164	-0.114574	-0.0479283	0.627208	0.360592	0.416356	0.111228	0.78374	0.0453239	0.680473	0.707776	0.00975825
VIT_00s0265g00110	0.0936184	0.0463067	0.104994	0.113672	0.165635	-0.23931	0.519811	0.209889	0.441931	0.0236076	0.0494974	0.35517	0.534253	0.624449	0.357985	0.442766	0.506738	0.72031	-0.412209	-0.506693	-0.613812	-0.501217	0.112557	-0.322096	-0.369759	-0.379119	-0.301803	-0.268609	-0.438127	-0.337332	-0.272839	-0.0716781	-0.383822	-0.55217	0.021307	-0.103133	0.627758	0.178485	-0.0293654	-0.103189	-0.634361	-0.318414	-0.312513	0.511794	0.47679	0.725338	0.424649	0.387157	0.205953
VIT_00s0265g00120	-0.0941124	-0.202706	-0.331	0.160777	0.280744	0.097074	-0.015374	0.234693	0.57686	0.457125	0.179941	0.427729	-0.0273866	0.2831	-0.446069	-0.323673	-0.192775	0.246852	0.262998	0.197388	0.207101	0.411707	0.411318	0.412819	0.0911551	-0.234629	0.100839	-0.00298595	0.105919	0.233137	0.433811	0.374298	-0.527184	-0.115012	-0.199307	-0.484793	-0.176538	-0.405823	-0.181604	-0.516922	-0.135615	-0.387169	-0.337239	0.38807	0.474457	0.120351	0.00978748	0.219756	0.0297957
VIT_00s0265g00130	-0.0411047	0.0310572	0.610247	0.273423	0.20678	0.289972	0.157546	-0.240041	-0.367046	-0.534283	-0.625987	-0.625507	-0.475488	-0.489309	0.124525	-0.0246743	0.13059	-0.109073	-0.0138769	-0.28623	-0.341923	-0.239884	0.134864	-0.0108398	0.357681	0.334255	-0.0595895	-0.125506	-0.386665	-0.379422	-0.321719	-0.623067	0.208118	0.00694395	0.527129	0.523595	0.378818	0.340197	-0.0381767	0.405727	0.462653	0.697326	0.583246	-0.172395	0.75517	0.813771	2.26033e-07	0.0345296	0.11292
VIT_00s0265g00170	0.00627094	0.393074	0.604855	0.631553	0.614453	0.615706	0.545111	0.514447	-0.178789	0.213371	0.0579593	-0.165199	-0.128216	-0.0608017	-0.142183	0.221608	-0.283536	-0.26718	-0.0514125	0.030533	-0.0167422	0.184112	-0.119036	-0.26264	-0.0843971	-0.42195	-0.36793	-0.611207	-0.419921	-0.560616	-0.436871	-0.539098	-0.0445835	0.113754	-0.072628	0.0248732	-0.165791	-0.335134	-0.20591	0.073988	0.196061	0.189538	0.30377	-0.5736	0.962072	0.00189135	3.07968e-07	6.2797e-08	1.76855e-07
VIT_00s0266g00010	-0.101923	0.112463	-0.0625249	-0.115348	-0.252964	0.0984134	-0.222643	-0.018839	-0.426555	-0.0242066	0.222915	-0.0900465	-0.0118213	-0.279993	0.0340653	0.0339103	-0.0329044	-0.38344	0.172919	0.254508	0.449244	0.189781	-0.399697	-0.147522	-0.0376911	0.118379	0.135579	0.117556	0.441514	0.0959972	-0.0150756	0.0956469	0.530521	0.51606	-0.192592	0.108567	-0.398492	0.0459565	-0.163346	-0.0294439	0.15538	0.124935	0.0378383	-0.411074	0.438396	0.392259	0.635078	0.38015	0.0511666
VIT_00s0266g00070	0.0396557	-0.19158	0.21138	-0.208202	-0.277582	-0.252753	-0.20809	-0.396461	-0.349748	-0.653284	-0.654947	-0.394657	-0.295333	-0.462674	0.3491	-0.0758224	0.141687	-0.0831216	-0.329672	-0.349273	-0.485391	-0.479103	0.126393	-0.00766498	0.35758	0.526254	0.0397723	0.209655	-0.358499	-0.00260417	-0.232119	-0.328873	0.231921	-0.221793	0.669328	0.595917	0.525784	0.621777	0.118276	0.380923	0.229464	0.509164	0.315114	0.0204702	0.763545	0.142546	0.104958	0.110412	0.0317688
VIT_00s0267g00030	-0.185455	-0.100476	-0.15508	-0.327213	-0.369975	-0.125098	-0.518207	-0.582067	-0.475347	-0.358395	-0.260839	-0.50408	-0.470165	-0.575322	-0.146315	-0.374555	0.0796357	-0.245859	0.180776	0.339275	0.431941	0.205094	-0.0997216	0.315756	0.461642	0.595953	0.341697	0.472272	0.507994	0.288187	0.266363	0.0633102	0.550178	0.256779	0.224188	0.290323	-0.26585	0.19924	0.228873	0.332598	0.466158	0.432935	0.438215	-0.223252	0.156002	0.44496	0.236751	0.0107126	0.00361967
VIT_00s0268g00020	-0.00290958	0.0993032	-0.12166	0.00999329	0.175941	0.158132	0.0113477	0.256711	0.104696	0.323132	0.246826	0.171541	-0.0203389	0.113755	-0.266527	-0.117128	-0.070944	0.056394	0.109829	0.218014	0.4079	0.402681	0.0170686	0.118011	0.118045	-0.178458	-0.0726491	-0.108751	0.223831	0.0670728	0.109274	0.109146	0.00676052	-0.0882502	-0.135086	-0.20863	-0.319321	-0.331293	-0.210471	-0.251333	0.0117456	-0.206233	-0.0397484	-0.107038	0.982397	0.450317	0.354448	0.939593	0.178727
VIT_00s0269g00010	0.126773	-0.292605	-0.253536	-0.0154541	0.183948	-0.065608	-0.0685658	0.0560635	0.571352	0.280495	0.010632	0.286953	0.016399	0.273144	-0.265589	-0.315833	-0.0995235	0.261071	0.019653	-0.194099	-0.010986	0.171302	0.480672	0.290431	0.190227	-0.049287	-0.0990565	-0.0370976	-0.0696139	0.196254	0.28908	0.231071	-0.491409	-0.387289	0.0215993	-0.353854	0.0775392	-0.197788	-0.16741	-0.31452	-0.155589	-0.250798	-0.141916	0.459355	0.334432	0.0232846	0.0506261	0.906705	0.159452
VIT_00s0269g00020	-0.127978	0.360353	0.201675	-0.000418681	-0.10949	0.218032	0.0943716	-0.000265779	-0.558228	-0.00020547	0.331832	-0.291023	0.0820546	-0.138414	0.0626241	0.321948	-0.00205402	-0.374118	0.203336	0.349767	0.413796	0.130044	-0.667297	-0.340171	-0.299082	-0.0842153	0.0116478	-0.0372855	0.36726	-0.233123	-0.181465	-0.108002	0.586038	0.633647	-0.366186	0.114424	-0.461938	-0.0696054	0.16391	0.310651	0.140012	0.0977668	0.212361	-0.656324	0.329823	0.00468018	0.12229	0.997467	0.404973
VIT_00s0269g00030	0.125577	0.108032	0.172111	0.098905	-0.0394427	0.0585653	0.215132	0.0940201	-0.098075	-0.057111	0.119156	0.0345708	0.238793	0.0999139	0.287406	0.352289	0.148697	-0.0137529	0.000397301	-0.0390477	-0.17477	-0.237249	-0.251848	-0.347143	-0.358316	-0.168679	-0.0935793	-0.105087	-0.0590636	-0.236976	-0.23995	-0.108949	0.0946549	0.112443	-0.186271	0.0511935	0.117003	0.131694	0.0195514	0.10241	-0.14175	0.0072416	-0.0866692	-0.0599998	0.339048	0.411294	0.188524	0.452144	0.764779
VIT_00s0269g00040	0.0629463	-0.22415	0.121599	-0.148155	-0.17321	-0.128552	-0.026949	-0.189721	-0.0829341	-0.342879	-0.206578	-0.065684	0.121977	-0.0521002	0.324523	0.131701	0.176859	0.0705919	-0.098194	-0.320828	-0.257986	-0.330494	0.00652378	-0.101378	0.0847644	0.219353	0.0159132	0.069325	-0.0775776	-0.061553	-0.142638	-0.0674531	0.172503	-0.0694031	0.320075	0.31311	0.363436	0.333424	-0.0420165	0.113784	-0.0797197	0.163279	0.0435615	0.173594	0.632794	0.0851204	0.35469	0.258598	0.185675
VIT_00s0269g00050	0.0436161	0.29627	-0.0390519	-0.03771	-0.0771832	0.164378	0.049136	0.224388	-0.267922	0.275658	0.56096	0.0950718	0.262361	0.0903586	0.0058832	0.267932	0.0085095	-0.212996	0.18226	0.292224	0.560132	0.279341	-0.531715	-0.267468	-0.307182	-0.230214	-0.0340795	-0.0714019	0.471563	-0.0267853	-0.0519342	0.135771	0.42799	0.513516	-0.483928	-0.119422	-0.525996	-0.206601	-0.107404	-0.120964	-0.0376367	-0.169853	-0.109327	-0.442257	0.740721	0.0215341	0.767043	0.774834	0.55777
VIT_00s0269g00080	-0.0125178	0.0942721	-0.26354	0.0941802	0.254662	0.150454	-0.079523	0.260826	0.23287	0.609725	0.380236	0.110986	-0.120067	0.149881	-0.594745	-0.336674	-0.361932	-0.109805	0.0721445	0.327363	0.567751	0.644006	0.0825086	0.234272	0.0662708	-0.241936	-0.199129	-0.084681	0.271921	0.152005	0.350927	0.231239	-0.247979	0.0835125	-0.393048	-0.532931	-0.638053	-0.574755	-0.07747	-0.236333	0.0794037	-0.256024	0.0330869	-0.239478	0.924373	0.473704	0.041896	0.474137	0.0495751
VIT_00s0269g00100	0.0566023	-0.360642	0.277516	-0.212565	-0.184322	-0.0971834	-0.275166	-0.401881	-0.34546	-0.734626	-0.815948	-0.358905	-0.465774	-0.606033	0.322731	-0.191973	0.0046068	-0.177527	-0.190936	-0.382416	-0.46015	-0.404524	0.339519	0.208268	0.622565	0.63571	0.157323	0.166754	-0.399554	0.125028	-0.229117	-0.378544	0.258047	-0.220199	0.885123	0.737571	0.598021	0.514874	0.0389277	0.277989	0.426957	0.548776	0.311695	0.14197	0.667515	0.00464479	0.0318117	0.102979	0.158589
VIT_00s0269g00130	0.14239	-0.358372	0.256334	-0.239266	-0.195775	-0.15884	-0.278839	-0.410177	-0.350045	-0.689278	-0.776637	-0.420656	-0.437279	-0.574511	0.290979	-0.192972	-0.0200517	-0.187624	-0.204037	-0.359947	-0.455819	-0.405098	0.301837	0.171886	0.585232	0.62894	0.0909698	0.185266	-0.388154	0.120683	-0.219339	-0.374163	0.235518	-0.197251	0.845526	0.697924	0.55313	0.525141	0.0941374	0.328053	0.420301	0.545506	0.337911	0.0836942	0.277793	0.00492983	0.0480469	0.0655917	0.133844
VIT_00s0269g00140	-0.0166831	-0.203061	-0.069136	-0.154194	-0.221617	-0.215401	-0.109577	-0.181141	0.0437165	-0.407671	-0.353411	0.242449	0.0387992	-0.0878673	0.417796	0.0415621	0.311304	0.295388	-0.060536	-0.299585	-0.383555	-0.384359	0.267478	0.110895	0.204809	0.217144	0.353303	0.155768	-0.181676	0.239022	-0.0788205	0.0544825	0.0499578	-0.23691	0.485306	0.379981	0.591792	0.336648	-0.043851	-0.18365	-0.125349	-0.079118	-0.313044	0.560536	0.899322	0.119689	0.599661	0.239474	0.0888
VIT_00s0269g00150	-0.0454005	0.229184	0.541134	0.127415	-0.0656285	0.192624	0.195633	-0.0762119	-0.635525	-0.554582	-0.327008	-0.380653	-0.12893	-0.416709	0.455065	0.3268	0.352882	-0.103532	0.0169354	-0.157524	-0.227835	-0.373641	-0.328162	-0.373696	0.0493289	0.182144	-0.0650285	-0.172469	-0.179082	-0.391793	-0.539578	-0.521446	0.560855	0.143352	0.360215	0.621525	0.289805	0.369546	-0.219748	0.274469	0.205081	0.471516	0.320473	-0.380047	0.730507	0.0781648	8.0402e-06	0.331972	0.618343
VIT_00s0270g00030	0.080317	-0.170709	-0.312845	-0.125041	-0.0713086	0.0673308	-0.302556	-0.125117	0.195924	0.217268	0.164061	0.0533726	-0.0671385	-0.00498373	-0.2822	-0.309279	-0.186565	-0.134312	0.429839	0.181234	0.341401	0.346938	0.13719	0.257594	0.0911084	0.132923	0.174185	0.198021	0.351928	0.325593	0.392052	0.35113	-0.0664701	0.247903	-0.221802	-0.269778	-0.299743	-0.155359	-0.0619393	-0.163933	0.0915129	-0.0612759	-0.0384507	0.13516	0.54184	0.192204	0.0149437	0.341133	0.588215
VIT_00s0270g00050	-0.0743844	0.326884	0.465093	0.399327	0.416977	0.404918	0.528327	0.265741	-0.105154	0.150233	0.160676	-0.320825	0.0283268	0.145281	-0.148303	0.274482	0.146485	0.0844512	0.0578128	0.0854084	0.0317392	0.0934555	-0.274428	-0.32711	-0.279649	-0.32073	-0.441928	-0.39717	-0.0887774	-0.632033	-0.274031	-0.389904	0.0143932	0.140406	-0.295079	-0.126041	-0.168797	-0.184647	-0.0909759	0.258104	0.0656363	0.20897	0.383879	-0.458138	0.572181	0.0107964	0.000181043	0.00157378	0.000918722
VIT_00s0270g00090	0.0783411	-0.281556	-0.444286	-0.345099	-0.266109	-0.329439	-0.377434	-0.147836	0.275317	0.0408529	0.022376	0.276811	0.0514479	0.0475005	-0.0286671	-0.22601	-0.14455	0.0123817	0.0175169	0.0994916	0.0236483	0.0277635	0.205617	0.323541	0.0282346	0.141666	0.353866	0.347534	0.200262	0.512958	0.378541	0.42297	-0.208643	-0.0720863	-0.0244869	-0.14515	-0.00483902	0.00498373	0.121099	-0.268823	-0.0267549	-0.318438	-0.418155	0.388067	0.551858	0.0293065	0.000376381	0.00692567	0.0398664
VIT_00s0270g00100	-0.145542	0.211425	-0.206295	0.265749	0.364195	0.307471	0.0612687	0.250567	0.320947	0.604389	0.400844	0.133839	-0.0970855	0.210458	-0.603634	-0.268999	-0.204232	0.0246884	0.264576	0.349313	0.531883	0.639712	0.102718	0.212625	-0.0282572	-0.325458	-0.096299	-0.190583	0.264202	0.0589036	0.327264	0.196022	-0.295815	0.0718109	-0.507572	-0.594964	-0.585497	-0.672754	-0.0948411	-0.252067	0.0658254	-0.189619	0.0287482	-0.0865717	0.267184	0.104882	0.113786	0.0401461	0.0042277
VIT_00s0270g00110	0.0916448	-0.0119977	0.444756	0.0185698	-0.23566	-0.00171071	0.0642659	-0.187897	-0.484507	-0.712959	-0.465161	-0.19613	-0.00973188	-0.392839	0.683141	0.378923	0.174115	-0.196962	-0.173737	-0.446804	-0.562559	-0.649804	-0.130525	-0.287573	0.0133325	0.287465	0.178577	0.0180731	-0.371578	-0.129563	-0.515441	-0.404577	0.418853	0.150771	0.508317	0.759874	0.600464	0.564025	0.0808398	0.273336	0.163744	0.387149	0.0178914	0.0222101	0.486171	0.927507	0.000370402	0.888007	0.0698878
VIT_00s0270g00120	-0.0360252	0.346571	0.326736	0.300113	0.234166	-0.0770651	0.694844	0.20484	0.130454	-0.00230365	0.105418	0.0959532	0.450056	0.524983	0.318631	0.571078	0.618644	0.640194	-0.450046	-0.378763	-0.436106	-0.43487	-0.198019	-0.525981	-0.428095	-0.4579	-0.532288	-0.400855	-0.371091	-0.67141	-0.454156	-0.321829	-0.118151	-0.483604	-0.0876575	-0.0435893	0.432097	0.132125	0.0832333	0.243091	-0.567068	-0.0462128	0.0879326	0.113203	0.784647	0.00667407	0.0108343	0.0198197	0.0717326
VIT_00s0270g00130	-0.154181	0.0281429	-0.419109	-0.205207	-0.100936	0.0688338	-0.366499	-0.0579246	-0.0701132	0.356639	0.378476	0.0152021	-0.160769	-0.0856908	-0.477402	-0.362901	-0.0841089	-0.129342	0.341057	0.496074	0.894021	0.680266	-0.134007	0.317088	0.213308	0.0702179	0.121443	0.193487	0.744056	0.375483	0.425867	0.366892	0.265044	0.291348	-0.337311	-0.30727	-0.739613	-0.408878	-0.0672752	-0.203485	0.208151	-0.156762	0.0578082	-0.234535	0.239512	0.830975	0.000859172	0.115747	0.442866
VIT_00s0271g00030	-0.140759	0.00374793	-0.15316	0.0138616	-0.134684	0.0484323	-0.238683	0.0021123	-0.220414	0.163442	0.233185	-0.129603	-0.0786475	-0.177675	-0.217022	-0.154085	-0.225327	-0.344229	0.141236	0.329232	0.433618	0.326554	-0.255874	-0.00896534	-0.00914926	0.0782547	0.11758	0.134036	0.376226	0.118133	0.16131	0.17983	0.234811	0.47529	-0.241979	-0.113631	-0.485317	-0.0624861	-0.1541	-0.0896447	0.130906	0.0310274	0.0503514	-0.402295	0.283391	0.977327	0.242676	0.916283	0.304892
VIT_00s0271g00040	0.086662	0.0336147	-0.114093	-0.121047	-0.173869	-0.224755	-0.0110446	-0.0772313	0.0483769	-0.0619067	0.056304	0.128325	0.229969	0.1674	0.192183	0.163978	0.0485878	0.0784432	-0.121502	-0.212744	-0.152266	-0.203565	-0.0471386	-0.0691883	-0.144021	-0.0176596	0.136572	0.0996972	-0.0279359	0.122235	-0.0361424	0.12058	0.00459071	-0.0132614	-0.000260351	0.0520073	0.161543	0.094487	0.242432	0.0169627	-0.183072	-0.261301	-0.242251	0.197261	0.510281	0.798744	0.385389	0.356894	0.183982
VIT_00s0271g00050	0.212207	-0.223857	-0.467767	-0.143883	-0.0228473	-0.118729	-0.271414	0.0625454	0.430976	0.315478	0.158585	0.465379	0.0379997	0.171743	-0.232955	-0.294994	-0.248902	0.0671524	0.109644	0.116914	0.24201	0.297426	0.365788	0.438942	0.142669	-0.0652605	0.246316	0.18792	0.183383	0.519903	0.414293	0.451033	-0.319509	-0.135816	-0.0820864	-0.289292	-0.137642	-0.259021	0.0607773	-0.448098	-0.0679953	-0.447711	-0.464859	0.442758	0.103574	0.0855398	0.000164229	0.272734	0.862436
VIT_00s0271g00060	-0.102847	0.11843	-0.122055	0.0306157	-0.1699	0.042856	-0.134904	0.0141924	-0.253113	0.159204	0.351671	-0.089231	0.0847079	-0.0899589	-0.0958314	0.0378591	-0.127695	-0.299905	0.149024	0.347255	0.418086	0.248543	-0.402224	-0.127902	-0.194459	-0.0161573	0.206055	0.135905	0.429735	0.058645	0.104755	0.206976	0.3091	0.589387	-0.357083	-0.0975757	-0.467858	-0.0341555	-0.0437422	-0.0496304	0.0424237	-0.0749552	-0.0508438	-0.393964	0.434235	0.367465	0.352878	0.816372	0.194351
VIT_00s0271g00070	-0.0749445	-0.543393	-0.483043	-0.479388	-0.343559	-0.38867	-0.7424	-0.462745	0.0184029	-0.0866523	-0.26585	-0.133339	-0.44838	-0.384331	-0.322384	-0.669261	-0.427542	-0.337004	-0.0529892	0.214494	0.258322	0.246007	0.328611	0.613554	0.519441	0.542817	0.451103	0.567293	0.264237	0.675887	0.548863	0.345074	-0.0438189	-0.0171	0.233183	-0.0109324	-0.212323	0.0496836	0.304471	0.0038923	0.373447	0.0419393	0.0204961	0.129418	0.569284	7.24313e-06	9.26315e-05	0.000106496	0.00719765
VIT_00s0271g00080	0.0184552	-0.367077	-0.403148	-0.4534	-0.342995	-0.398122	-0.595791	-0.480909	0.0357714	-0.211066	-0.328677	-0.0792176	-0.364944	-0.330611	-0.122856	-0.481559	-0.223735	-0.162581	-0.0110482	0.168159	0.0446833	0.038899	0.322123	0.558396	0.371914	0.483279	0.527824	0.567108	0.16024	0.616102	0.471005	0.296213	-0.0763894	-0.0326054	0.263655	0.0844252	0.0100615	0.171913	0.364909	0.00885836	0.287441	0.0127697	-0.117526	0.289878	0.888693	0.00391405	0.00140413	0.000274726	0.00729975
VIT_00s0271g00090	-0.000628912	-0.420722	0.0577692	-0.423421	-0.568344	-0.413886	-0.440133	-0.723985	-0.393751	-0.777119	-0.583948	-0.479991	-0.172326	-0.477494	0.459031	-0.0597039	0.13094	-0.207778	-0.138578	-0.37661	-0.411267	-0.557273	0.0331126	0.0365952	0.279118	0.766672	0.423621	0.517433	-0.0394307	0.223858	-0.035362	-0.0719849	0.40601	0.152618	0.578236	0.642459	0.50115	0.764285	0.350834	0.475964	0.239565	0.470619	0.213539	0.166213	0.996195	0.000816448	0.661073	0.00074925	2.17005e-06
VIT_00s0271g00100	0.00701689	-0.637623	-0.411247	-0.259967	-0.214671	-0.303774	-0.58938	-0.5302	0.339009	-0.0813424	-0.326914	-0.191507	-0.313175	-0.150088	-0.307502	-0.663613	-0.221631	-0.0121769	0.0889159	-0.204477	0.0182691	0.135148	0.569594	0.589653	0.511855	0.587468	0.386363	0.537282	0.153603	0.528124	0.602143	0.37687	-0.264357	-0.0471818	0.287479	-0.0946791	0.0813959	0.21174	0.173191	0.0079967	0.186464	0.129424	0.0966006	0.466108	0.957565	4.28197e-08	0.00109765	0.0448593	0.099533
VIT_00s0271g00110	0.0324701	0.283967	0.178413	-0.0147156	-0.015174	-0.306924	0.508882	0.001657	0.00495547	-0.196478	-0.0178583	0.0469632	0.386783	0.411527	0.408703	0.540652	0.696981	0.654736	-0.35727	-0.119849	-0.493337	-0.559456	-0.238585	-0.422512	-0.404919	-0.278425	-0.3288	-0.153281	-0.280949	-0.485884	-0.385666	-0.23612	-0.00180676	-0.452653	0.0150983	0.097165	0.494051	0.278922	0.275605	0.328961	-0.527909	-0.0547759	0.0144794	0.192027	0.80546	0.0278914	0.172605	0.911145	0.908389
VIT_00s0273g00020	0.165182	-0.127121	0.177882	0.134349	0.258534	0.114575	0.161642	0.264052	0.116384	0.0841178	-0.0354035	0.090317	-0.0231645	0.066458	-0.0502284	-0.00290163	-0.134763	0.0453812	-0.153013	-0.159084	-0.0835512	0.0333949	0.133824	0.0364226	0.0619658	-0.131021	-0.230945	-0.202977	-0.201008	-0.119774	-0.0978646	-0.136767	-0.168626	-0.14381	0.104453	-0.0197779	0.0660927	-0.0704517	-0.316484	-0.239216	0.0414284	-0.080153	-0.0857148	-0.0481745	0.207214	0.333095	0.173906	0.306108	0.0460957
VIT_00s0274g00040	0.0500567	-0.312441	-0.66412	-0.323013	-0.123742	-0.389927	-0.387488	-0.187528	0.508336	0.360054	0.19757	0.283144	0.0283673	0.251389	-0.397758	-0.429442	-0.201237	0.183776	0.0809167	0.307403	0.312578	0.35175	0.3201	0.56138	0.121811	0.0616679	0.384749	0.41926	0.392986	0.594939	0.683593	0.6392	-0.386967	-0.123353	-0.167366	-0.45548	-0.249786	-0.220869	0.30081	-0.275668	-0.12397	-0.512831	-0.344016	0.442042	0.70408	0.015081	7.26196e-09	0.0118262	0.346211
VIT_00s0274g00050	0.0558053	-0.362889	-0.391041	-0.433634	-0.610408	-0.533075	-0.420795	-0.579788	0.0519345	-0.230982	0.0547302	-0.0627877	0.300731	0.0823594	0.259918	-0.0105058	0.185754	0.056459	-0.0117606	-0.18685	-0.0424263	-0.275799	-0.0999217	0.0198273	-0.129129	0.424597	0.502376	0.601107	0.40842	0.343915	0.338711	0.486823	0.180154	0.279377	-0.0350693	0.0396135	0.150635	0.5198	0.334183	0.14289	-0.245376	-0.0896912	-0.188695	0.359231	0.671928	0.00437698	0.00200632	0.000537854	2.23929e-07
VIT_00s0274g00060	-0.0595887	-0.658058	-0.383855	-0.472756	-0.500325	-0.432632	-0.713732	-0.683562	0.0393734	-0.389237	-0.445914	-0.275141	-0.31072	-0.351532	-0.038821	-0.547482	-0.0875806	-0.113393	0.0636146	-0.190821	-0.0735051	-0.102759	0.366359	0.450285	0.479362	0.781887	0.462018	0.660164	0.208522	0.57644	0.47396	0.329206	0.0222196	0.0521132	0.396425	0.165916	0.181803	0.423949	0.195086	0.145244	0.243813	0.280928	0.111717	0.375293	0.651078	1.10681e-08	0.00246429	0.000136619	4.68685e-05
VIT_00s0274g00070	0.0864903	-0.0937647	-0.45784	-0.0413322	-0.0184497	-0.166917	-0.00327954	0.247789	0.487428	0.42502	0.411764	0.629111	0.395446	0.49409	-0.0944159	-0.00534153	0.0437836	0.396004	0.066777	0.16558	0.190116	0.170789	0.113848	0.136726	-0.163763	-0.313594	0.146236	0.0541766	0.245801	0.258093	0.290076	0.512498	-0.305207	-0.193032	-0.256456	-0.411289	-0.0895337	-0.238559	-0.163616	-0.554028	-0.486094	-0.671008	-0.601956	0.399991	0.511123	0.476098	0.000234905	0.753858	0.888726
VIT_00s0274g00080	0.0324291	0.177922	0.0792269	-0.105522	-0.0766546	-0.378068	0.378046	-0.145352	0.0698206	-0.250734	-0.0966079	0.0257228	0.324676	0.364406	0.375263	0.404285	0.766396	0.721989	-0.316973	-0.20126	-0.454059	-0.529248	-0.119578	-0.283946	-0.257293	-0.131158	-0.241152	-0.0588506	-0.190439	-0.354964	-0.264188	-0.158945	-0.00625803	-0.500987	0.11411	0.106758	0.53435	0.304777	0.275318	0.302313	-0.486869	-0.0363578	0.0491847	0.341438	0.805702	0.173808	0.547356	0.422309	0.560478
VIT_00s0274g00090	-0.00014564	0.337873	0.18058	-0.0139125	-0.0109798	-0.25384	0.430111	-0.120252	-0.061791	-0.273922	-0.129053	-0.0866255	0.209543	0.257461	0.334686	0.418547	0.730971	0.63353	-0.263505	-0.0569119	-0.418014	-0.477822	-0.174159	-0.298336	-0.246111	-0.149158	-0.232314	-0.106787	-0.209003	-0.422119	-0.321124	-0.268872	0.0595695	-0.430253	0.100153	0.158384	0.456763	0.234442	0.296944	0.38753	-0.353605	0.0526837	0.15666	0.181299	0.999119	0.00828479	0.167365	0.915976	0.933643
VIT_00s0275g00010	0.0172549	-0.0943405	0.512839	0.0938699	-0.0201347	0.160755	-0.0842121	-0.292943	-0.55513	-0.641499	-0.679084	-0.639086	-0.52524	-0.694398	0.191694	-0.0797312	-0.0895501	-0.418164	-0.0504406	-0.169484	-0.324285	-0.283286	0.0480581	-0.0198816	0.412292	0.487435	0.0462527	0.0280154	-0.328352	-0.183225	-0.317622	-0.560096	0.344743	0.119457	0.604627	0.659208	0.291893	0.391537	0.0436805	0.474217	0.561841	0.879954	0.571094	-0.292315	0.895891	0.473382	2.79559e-05	0.475601	0.878637
VIT_00s0275g00030	-0.152221	-0.147593	0.350048	-0.0492702	-0.131792	-0.108237	-0.124685	-0.518323	-0.436012	-0.638843	-0.672365	-0.70284	-0.481193	-0.54273	0.115614	-0.1465	0.0842022	-0.193904	-0.249211	-0.202384	-0.34069	-0.329741	0.0484721	0.0209797	0.354989	0.538318	0.00169421	0.19838	-0.262271	-0.20375	-0.147758	-0.437869	0.248641	-0.0544563	0.521161	0.50809	0.313347	0.483975	0.343193	0.708834	0.395067	0.864956	0.695989	-0.170858	0.24561	0.260429	0.00611131	0.70852	0.315492
VIT_00s0276g00060	0.02654	-0.125118	0.172826	-0.23822	-0.42695	-0.184203	-0.179295	-0.300457	-0.481907	-0.707092	-0.447441	-0.075138	-0.0403598	-0.408115	0.633279	0.219579	0.229668	-0.129714	-0.0466034	-0.273121	-0.395071	-0.564362	-0.0827055	-0.133585	0.16873	0.406796	0.238143	0.181435	-0.155109	0.139793	-0.361022	-0.200647	0.499544	0.0602651	0.549259	0.733765	0.52738	0.510664	0.0985698	0.180031	0.135559	0.280954	-0.0607889	0.145783	0.840473	0.340831	0.186667	0.0668159	0.000668946
VIT_00s0279g00030	0.0456592	0.181407	0.0186761	0.11255	-0.0586491	0.0263325	0.329304	0.375389	0.135275	0.0865093	0.351082	0.531895	0.599205	0.41414	0.446265	0.545916	0.298266	0.236646	0.0293109	-0.205012	-0.255198	-0.321025	-0.246515	-0.493844	-0.561977	-0.418182	-0.085502	-0.246569	-0.100008	-0.168877	-0.316416	0.0815377	-0.00752367	0.0113513	-0.2875	-0.0614297	0.241712	0.0521607	-0.29503	-0.335166	-0.513266	-0.36394	-0.551389	0.216192	0.729031	0.165396	0.88737	0.39189	0.656233
VIT_00s0279g00040	0.136153	0.0571225	-0.118618	0.109758	-0.000687654	-0.158377	0.348779	0.462909	0.409969	0.290002	0.445537	0.633159	0.724681	0.639894	0.318636	0.468803	0.248452	0.389444	-0.18053	-0.220031	-0.305021	-0.305768	-0.153447	-0.448427	-0.625268	-0.51514	-0.233787	-0.220819	-0.126442	-0.173751	-0.179266	0.209885	-0.30722	-0.150056	-0.361194	-0.310443	0.228657	0.0456975	-0.286585	-0.416342	-0.70671	-0.50961	-0.613745	0.310988	0.2996	0.66464	0.366698	0.403818	0.995839
VIT_00s0279g00050	0.11936	0.181383	-0.108925	0.215096	0.0265535	-0.0842299	0.462877	0.454832	0.425763	0.343457	0.579322	0.659779	0.844817	0.759343	0.336355	0.590831	0.330924	0.475652	-0.0679982	-0.165929	-0.246681	-0.28074	-0.241123	-0.515334	-0.759716	-0.620065	-0.147467	-0.244268	-0.040213	-0.243065	-0.176987	0.265715	-0.261095	-0.0641239	-0.503141	-0.36157	0.191027	-0.0156637	-0.205683	-0.377033	-0.80713	-0.599932	-0.649211	0.340885	0.363685	0.165451	0.407416	0.0988483	0.840393
VIT_00s0279g00070	0.0358088	0.247205	-0.0620232	0.0791915	0.00158974	0.185601	0.263962	0.466285	0.0703361	0.346838	0.650221	0.545829	0.582253	0.393955	0.190413	0.47661	0.0810678	0.0409656	0.226439	0.13596	0.232892	0.0731907	-0.42204	-0.371864	-0.598496	-0.524909	-0.0239734	-0.213743	0.260456	-0.0909072	-0.12034	0.246937	0.100743	0.346154	-0.569213	-0.232586	-0.237857	-0.212942	-0.307471	-0.45569	-0.382811	-0.511574	-0.586741	-0.0623203	0.78591	0.05688	0.6378	0.547536	0.990382
VIT_00s0282g00010	-0.0945384	-0.299331	0.082292	0.170606	0.166519	0.223482	-0.340251	-0.257357	0.0314217	0.00851744	-0.312516	-0.512698	-0.593803	-0.456483	-0.464736	-0.572739	-0.637293	-0.56169	0.12888	0.00573885	0.117186	0.350063	0.369677	0.452632	0.39794	0.393981	0.289687	0.218876	-0.0424486	0.210805	0.375329	-0.0486463	-0.226217	0.290373	0.107182	-0.0562538	-0.25019	-0.0474278	0.140004	0.172255	0.663972	0.386935	0.366227	-0.20098	0.47245	0.0201585	0.531916	0.192477	0.20351
VIT_00s0282g00020	0.0748817	-0.458775	-0.684411	-0.487187	-0.392524	-0.386211	-0.713192	-0.320165	0.259953	0.0190817	-0.0750479	0.322038	-0.144562	-0.12874	-0.163037	-0.537853	-0.298818	-0.0997491	0.207106	0.176744	0.230583	0.206819	0.41042	0.616955	0.388737	0.397913	0.586722	0.545103	0.36092	0.878781	0.604119	0.629916	-0.121857	0.00127493	0.162987	-0.0880565	-0.0856678	-0.0189441	0.077814	-0.409462	0.08038	-0.309239	-0.43522	0.517444	0.569608	0.000227223	1.64705e-09	7.89305e-05	0.00192185
VIT_00s0282g00030	-0.0143605	-0.0543747	0.191366	-0.209039	-0.34154	-0.0595331	-0.178105	-0.337281	-0.458	-0.498922	-0.268073	-0.365857	-0.0636752	-0.381395	0.363713	0.130472	0.0906256	-0.301176	-0.0206138	-0.212742	-0.178528	-0.326074	-0.199333	-0.18264	0.0424849	0.391478	0.196813	0.190146	0.0135675	0.0275258	-0.214534	-0.187371	0.448873	0.283962	0.237019	0.478612	0.182754	0.403806	0.180127	0.359155	0.268127	0.420821	0.189353	-0.149632	0.91328	0.679877	0.143	0.108954	0.00756863
VIT_00s0282g00040	0.0599948	-0.550808	-0.722382	-0.624469	-0.531794	-0.684755	-0.647056	-0.511345	0.356052	-0.110991	-0.153381	0.217827	0.0230268	0.0539224	-0.0267154	-0.441594	0.0113764	0.222983	-0.02745	0.0669904	-0.0227016	-0.0725558	0.388974	0.489273	0.2882	0.462725	0.54508	0.670375	0.298837	0.715846	0.591188	0.638705	-0.176428	-0.285851	0.236518	-0.0833309	0.181429	0.272896	0.230805	-0.168725	-0.192025	-0.249287	-0.344382	0.685098	0.648856	5.114e-06	7.25984e-11	9.71647e-08	1.22832e-05
VIT_00s0283g00010	0.241045	-0.00597259	-0.266159	-0.18214	-0.131239	-0.0785606	-0.131624	0.171696	0.0920688	0.115035	0.164755	0.447717	0.163635	0.10155	0.097784	0.0409899	-0.0843488	-0.00481497	0.106876	0.193397	0.128099	0.0462428	0.0318766	0.111857	-0.0209197	-0.105782	0.182314	0.0968611	0.143995	0.334205	0.0618316	0.261683	0.0110369	-0.065703	-0.0400577	-0.0254456	-0.0342777	-0.0722859	-0.0860485	-0.380767	-0.116592	-0.414093	-0.493897	0.201498	0.0635516	0.963876	0.039828	0.163664	0.317542
VIT_00s0283g00020	-0.016718	0.0122137	-0.441526	0.0435098	0.201552	-0.0810118	0.0613665	0.476279	0.50227	0.65362	0.493684	0.618529	0.247207	0.497361	-0.367394	-0.119571	-0.16143	0.278157	-0.0189942	0.335402	0.313704	0.407754	0.109549	0.155352	-0.139551	-0.490651	-0.135103	-0.138877	0.179115	0.188007	0.270457	0.415297	-0.43209	-0.250938	-0.378497	-0.595281	-0.346835	-0.545248	-0.236037	-0.595693	-0.380915	-0.668474	-0.470297	0.162247	0.899113	0.926205	0.00041332	0.74133	0.122523
VIT_00s0283g00030	-0.194844	0.0365608	-0.292237	0.234974	-0.00779351	-0.207264	0.10032	0.0168697	0.363259	0.301614	0.332583	0.171747	0.322875	0.446972	-0.141735	0.00785721	0.287212	0.442242	-0.124095	-0.0805744	0.0609325	0.046179	-0.0414203	-0.102526	-0.267387	-0.215977	-0.0296243	0.00842876	0.204822	-0.0471325	0.190642	0.300943	-0.260211	-0.142615	-0.365945	-0.458349	-0.0860255	-0.137778	-0.0126972	-0.107817	-0.428489	-0.259544	-0.115786	0.220468	0.13574	0.781523	0.023467	0.0707293	0.952873
VIT_00s0283g00060	0.170188	0.351621	0.573241	0.527412	0.373013	0.325165	0.706577	0.427837	0.0385048	0.045349	0.133908	0.0573034	0.410388	0.343669	0.37509	0.632401	0.201402	0.137104	-0.205279	-0.547276	-0.484062	-0.387095	-0.191323	-0.635194	-0.49095	-0.473888	-0.504799	-0.611102	-0.539385	-0.643605	-0.627232	-0.470928	-0.112106	-0.0447109	-0.142102	0.0474233	0.351606	0.0142886	-0.116833	0.11329	-0.268552	-0.00575128	0.0156771	-0.0929787	0.193584	0.00587068	1.69299e-06	1.49212e-05	0.00333221
VIT_00s0283g00070	0.0227812	0.168996	0.392862	0.380693	0.374877	0.238273	0.428245	0.261782	0.113433	0.0370981	-0.0684898	-0.00163243	0.0238055	0.105875	0.0909723	0.221	0.058868	0.0823648	-0.224479	-0.321026	-0.333481	-0.160917	0.0831664	-0.198931	-0.190751	-0.290193	-0.282299	-0.374262	-0.441637	-0.382738	-0.296971	-0.367853	-0.249515	-0.15056	-0.0419739	-0.0194481	0.231495	-0.0264601	-0.0484021	0.024311	0.00164123	0.0730648	0.0313109	-0.008308	0.86283	0.196772	0.0019031	0.00269381	0.00316598
VIT_00s0285g00010	0.173324	0.033987	-0.0967211	-0.15479	-0.0627738	-0.179171	0.197391	0.200694	0.295627	0.0853429	0.203761	0.430156	0.494195	0.448581	0.321446	0.343238	0.252286	0.341806	-0.196171	-0.310527	-0.28824	-0.299554	0.00243231	-0.24799	-0.335042	-0.264287	-0.115613	-0.118331	-0.154582	-0.0343146	-0.163847	0.111202	-0.146382	-0.210652	-0.0857504	-0.0730832	0.32063	0.0849472	-0.0561478	-0.223041	-0.471529	-0.375483	-0.434267	0.39499	0.185382	0.796562	0.462239	0.237638	0.633729
VIT_00s0285g00020	0.112193	0.228219	0.394921	0.197734	0.0471074	0.190714	0.15943	-0.00355301	-0.273227	-0.375977	-0.340959	-0.199719	-0.128778	-0.290198	0.336077	0.186562	0.17267	-0.0874817	0.0415808	-0.283993	-0.388849	-0.354128	0.00227209	-0.231269	0.0495061	0.107238	-0.00646085	-0.198181	-0.364677	-0.208446	-0.415141	-0.422083	0.159103	0.0270527	0.301502	0.407874	0.382889	0.236058	-0.17893	0.0974738	0.187857	0.323148	0.121045	-0.0478348	0.393403	0.0794619	0.00179209	0.129921	0.720781
VIT_00s0285g00030	0.194047	0.0236471	-0.189724	0.124024	0.208743	-0.075416	0.276495	0.391551	0.546393	0.483803	0.394058	0.518864	0.46867	0.616156	-0.0532366	0.151549	-0.0152428	0.353706	-0.168647	-0.0892841	-0.0679309	0.0388007	0.129141	-0.102299	-0.276758	-0.458636	-0.110117	-0.20817	-0.0997325	-0.0648294	0.0512839	0.26472	-0.440622	-0.21609	-0.249813	-0.422565	0.0513123	-0.211161	-0.190612	-0.400529	-0.566786	-0.536249	-0.423945	0.326316	0.13738	0.857669	0.146528	0.345103	0.109467
VIT_00s0285g00050	0.346276	-0.105307	0.101543	0.00865309	0.160251	0.130034	0.0934759	0.192124	0.157289	-0.0539503	-0.15003	0.305964	0.0454921	0.049677	0.174172	0.052091	-0.019174	0.117396	-0.0410753	-0.276424	-0.14864	-0.0759308	0.332637	0.12913	0.243691	-0.0457629	-0.0343009	-0.178322	-0.242335	0.0910194	-0.158747	-0.0857233	-0.0604695	-0.229694	0.353748	0.210382	0.332066	-0.0284024	-0.227465	-0.314315	-0.0192278	-0.116373	-0.226245	0.349761	0.00672375	0.423263	0.440113	0.947682	0.221289
VIT_00s0285g00060	0.0665367	0.479775	0.104647	0.152817	0.0358492	0.194709	0.482567	0.496004	-0.117398	0.332804	0.730453	0.420611	0.695341	0.472878	0.29464	0.717222	0.266445	0.098184	0.093516	0.15688	0.220082	-0.0411379	-0.680679	-0.647944	-0.742052	-0.646668	-0.299423	-0.389228	0.215802	-0.374335	-0.362514	0.0443219	0.270718	0.314305	-0.633123	-0.183487	-0.250607	-0.211172	-0.166422	-0.177395	-0.503621	-0.427973	-0.350256	-0.279871	0.613482	0.000104944	0.426189	0.243746	0.785674
VIT_00s0286g00010	0.0107237	0.359846	0.074304	0.385755	0.355634	0.189916	0.454793	0.290302	0.243148	0.228825	0.135292	0.253686	0.129074	0.344904	-0.0642225	0.179599	0.331975	0.50448	0.041822	0.0692095	-0.0649551	0.0449594	0.0656696	-0.0742134	-0.16116	-0.442273	-0.276846	-0.380577	-0.14285	-0.279257	-0.138329	-0.0981074	-0.238927	-0.259574	-0.139692	-0.208826	0.0953473	-0.323329	-0.0802821	-0.13272	-0.300226	-0.232765	-0.0485481	0.192689	0.935187	0.00474295	0.572598	0.00233498	0.00529403
VIT_00s0286g00020	0.17043	-0.182279	-0.248494	-0.0629526	0.170195	-0.233261	0.134604	0.0822068	0.617393	0.123105	-0.110916	0.466709	0.143775	0.449235	-0.0345885	-0.0992293	0.260653	0.700191	-0.21177	-0.273419	-0.294421	-0.103435	0.543889	0.277816	0.14722	-0.157804	-0.117291	-0.0640301	-0.255091	0.128341	0.124623	0.170853	-0.515055	-0.695333	0.217452	-0.193701	0.446752	-0.0925894	-0.0301233	-0.313528	-0.401142	-0.386235	-0.303932	0.760338	0.192943	0.163338	0.055558	0.63276	0.193566
VIT_00s0286g00030	0.108755	-0.269661	0.346658	-0.20253	-0.204795	-0.100285	-0.191176	-0.347565	-0.444789	-0.722251	-0.725407	-0.403745	-0.361695	-0.571303	0.382217	-0.0504741	0.00772568	-0.225851	-0.195001	-0.302705	-0.450264	-0.453567	0.15149	0.0571236	0.477552	0.555933	0.101168	0.145026	-0.369513	0.00230193	-0.307341	-0.415454	0.326599	-0.142272	0.808588	0.751759	0.534184	0.548648	0.0735305	0.355089	0.367873	0.551657	0.321459	-0.0243202	0.408151	0.0371955	0.00665936	0.120681	0.116497
VIT_00s0286g00040	0.119222	-0.296873	-0.231393	-0.327928	-0.316012	-0.414285	-0.143505	-0.184335	0.156683	-0.160665	-0.0516798	0.17209	0.263319	0.169932	0.312861	0.0805893	0.339072	0.315451	-0.0568744	-0.235738	-0.27284	-0.346656	0.0661315	-0.020071	-0.0995252	0.158211	0.0775567	0.212749	0.0485652	0.22376	0.0552681	0.200119	-0.0482054	-0.194908	0.106866	0.0466078	0.351317	0.327859	0.0601873	-0.0845321	-0.256645	-0.192907	-0.280401	0.387524	0.364245	0.0212568	0.0752578	0.0105324	0.0139048
VIT_00s0286g00050	0.0152212	-0.445384	-0.305784	-0.348594	-0.217454	-0.40996	-0.239658	-0.201435	0.308781	-0.0970946	-0.14681	0.153881	0.0899117	0.169489	0.0772137	-0.170129	0.19943	0.365659	-0.0752878	-0.229017	-0.182947	-0.170179	0.302388	0.240283	0.15842	0.23699	0.0107531	0.270318	0.0459568	0.330209	0.218182	0.24386	-0.188629	-0.377393	0.217974	-0.0308636	0.308213	0.219566	0.0650168	-0.120609	-0.13365	-0.203243	-0.198002	0.476375	0.908105	0.000362534	0.0175024	0.00634128	0.0951184
VIT_00s0286g00110	0.200146	-0.406605	-0.337775	-0.33854	-0.251769	-0.409094	-0.282621	-0.20682	0.275591	-0.0990642	-0.133682	0.193351	0.11339	0.154679	0.115238	-0.175196	0.204697	0.325496	-0.0964691	-0.228485	-0.136423	-0.167056	0.330375	0.198482	0.25309	0.279186	-0.008578	0.243612	0.0834651	0.374001	0.182911	0.260755	-0.0903978	-0.35458	0.272401	0.0181199	0.312091	0.193565	-0.00872252	-0.13609	-0.165994	-0.126693	-0.152942	0.529517	0.12521	0.00126499	0.00830466	0.00815025	0.0523122
VIT_00s0286g00130	-0.0172965	-0.33979	-0.128701	-0.210223	-0.212007	0.0973811	-0.585814	-0.202589	-0.269382	-0.106615	-0.186071	-0.239341	-0.460476	-0.578783	-0.246471	-0.481313	-0.629942	-0.697054	0.274168	0.310603	0.347309	0.32923	0.0820727	0.368898	0.418519	0.465046	0.399643	0.361058	0.244917	0.413438	0.323631	0.164234	0.20286	0.477377	0.185739	0.164096	-0.362311	0.0341286	-0.117127	-0.0679368	0.521469	0.253949	0.0963183	-0.303612	0.895641	0.00790343	0.327074	0.106919	0.103907
VIT_00s0286g00140	0.0771289	-0.208552	-0.410194	-0.538527	-0.647874	-0.293698	-0.561805	-0.239633	-0.337342	-0.175363	0.16431	0.141359	0.134574	-0.218426	0.224042	-0.0400605	0.00145626	-0.272139	0.221876	0.219946	0.372131	-0.00115381	-0.315572	0.0143643	0.051778	0.35886	0.334829	0.422692	0.587911	0.516044	0.166854	0.420782	0.547416	0.44689	-0.00843355	0.195539	-0.220166	0.178553	-0.0674155	-0.16669	0.00980871	-0.126548	-0.266956	-0.050366	0.558048	0.109801	0.00113377	9.06133e-06	2.19986e-08
VIT_00s0287g00010	0.120912	0.34198	0.3618	0.284151	0.365742	0.457014	0.445279	0.508758	-0.0794113	0.220024	0.262452	0.155421	0.201001	0.15499	0.075879	0.359694	-0.045373	-0.0558541	0.0712268	-0.0154723	0.0856315	0.101529	-0.182979	-0.302076	-0.16402	-0.405495	-0.264537	-0.484721	-0.143776	-0.353776	-0.377527	-0.2482	0.101274	0.131676	-0.123757	0.027791	-0.0849322	-0.256676	-0.332441	-0.1617	-0.0563649	-0.0727374	-0.0289896	-0.277498	0.357435	0.00748637	0.00450495	0.0277858	0.00405667
VIT_00s0287g00020	-0.00569106	-0.295796	-0.121167	-0.105481	-0.0634309	-0.186376	-0.0613404	-0.0969773	0.169973	-0.0719811	-0.0933643	0.213173	0.087626	0.103096	0.0754411	-0.0269067	-0.0401125	0.119231	-0.132516	-0.0888435	-0.0929733	-0.0953433	0.208237	0.201334	0.121255	0.0442568	0.21086	0.186978	-0.0316532	0.150042	0.118289	0.1738	-0.0880163	-0.117496	0.198827	0.080745	0.215491	0.145636	0.229783	-0.0644919	-0.160734	-0.182336	-0.220707	0.385366	0.965577	0.021754	0.356417	0.422492	0.630173
VIT_00s0287g00030	-0.0721699	0.291643	0.585746	0.378998	0.426395	0.230933	0.512996	0.127216	-0.169317	-0.188912	-0.337892	-0.362189	-0.207195	-0.0618269	0.074586	0.191139	0.297156	0.219032	-0.411685	-0.360034	-0.366496	-0.21346	0.0501117	-0.237995	0.105878	-0.130954	-0.535581	-0.478161	-0.566363	-0.595912	-0.518578	-0.705477	-0.0164285	-0.433265	0.288391	0.230908	0.318232	0.00558013	0.0438916	0.419107	0.124271	0.43245	0.568332	-0.219077	0.583704	0.0237635	8.81523e-07	0.00282451	0.000681035
VIT_00s0287g00040	0.0486639	0.40029	0.5657	0.456894	0.530198	0.367026	0.748847	0.426305	-0.0179917	0.00334618	-0.0445454	0.00969725	0.106611	0.24365	0.162165	0.452423	0.429708	0.45021	-0.134537	-0.258641	-0.31433	-0.18795	-0.0592926	-0.363082	-0.142493	-0.460863	-0.593134	-0.679971	-0.490292	-0.661656	-0.595897	-0.593521	-0.0639688	-0.41645	0.0925502	0.108249	0.314393	-0.222624	-0.212807	0.0959414	-0.142786	0.0518433	0.223976	-0.112474	0.71195	0.00152938	2.47725e-06	0.000242914	1.31893e-05
VIT_00s0287g00050	-0.0357157	0.0698477	0.538443	0.01222	-0.109568	0.0257699	0.109078	-0.188255	-0.60861	-0.624388	-0.516167	-0.525814	-0.227448	-0.449361	0.425666	0.239456	0.172179	-0.215288	-0.237642	-0.29111	-0.464499	-0.508423	-0.199515	-0.341074	0.113287	0.298428	-0.250417	-0.122148	-0.42113	-0.339543	-0.567403	-0.634033	0.401232	-0.0804261	0.482759	0.647548	0.395269	0.413475	0.132616	0.598945	0.290302	0.602955	0.515994	-0.38014	0.786453	0.5959	9.09636e-06	0.926168	0.404637
VIT_00s0287g00070	-0.00739085	0.422379	0.441625	0.610466	0.563434	0.555569	0.59916	0.578887	0.12884	0.307156	0.223876	0.173638	0.132074	0.210542	-0.0218255	0.319475	-0.0527839	0.00905329	0.00352133	-0.0949329	-0.0878778	0.0739984	-0.0710561	-0.33262	-0.329657	-0.584559	-0.385503	-0.635057	-0.344051	-0.521092	-0.343507	-0.344495	-0.245279	0.00835744	-0.287794	-0.194708	-0.041232	-0.355932	-0.376071	-0.219638	-0.0855954	-0.0752803	-0.0545478	-0.204279	0.955305	0.000774576	0.000411929	2.23181e-07	2.77249e-06
VIT_00s0287g00080	0.0478406	0.540338	0.653275	0.78774	0.781188	0.76656	0.762189	0.757786	0.0112097	0.410799	0.257823	0.0230466	0.0385712	0.180018	-0.160635	0.34639	-0.214249	-0.126474	-0.0170497	-0.0798465	-0.00718509	0.212994	-0.149004	-0.404381	-0.298781	-0.695907	-0.591522	-0.821738	-0.445332	-0.737417	-0.486304	-0.544397	-0.204764	0.0924793	-0.305647	-0.188038	-0.192782	-0.48419	-0.43847	-0.124577	0.0224677	0.0379784	0.160699	-0.521346	0.716616	8.34004e-06	1.53318e-08	8.19666e-14	1.79364e-13
VIT_00s0288g00040	0.0571209	0.261375	0.0956639	0.16405	0.0302399	-0.220918	0.491935	0.190795	0.255698	-0.0241342	0.14091	0.356956	0.582973	0.532751	0.465609	0.560674	0.490852	0.567017	-0.37424	-0.313359	-0.542828	-0.536008	-0.118194	-0.440654	-0.512478	-0.39141	-0.0973114	-0.198072	-0.325242	-0.347575	-0.308721	-0.0352453	-0.200803	-0.323176	-0.0851205	-0.0359582	0.525922	0.232005	0.0434864	-0.0408176	-0.655626	-0.279246	-0.346535	0.382285	0.664649	0.0436721	0.46717	0.210389	0.818588
VIT_00s0291g00020	0.0127534	-0.207632	-0.0158065	-0.146094	-0.11895	0.0946517	-0.257953	-0.221162	-0.0497878	-0.0658967	-0.0676775	-0.276628	-0.141493	-0.207758	-0.10113	-0.204045	-0.169794	-0.297038	0.241113	0.00544897	0.101792	0.0970329	0.0294657	0.0516549	0.119095	0.308779	0.0916956	0.144288	0.157865	0.0556273	0.17115	0.0704229	0.0928505	0.306188	0.00317732	0.0160416	-0.114102	0.0894441	-0.0935772	0.150826	0.188154	0.289948	0.27096	-0.0978749	0.922954	0.111412	0.904587	0.265355	0.365351
VIT_00s0291g00050	0.23023	-0.00325786	0.368497	-0.0160887	0.0547478	0.230688	0.0514886	-0.0315816	-0.204734	-0.393288	-0.462679	-0.246178	-0.235685	-0.288969	0.239439	0.0271351	0.0825281	-0.0368127	0.251002	-0.217713	-0.383293	-0.284434	0.167756	-0.0529904	0.262855	0.260714	-0.162142	-0.162611	-0.376823	-0.124529	-0.333184	-0.410744	0.114578	-0.125165	0.485731	0.433055	0.414567	0.218078	-0.332792	0.0820666	0.264455	0.343433	0.21977	-0.0310366	0.0767781	0.980291	0.00376722	0.902892	0.677801
VIT_00s0291g00060	-0.100342	-0.622309	-0.634609	-0.615312	-0.732137	-0.685006	-0.815671	-0.7689	0.0566442	-0.317009	-0.204797	-0.162172	-0.0900654	-0.217009	0.0212776	-0.453682	-0.0136191	-0.0701154	0.0696259	0.0549806	0.045098	-0.113451	0.158582	0.4115	0.230413	0.73644	0.737499	0.904766	0.498743	0.728541	0.64157	0.616757	0.0884575	0.183179	0.145997	0.0420158	0.0532555	0.505418	0.368281	0.0898508	0.0727567	0.058888	-0.153259	0.416002	0.445569	1.1076e-07	5.18408e-08	1.6814e-07	2.9927e-11
VIT_00s0291g00070	0.126316	0.287383	0.287542	0.500609	0.555882	0.540258	0.360558	0.518904	0.158307	0.336749	0.120057	0.18876	-0.0881699	0.0515382	-0.176981	0.0458165	-0.232943	-0.110472	0.123459	0.0238063	0.0363206	0.263108	0.164552	-0.0357728	-0.0435848	-0.403072	-0.222176	-0.525325	-0.274845	-0.200325	-0.169265	-0.238046	-0.277188	0.00741281	-0.162244	-0.189347	-0.128235	-0.472749	-0.387167	-0.326826	0.138108	-0.0591847	-0.0464881	-0.13203	0.336193	0.0259857	0.0258993	4.63336e-05	4.01062e-06
VIT_00s0291g00090	0.218335	0.172776	0.287466	0.275794	0.267274	0.340474	0.317305	0.619042	-0.0124373	0.0957063	0.047455	0.353088	0.126167	0.0639898	0.21058	0.264629	-0.0777052	-0.0725671	-0.0619293	-0.205751	-0.21225	-0.109149	0.0136118	-0.322211	-0.090274	-0.33871	-0.401924	-0.50735	-0.404041	-0.204571	-0.487154	-0.300832	-0.0558339	-0.158485	0.0468602	0.0877935	0.156306	-0.158169	-0.556049	-0.360791	-0.0506642	-0.0294314	-0.208492	-0.100663	0.0937521	0.186795	0.0259408	0.0329326	0.0389735
VIT_00s0291g00100	0.151361	-0.0661852	-0.211653	-0.191124	-0.104018	0.0226796	-0.31885	0.0959337	-0.0608854	0.128389	0.0817743	0.166989	-0.106245	-0.179457	-0.0975477	-0.179303	-0.490732	-0.422003	0.18813	0.255957	0.229076	0.23473	0.0729822	0.222649	0.139667	0.0729514	0.261953	0.119781	0.126057	0.470743	0.146659	0.208906	0.0283912	0.224464	-0.00949888	0.0116193	-0.272133	-0.233457	-0.0103809	-0.257573	0.261515	-0.214344	-0.275649	-0.0843986	0.248321	0.615361	0.1045	0.143516	0.428991
VIT_00s0294g00010	0.0489727	0.0276582	0.0620483	-0.308827	-0.469594	-0.267336	0.077194	-0.095588	-0.353239	-0.454469	0.048583	0.187809	0.488406	0.0649984	0.772436	0.58901	0.717568	0.275045	-0.107463	-0.344734	-0.213952	-0.589467	-0.428433	-0.500608	-0.26877	0.0715734	0.012112	0.0425994	0.136708	-0.0573266	-0.432686	-0.0393521	0.592461	0.0360225	0.122255	0.46004	0.429195	0.460924	-0.0367373	0.0477933	-0.329721	-0.023484	-0.245994	0.15393	0.710203	0.833845	0.637664	0.016357	0.000153571
VIT_00s0294g00020	0.0436577	0.225498	0.251118	-0.077286	-0.291303	-0.0732542	0.259158	-0.0245947	-0.468633	-0.384253	0.10682	-0.0114991	0.437743	0.0505544	0.666076	0.661742	0.721429	0.229281	-0.00871738	-0.20786	-0.141896	-0.500806	-0.56152	-0.614168	-0.32976	-0.033125	-0.122532	-0.110639	0.131271	-0.291943	-0.519255	-0.203991	0.636074	0.1741	0.00964806	0.426875	0.288654	0.346425	-0.036852	0.182092	-0.246864	0.0707294	-0.0334726	-0.109365	0.740482	0.0832118	0.0529447	0.557244	0.0239347
VIT_00s0294g00040	0.0626593	0.0219663	-0.473044	-0.0637499	0.19803	-0.222019	0.220662	0.251908	0.743291	0.665556	0.573237	0.565008	0.486674	0.84501	-0.309186	0.0125254	0.300272	0.728909	-0.0727023	0.0549683	0.243767	0.270968	0.142127	0.0816471	-0.281991	-0.502736	-0.338365	-0.121892	0.254041	0.0354421	0.333683	0.460643	-0.500418	-0.437603	-0.511452	-0.749172	-0.157988	-0.424512	0.0114949	-0.348595	-0.638527	-0.683741	-0.323631	0.475721	0.634349	0.867692	0.000135162	0.62845	0.129336
VIT_00s0294g00060	0.10142	-0.0333306	-0.497897	-0.119212	0.1866	-0.232893	0.17597	0.268177	0.752229	0.667373	0.55139	0.608534	0.459333	0.819202	-0.33246	-0.0304015	0.203757	0.666215	-0.0944868	0.0953582	0.254641	0.288195	0.174752	0.132112	-0.244264	-0.496811	-0.33192	-0.0929867	0.244047	0.0667721	0.357845	0.477812	-0.519213	-0.469324	-0.479197	-0.741859	-0.174336	-0.413548	0.00762891	-0.383101	-0.626966	-0.680712	-0.36379	0.487132	0.440672	0.80041	5.16913e-05	0.364284	0.153418
VIT_00s0294g00070	0.133298	-0.127145	-0.239285	-0.28881	-0.211298	-0.452724	0.0731645	-0.0900705	0.240584	-0.126557	-0.00465026	0.344665	0.389078	0.403662	0.335116	0.211	0.595757	0.673827	-0.235841	-0.313192	-0.289745	-0.379093	0.100343	-0.0786439	-0.064736	-0.0194304	-0.112584	0.0448445	-0.0270739	0.109466	-0.0786288	0.170732	-0.0379678	-0.452272	0.154194	0.0425635	0.484356	0.1715	0.0957996	-0.0853342	-0.4804	-0.313245	-0.270376	0.580561	0.309945	0.333005	0.0655697	0.0252226	0.105097
VIT_00s0294g00080	-0.144883	0.11214	0.0429086	-0.0941581	0.0284927	0.0662678	-0.00438794	0.0161314	-0.184182	-0.122051	-0.0968547	0.0733869	-0.164886	-0.156324	0.0307305	-0.0049346	0.154874	0.0690486	-0.0440924	-0.0373618	0.175792	0.0660126	0.0154103	0.113173	0.229381	0.0187345	-0.0232267	-0.0584595	0.0568568	0.0892074	-0.0859491	-0.116957	0.216628	-0.106259	0.161934	0.191954	-0.0115667	-0.134282	-0.0177922	-0.0862565	0.166741	0.0328094	-0.00381748	-0.0139375	0.269381	0.39363	0.744782	0.474241	0.828906
VIT_00s0294g00090	-0.114011	-0.0584122	0.166373	-0.142026	0.0527449	0.166143	-0.0956581	-0.157475	-0.305904	-0.258221	-0.297216	-0.224476	-0.384296	-0.37358	-0.051437	-0.166016	0.158988	-0.0183954	0.0779052	-0.0283479	0.228329	0.142016	0.0897782	0.209479	0.510104	0.269472	-0.0826444	-0.0682745	0.0625736	0.0304881	-0.0936298	-0.256399	0.355987	-0.103114	0.390955	0.34004	0.00107929	-0.0865262	-0.0464293	0.137833	0.379878	0.297318	0.397809	-0.126963	0.385732	0.657534	0.203913	0.279037	0.688977
VIT_00s0294g00100	-0.136844	0.195886	-0.367757	-0.204985	-0.215711	-0.223674	0.126779	0.166056	0.123461	0.294398	0.62432	0.49585	0.610445	0.53065	0.15934	0.35913	0.516762	0.476495	0.0707746	0.152795	0.311135	0.035195	-0.407758	-0.256633	-0.481525	-0.374904	-0.0211679	0.000846561	0.480106	0.0558034	0.0389598	0.396574	0.162277	0.0274696	-0.501558	-0.305575	-0.178217	-0.127249	-0.0422176	-0.306462	-0.566645	-0.627492	-0.475523	0.141305	0.29713	0.13362	0.00384316	0.116151	0.0978658
VIT_00s0299g00010	0.217946	-0.155596	-0.408271	-0.14542	-0.0750307	-0.188127	-0.0705806	0.0356518	0.445948	0.170029	0.152483	0.606159	0.275758	0.348852	0.0357429	-0.0307443	0.106225	0.357142	0.11083	0.0405705	0.00852266	0.00726347	0.282799	0.218246	-0.0135119	-0.134874	0.155213	0.108896	0.118604	0.319342	0.254901	0.434911	-0.249938	-0.248135	-0.0384815	-0.199371	0.149659	-0.105237	0.0338918	-0.365909	-0.40543	-0.426911	-0.473022	0.656593	0.0943544	0.235175	0.00120245	0.26759	0.568838
VIT_00s0299g00030	-0.0130483	-0.270702	-0.493317	-0.434925	-0.198899	-0.152729	-0.480888	-0.116864	0.163489	0.0692584	-0.0236076	0.339982	-0.181535	-0.112457	-0.187162	-0.398979	-0.14304	0.000842362	0.21061	0.259146	0.369955	0.325333	0.323077	0.563624	0.399158	0.196131	0.322911	0.324803	0.343922	0.647453	0.41587	0.406944	0.00896416	-0.104184	0.148289	-0.0245265	-0.148124	-0.173676	0.0364735	-0.373376	0.133791	-0.291059	-0.317758	0.36776	0.921178	0.0364408	6.20561e-05	0.0005154	0.127629
VIT_00s0299g00040	-0.02349	0.334495	0.0850488	0.326429	0.216522	0.224548	0.347565	0.311133	0.122241	0.144268	0.152434	0.340014	0.185099	0.226314	0.110913	0.257037	0.230128	0.279192	0.0467102	0.00837354	-0.04697	-0.0243622	0.00438566	-0.144197	-0.171347	-0.377157	-0.0514821	-0.295231	-0.140239	-0.159623	-0.203814	-0.0722236	-0.0779755	-0.153085	-0.11947	-0.0639203	0.112615	-0.192563	-0.106545	-0.196414	-0.237334	-0.228362	-0.219054	0.166963	0.858606	0.00899626	0.518215	0.0109133	0.0965795
VIT_00s0299g00050	-0.01888	0.407909	0.0463222	0.0644195	0.168464	0.130057	0.317519	0.271311	0.07606	0.33545	0.402532	0.0495832	0.224458	0.309781	-0.0902167	0.259093	0.195456	0.161202	-0.00391252	0.171948	0.174614	0.138784	-0.279421	-0.253836	-0.415096	-0.395675	-0.218962	-0.194925	0.125487	-0.288904	-0.0521779	-0.0248794	-0.0480448	0.0536417	-0.485762	-0.310854	-0.251334	-0.214035	0.0147988	0.0303992	-0.17358	-0.190986	-0.00929916	-0.235382	0.886148	0.00121581	0.72525	0.62484	0.198205
VIT_00s0299g00060	0.0846872	0.558284	0.707804	0.363658	0.238774	0.448801	0.707077	0.349635	-0.450721	-0.200136	0.116307	-0.0933896	0.293053	0.0578363	0.492194	0.785297	0.416169	0.0541109	0.0516599	-0.144628	-0.225108	-0.358502	-0.556796	-0.703673	-0.459669	-0.400975	-0.375667	-0.564612	-0.262501	-0.751689	-0.754162	-0.584164	0.41822	0.224287	-0.0971317	0.354221	0.201573	0.0598473	-0.192519	0.20755	-0.118167	0.1761	0.129147	-0.413965	0.520002	3.56973e-06	2.55124e-10	0.00428851	0.0661651
VIT_00s0299g00070	-0.0590128	-0.585392	-0.294275	-0.222865	-0.268385	-0.28055	-0.592171	-0.487875	0.03196	-0.207541	-0.388555	-0.259665	-0.412252	-0.380478	-0.235083	-0.586733	-0.377858	-0.301514	0.0496883	0.0470881	0.0124961	0.0880353	0.369229	0.478774	0.478065	0.575839	0.454869	0.543711	0.12207	0.466349	0.44749	0.245538	-0.0823055	0.0300466	0.324279	0.0757264	-0.00588521	0.254164	0.226168	0.121507	0.302196	0.278241	0.133312	0.178506	0.654236	8.98292e-07	0.0224725	0.0869716	0.038137
VIT_00s0299g00080	0.134162	-0.299099	-0.478426	-0.125729	-0.181705	-0.161227	-0.287219	-0.166204	0.345092	0.198399	0.19931	0.268584	0.108014	0.19307	-0.164586	-0.230467	0.00806196	0.167291	0.367344	0.18361	0.236731	0.177949	0.160808	0.298803	-0.0171149	0.0942658	0.291528	0.292556	0.405949	0.401877	0.491476	0.533708	-0.1784	0.144223	-0.223034	-0.328216	-0.1404	-0.0978855	-0.0265848	-0.304255	-0.182279	-0.333276	-0.312612	0.396919	0.30679	0.0202603	0.000110448	0.338459	0.164691
VIT_00s0299g00100	0.0741381	-0.301031	0.315157	0.251766	0.213344	0.317219	-0.0731576	-0.0144921	-0.0638018	-0.173941	-0.371935	-0.230733	-0.361354	-0.360591	-0.0474652	-0.229526	-0.379004	-0.365984	0.0271951	-0.376352	-0.142218	0.0206446	0.326696	0.163314	0.378196	0.249256	0.015357	-0.104768	-0.287211	-0.00263889	-0.0585855	-0.252567	-0.0483466	0.244224	0.371402	0.247964	0.141871	0.0566833	-0.218932	-0.0531196	0.388315	0.350849	0.196339	-0.0347905	0.573458	0.0194274	0.0141789	0.0523156	0.101694
VIT_00s0299g00110	0.0922311	-0.460206	-0.621294	-0.405361	-0.292037	-0.485983	-0.482022	-0.395532	0.49551	0.0398428	-0.105206	0.190574	-0.0177435	0.17446	-0.191251	-0.4562	-0.0100088	0.303263	0.0595901	-0.0187158	0.00308557	0.0529436	0.485547	0.529322	0.280453	0.330077	0.379596	0.535962	0.237519	0.591477	0.589929	0.552796	-0.320151	-0.288663	0.125425	-0.223305	0.135043	0.126786	0.230292	-0.165455	-0.146682	-0.228811	-0.262024	0.698938	0.483374	0.00021591	1.17747e-07	0.00131357	0.0235664
VIT_00s0301g00020	0.100848	0.360446	-0.0628472	0.207283	0.327933	0.088661	0.478646	0.420955	0.366976	0.524368	0.48583	0.350561	0.407789	0.620436	-0.149394	0.249012	0.304216	0.502592	-0.00718773	0.123781	0.109728	0.14332	-0.10749	-0.255952	-0.361306	-0.594649	-0.528285	-0.431177	0.00694629	-0.354374	-0.0963828	0.0438891	-0.272608	-0.274615	-0.427877	-0.487419	-0.131484	-0.390967	-0.171937	-0.173406	-0.535523	-0.379464	-0.0553447	0.0700191	0.443267	0.00466875	0.633331	0.112028	0.010531
VIT_00s0301g00030	-0.0186991	0.214566	-0.0588761	0.0302399	-0.0653433	-0.26127	0.412732	0.0802466	0.181004	0.0713606	0.330996	0.330864	0.618506	0.589732	0.332778	0.530739	0.606473	0.654063	-0.259524	-0.0892768	-0.167116	-0.306399	-0.274671	-0.337939	-0.470094	-0.38225	-0.0583039	-0.0875611	0.0443435	-0.276835	-0.173664	0.122738	0.0159251	-0.206839	-0.205647	-0.0942727	0.270076	0.100577	0.203244	0.0362504	-0.680387	-0.414592	-0.270576	0.309796	0.887232	0.0997025	0.654986	0.818588	0.619873
VIT_00s0301g00040	-0.328503	0.18275	0.576324	0.159659	0.0477447	0.171976	0.196175	-0.265119	-0.535341	-0.442821	-0.341308	-0.632232	-0.264426	-0.387221	0.176536	0.201662	0.0759242	-0.258943	-0.241374	-0.168222	-0.172262	-0.222959	-0.258029	-0.217833	0.0416677	0.172162	-0.0545958	-0.0369318	-0.247521	-0.470763	-0.344567	-0.555851	0.382198	0.113111	0.227893	0.464658	0.131615	0.335892	0.414147	0.716242	0.327721	0.589914	0.596757	-0.459915	0.0103893	0.162233	1.44494e-06	0.223021	0.717161
VIT_00s0301g00050	-0.0922735	0.124467	-0.178147	0.111716	0.00166087	0.171344	0.119533	0.417971	0.12274	0.490048	0.718861	0.463082	0.509936	0.370372	0.00606739	0.280406	-0.0262435	-0.0535083	0.118498	0.0853008	0.437888	0.270588	-0.364197	-0.31108	-0.454431	-0.445239	-0.0181227	-0.166878	0.381283	-0.0167678	0.0166065	0.326659	0.106175	0.369292	-0.614458	-0.364939	-0.4178	-0.279716	-0.318439	-0.4388	-0.350721	-0.455681	-0.436282	-0.123905	0.483172	0.343368	0.173256	0.395431	0.989951
VIT_00s0301g00060	-0.0143088	0.326113	0.302862	0.185206	0.172793	0.295084	0.0996351	-0.0431614	-0.247051	-0.0957948	-0.143386	-0.366435	-0.264236	-0.265415	-0.083222	-0.0252318	-0.0375649	-0.178297	0.0405521	-0.0457893	0.0636973	0.114158	-0.0292663	-0.0267154	0.173475	0.0798232	-0.027844	-0.11925	-0.0921633	-0.187863	-0.151104	-0.303496	0.186694	0.134954	0.128837	0.188473	-0.074482	-0.0303693	0.00612406	0.257201	0.315915	0.317621	0.403466	-0.311675	0.913592	0.0109952	0.0186656	0.156566	0.186751
VIT_00s0301g00070	-0.0736694	0.437878	0.518604	0.381883	0.280744	0.444856	0.296085	0.166139	-0.380386	-0.0467445	-0.0684206	-0.390112	-0.221725	-0.259069	-0.0646816	0.132158	-0.169253	-0.359237	-0.0014896	-0.020593	-0.00695878	0.0635055	-0.254927	-0.29683	-0.0516679	-0.128604	-0.321616	-0.34396	-0.266689	-0.503179	-0.365191	-0.49718	0.172086	0.194695	-0.0318322	0.147606	-0.166198	-0.0605654	-0.101299	0.310739	0.268748	0.413662	0.466528	-0.620223	0.57589	0.000467192	2.18829e-05	0.00260528	0.0297959
VIT_00s0301g00080	-0.0476242	0.699515	0.701643	0.650858	0.617831	0.69505	0.70976	0.567751	-0.25253	0.196303	0.161374	-0.184561	-0.0232589	0.00990406	-0.0527785	0.403899	-0.0266675	-0.144946	-0.007002	0.00169145	-0.0160537	0.110618	-0.323896	-0.491534	-0.292526	-0.550617	-0.570827	-0.744548	-0.385122	-0.785606	-0.576726	-0.640595	0.0479847	0.111719	-0.237508	-0.00939337	-0.17563	-0.329703	-0.353982	0.102006	0.102299	0.208203	0.344798	-0.67349	0.717845	5.04185e-10	4.24223e-10	1.80366e-08	1.44846e-07
VIT_00s0301g00090	-0.0528288	0.559739	0.280288	0.561127	0.77851	0.475389	0.742734	0.678229	0.330376	0.611995	0.38071	0.252904	0.12386	0.506586	-0.364122	0.208525	0.063616	0.388847	-0.0685635	0.0949955	0.14419	0.373865	0.00618861	-0.14816	-0.233583	-0.79983	-0.640079	-0.715103	-0.260947	-0.572323	-0.220479	-0.275341	-0.391422	-0.334925	-0.373638	-0.464087	-0.22421	-0.647228	-0.24951	-0.215233	-0.236504	-0.296148	0.0694176	-0.174171	0.688507	3.32506e-06	0.0300741	3.10648e-06	2.45147e-13
VIT_00s0301g00100	-0.189682	-0.263125	-0.0721663	-0.270219	-0.600185	-0.279544	-0.485922	-0.533144	-0.514568	-0.535016	-0.269367	-0.390283	-0.158641	-0.533515	0.293804	-0.0657543	-0.0682678	-0.447001	0.0684693	0.118344	-0.0528012	-0.271682	-0.273059	-0.0391535	0.0855517	0.595575	0.719135	0.546643	0.240913	0.24811	0.0816555	0.113402	0.488526	0.435104	0.22486	0.438349	0.0451924	0.543278	0.185949	0.302031	0.2278	0.380101	0.0726349	-0.200755	0.146619	0.042232	0.583724	0.0367895	4.00755e-07
VIT_00s0301g00110	0.11952	-0.0338369	0.231386	-0.19876	-0.482714	-0.284459	-0.000399391	-0.352534	-0.408692	-0.744286	-0.37679	-0.179508	0.209077	-0.201765	0.805752	0.435396	0.552908	0.125884	-0.0741866	-0.420483	-0.618755	-0.807023	-0.23702	-0.423405	-0.115761	0.365854	0.192252	0.148042	-0.200263	-0.111178	-0.440813	-0.219683	0.458953	0.0255312	0.439764	0.665727	0.705896	0.726739	0.0201098	0.305036	-0.138253	0.310762	-0.00714978	0.170275	0.363039	0.797442	0.0752674	0.127899	9.38081e-05
VIT_00s0301g00120	0.0984833	0.484776	0.281658	0.254887	0.391608	0.106752	0.635529	0.446105	0.0616983	0.226305	0.20348	0.168314	0.234811	0.388832	0.0429869	0.427533	0.16942	0.299986	-0.264322	0.118019	-0.1979	-0.12524	-0.206352	-0.346351	-0.387144	-0.586228	-0.464681	-0.490573	-0.342889	-0.530145	-0.38062	-0.302889	-0.192552	-0.277479	-0.209644	-0.153749	0.0602106	-0.241349	0.0225207	0.0590544	-0.332971	-0.183315	-0.00424205	-0.154636	0.454084	8.66556e-05	0.0292451	0.0493671	0.00197364
VIT_00s0301g00150	0.0281829	0.492609	0.42519	0.354085	0.42864	0.212601	0.695441	0.534005	-0.0297715	0.181314	0.192736	0.143668	0.237075	0.319261	0.128468	0.520794	0.1028	0.179811	-0.259029	0.0515524	-0.254167	-0.1677	-0.269091	-0.438759	-0.432322	-0.6127	-0.458415	-0.556833	-0.425763	-0.598544	-0.499056	-0.403954	-0.139705	-0.186313	-0.193319	-0.060531	0.0838445	-0.221975	-0.0651244	0.0463948	-0.259972	-0.14317	-0.0247837	-0.272683	0.830739	6.38195e-05	0.00070797	0.00551034	0.000633325
VIT_00s0301g00160	0.11867	0.420441	0.262767	0.278573	0.359704	0.0924266	0.628308	0.474335	0.119297	0.208897	0.201599	0.260175	0.305955	0.419926	0.122895	0.457322	0.156282	0.299871	-0.258129	0.0461425	-0.280701	-0.200699	-0.170729	-0.371743	-0.422551	-0.588518	-0.425462	-0.481807	-0.380439	-0.502393	-0.397254	-0.261045	-0.231944	-0.269895	-0.188183	-0.141283	0.149382	-0.183636	-0.0516929	-0.0294033	-0.402428	-0.223932	-0.116569	-0.0474626	0.366485	0.000823764	0.0425232	0.0311392	0.0047607
VIT_00s0301g00170	-0.11163	0.0591165	0.60093	0.414638	0.456769	0.393645	0.349903	0.157455	-0.0813083	-0.246116	-0.472938	-0.186699	-0.319946	-0.231295	0.0783942	0.0239995	0.0798569	0.0364811	-0.30683	-0.553587	-0.329948	-0.129854	0.30785	-0.0390396	0.364882	-0.0247615	-0.45634	-0.445234	-0.610155	-0.408836	-0.448654	-0.66209	-0.0500049	-0.391273	0.483822	0.345939	0.39766	0.0312471	-0.137844	0.169074	0.289442	0.447299	0.426333	-0.0201599	0.395797	0.653666	3.84379e-07	0.00098832	0.000243995
VIT_00s0301g00180	-0.0441956	0.279552	0.701393	0.555126	0.621605	0.610686	0.515206	0.379918	-0.16404	-0.074197	-0.308503	-0.152312	-0.31408	-0.200914	-0.00145619	0.134847	-0.0484736	-0.077651	-0.178894	-0.367756	-0.212172	0.0183424	0.174	-0.126291	0.232285	-0.245845	-0.478607	-0.624073	-0.635062	-0.504744	-0.554616	-0.742231	-0.0279939	-0.264963	0.302494	0.274086	0.20252	-0.177832	-0.179932	0.11108	0.33402	0.343976	0.381135	-0.265648	0.737398	0.0305275	4.32949e-10	4.15951e-06	1.15567e-07
VIT_00s0301g00190	-0.065892	-0.173404	-0.0956223	-0.157918	-0.495998	-0.237744	-0.435542	-0.457202	-0.409132	-0.335045	-0.11833	-0.427013	-0.104334	-0.416186	0.171339	-0.102214	0.0177048	-0.36852	0.0215245	-0.00524713	0.06917	-0.126267	-0.242813	-0.0951916	0.0500784	0.505763	0.434539	0.455189	0.316504	0.210465	0.107818	0.114026	0.429175	0.45872	0.0511646	0.254117	-0.0739209	0.456247	0.127617	0.27252	0.229638	0.369261	0.161949	-0.228188	0.616931	0.185176	0.467365	0.228175	5.57779e-05
VIT_00s0302g00010	-0.194852	0.190364	0.362218	0.316827	0.194328	0.349806	0.0897223	0.164697	-0.329415	0.0527292	-0.0195338	-0.375641	-0.268309	-0.328489	-0.175106	-0.00639583	-0.456981	-0.561718	-0.105357	0.166276	0.0977868	0.188778	-0.218662	-0.105988	-0.0513618	-0.0583258	0.0258376	-0.0940511	-0.172345	-0.262079	-0.158821	-0.316044	0.0848895	0.363045	-0.0915871	0.0757237	-0.319482	-0.0194039	0.0394485	0.231547	0.383494	0.292189	0.273899	-0.66647	0.135724	0.145146	0.00445546	0.0136476	0.136799
VIT_00s0302g00020	-0.189204	0.33859	0.322989	0.124924	-0.0203042	-0.0882659	0.526097	0.115287	-0.207038	-0.206654	0.108746	0.0181658	0.424753	0.267107	0.484784	0.632151	0.746421	0.474608	-0.368839	-0.276152	-0.294861	-0.467827	-0.457994	-0.639136	-0.448638	-0.294367	-0.337719	-0.281907	-0.143719	-0.5899	-0.515157	-0.307675	0.266295	-0.216283	-0.0965989	0.158044	0.336145	0.2812	-0.0399592	0.214315	-0.428465	0.0638489	0.046874	-0.0947564	0.147657	0.00814028	0.0118327	0.341588	0.877623
VIT_00s0302g00050	-0.138073	0.207424	-0.264897	0.196836	0.109104	-0.0776852	0.144841	0.146629	0.289529	0.449598	0.440058	0.22547	0.242971	0.38228	-0.246239	0.035373	0.0125828	0.207086	0.00530908	0.330842	0.210849	0.219661	-0.131436	-0.0260094	-0.362808	-0.375569	0.13668	-0.0175012	0.209626	-0.0453138	0.257994	0.312981	-0.276722	0.0992544	-0.48257	-0.498701	-0.302981	-0.272625	0.071857	-0.19202	-0.366127	-0.437732	-0.239817	0.0213107	0.292772	0.111778	0.0408141	0.131708	0.406641
VIT_00s0302g00060	0.12323	0.377474	0.168999	0.466806	0.449881	0.333967	0.532982	0.641453	0.273352	0.549498	0.520605	0.337281	0.370426	0.465766	-0.0999689	0.350718	-0.128565	0.0412823	0.0130962	0.0932675	0.0281546	0.146016	-0.200102	-0.338529	-0.565998	-0.69582	-0.346627	-0.487257	-0.145381	-0.379348	-0.168197	-0.0526248	-0.349821	0.0403364	-0.575541	-0.458646	-0.240111	-0.392459	-0.262188	-0.295181	-0.285289	-0.356347	-0.271015	-0.211107	0.348225	0.00294677	0.196763	0.000170098	0.000310555
VIT_00s0304g00010	-0.0424304	-0.490119	-0.687298	-0.573453	-0.704781	-0.518346	-0.854018	-0.667563	-0.0337917	-0.16954	-0.0557527	-0.15031	-0.145408	-0.270703	-0.132756	-0.511231	-0.162735	-0.214821	0.311944	0.32904	0.303914	0.115314	0.0478059	0.433255	0.232217	0.674552	0.791676	0.867623	0.662566	0.750787	0.697559	0.692339	0.173724	0.400948	0.0182034	-0.0337051	-0.226406	0.307469	0.2201	-0.00819373	0.113782	-0.00297953	-0.148121	0.208947	0.747532	7.03919e-05	1.32074e-09	1.6747e-06	3.27957e-10
VIT_00s0304g00020	0.026746	-0.131382	0.350998	-0.172639	-0.285324	-0.0883233	-0.125272	-0.450355	-0.511717	-0.836955	-0.693467	-0.365948	-0.264868	-0.54114	0.543963	0.112015	0.269458	-0.0907294	-0.0937124	-0.36	-0.460636	-0.552729	0.0686133	-0.0254529	0.382103	0.542893	0.235261	0.181778	-0.288016	-0.00147044	-0.355565	-0.39106	0.484284	-0.0470457	0.754156	0.846993	0.632671	0.599968	0.217035	0.425864	0.302863	0.545357	0.262479	0.121285	0.839251	0.317013	0.00596488	0.187152	0.0271207
VIT_00s0304g00030	0.0339017	0.416881	0.777942	0.567006	0.544154	0.459337	0.828907	0.556076	-0.153958	-0.0987018	-0.0866929	-0.0177406	0.151934	0.14277	0.337521	0.594541	0.360721	0.258653	-0.288451	-0.39398	-0.454269	-0.32783	-0.148457	-0.571109	-0.222633	-0.482412	-0.63084	-0.758229	-0.63198	-0.80033	-0.812442	-0.750448	0.0349093	-0.283483	0.125966	0.255857	0.410636	-0.0261341	-0.374034	0.0588398	-0.0819414	0.206583	0.176155	-0.243976	0.797062	0.000921485	2.61774e-13	2.32077e-06	6.99166e-06
VIT_00s0304g00050	0.110283	-0.512334	-0.482511	-0.51165	-0.553769	-0.661686	-0.544913	-0.626294	0.168976	-0.343711	-0.304056	0.0134513	0.00186574	-0.0598015	0.178138	-0.29183	0.16617	0.192954	-0.113913	-0.226655	-0.221423	-0.30576	0.290668	0.324103	0.245324	0.548381	0.431557	0.599011	0.154684	0.56051	0.37886	0.400983	-0.0513015	-0.152732	0.332791	0.123259	0.355318	0.417507	0.377842	0.0788482	-0.0997208	-0.0564964	-0.159214	0.633994	0.401557	2.85563e-05	9.45405e-05	2.93881e-05	4.44001e-06
VIT_00s0304g00070	-0.24958	0.0771137	0.506834	0.15229	-0.248425	0.197627	-0.0238368	-0.292507	-0.780034	-0.607283	-0.30571	-0.620942	-0.197061	-0.600616	0.396125	0.237163	0.118472	-0.466039	0.041724	-0.160374	-0.121391	-0.318951	-0.463116	-0.385673	0.00931362	0.388954	0.209266	0.0714923	-0.0316245	-0.305813	-0.401365	-0.424683	0.687976	0.554034	0.231577	0.627253	0.104647	0.50062	0.0218695	0.511582	0.357995	0.671564	0.455968	-0.558281	0.0544642	0.558126	3.59142e-05	0.245394	0.0556288
VIT_00s0304g00080	0.321189	0.0184986	0.177244	0.0184028	0.0458085	0.171038	0.143976	0.239695	0.0900754	-0.0880412	-0.0855888	0.253282	0.180315	0.0919384	0.30535	0.211567	-0.0952996	-0.0263236	0.0531122	-0.335083	-0.37315	-0.277718	0.124666	-0.182759	-0.077583	-0.0812601	-0.155308	-0.213718	-0.372303	-0.0835612	-0.278912	-0.108819	-0.0925674	-0.0783793	0.17292	0.167495	0.363148	0.126301	-0.347024	-0.202221	-0.153436	-0.0499508	-0.233941	0.171333	0.0123398	0.888433	0.175482	0.889007	0.728178
VIT_00s0309g00010	0.0200139	-0.20827	-0.27898	-0.0744417	0.0442707	-0.0533265	-0.0979259	0.0135541	0.359338	0.188268	0.0631173	0.308676	0.027053	0.164018	-0.170727	-0.177372	-0.109355	0.152601	0.0964293	0.127169	0.0908358	0.167854	0.296585	0.342444	0.0762411	-0.0611651	0.25387	0.155518	0.0991301	0.264156	0.302267	0.305794	-0.273487	-0.0821314	-0.0464307	-0.201875	-0.00755567	-0.106516	0.104104	-0.266989	-0.102924	-0.328109	-0.317765	0.408706	0.87936	0.110291	0.0308839	0.571884	0.736969
VIT_00s0309g00020	0.126859	0.0747089	0.0284929	-0.0372641	0.0702831	0.0615021	0.268975	0.397722	0.16207	0.0541368	0.130475	0.600371	0.368847	0.308154	0.321348	0.331497	0.219519	0.303045	-0.0216078	-0.270329	-0.179126	-0.206088	0.0371038	-0.198889	-0.146331	-0.351047	-0.231491	-0.269599	-0.192514	-0.0730462	-0.287338	-0.00140789	-0.0483419	-0.282093	0.0392435	0.0587927	0.299719	-0.0313901	-0.269341	-0.392158	-0.382641	-0.314263	-0.46225	0.32135	0.334101	0.570501	0.828905	0.777428	0.593605
VIT_00s0309g00050	0.0156216	0.449646	0.547625	0.694768	0.807458	0.791668	0.600093	0.753168	0.066975	0.49528	0.235747	0.0638931	-0.10643	0.079007	-0.322469	0.143074	-0.420595	-0.266592	-0.0193982	-0.00574552	0.150161	0.416136	-0.000992482	-0.174397	-0.116649	-0.628383	-0.483609	-0.754092	-0.403455	-0.531256	-0.345766	-0.468833	-0.255132	0.0656416	-0.259757	-0.227586	-0.321407	-0.58828	-0.400501	-0.206898	0.184589	0.00793005	0.148471	-0.509846	0.905698	0.00031309	5.94417e-06	7.37113e-10	6.51105e-15
VIT_00s0309g00080	-0.131756	0.316374	-0.136038	0.0322275	-0.104812	0.0414875	0.112156	0.196145	-0.0948372	0.334876	0.606872	0.118699	0.36198	0.254426	-0.0196412	0.296818	0.0341512	-0.104696	0.13463	0.23492	0.346419	0.149369	-0.535111	-0.358702	-0.560875	-0.335526	-0.0105365	-0.0344347	0.38101	-0.0808397	0.0122185	0.208337	0.158275	0.478665	-0.679832	-0.31822	-0.471966	-0.204144	0.0387905	-0.058251	-0.207091	-0.25818	-0.210767	-0.321224	0.315625	0.0137899	0.300011	0.806886	0.425455
VIT_00s0309g00090	-0.00180019	0.491532	0.629279	0.698044	0.771652	0.789422	0.667007	0.770733	-0.0285104	0.403426	0.220375	0.0806058	-0.0419677	0.0757828	-0.178696	0.275643	-0.338881	-0.253393	-0.0469009	-0.0605577	0.0708613	0.294262	-0.0919072	-0.290281	-0.179187	-0.655542	-0.520442	-0.800114	-0.454746	-0.607239	-0.474674	-0.541205	-0.162897	0.0684111	-0.228092	-0.124495	-0.236495	-0.520205	-0.417554	-0.183144	0.139888	0.0135885	0.117895	-0.531218	0.989108	6.65885e-05	7.23281e-08	5.67612e-10	5.3512e-13
VIT_00s0313g00010	-0.204757	-0.433116	-0.665712	-0.586653	-0.532832	-0.692901	-0.599973	-0.541978	0.205265	-0.0483159	-0.0370382	0.0151463	-0.0163209	0.0329151	-0.165423	-0.403918	-0.017571	0.122985	-0.153748	0.262994	0.1578	0.049938	0.133183	0.446067	0.15998	0.403317	0.483636	0.784472	0.431854	0.548474	0.638544	0.603867	-0.0781009	-0.134823	0.0307936	-0.160598	-0.0784305	0.315875	0.507779	0.121745	-0.132461	-0.153005	-0.139527	0.359435	0.116565	0.000547113	6.4907e-09	8.39886e-07	1.17253e-05
VIT_00s0313g00020	0.176309	-0.125437	-0.434063	-0.165122	-0.0991767	-0.131536	-0.0991478	0.224949	0.394198	0.285537	0.312465	0.692294	0.354425	0.36831	0.0551693	0.0353899	-0.054861	0.196909	0.192711	0.0341919	0.0835313	0.0771704	0.159711	0.128926	-0.122313	-0.231842	0.216921	0.0602355	0.136004	0.419706	0.180394	0.465862	-0.205064	-0.07184	-0.157614	-0.225922	0.0159942	-0.194851	-0.120899	-0.583028	-0.354984	-0.632117	-0.709127	0.504054	0.177807	0.339593	0.000530299	0.207381	0.450897
VIT_00s0313g00030	-0.0498709	-0.22221	-0.575697	-0.448482	-0.599222	-0.296541	-0.680262	-0.494125	-0.165284	-0.0473201	0.174077	-0.1114	-0.0498684	-0.236756	-0.122211	-0.312189	-0.131008	-0.291433	0.483379	0.509151	0.478018	0.234875	-0.193404	0.270882	0.0385036	0.455232	0.695415	0.657026	0.757914	0.610593	0.554737	0.616812	0.333348	0.610866	-0.206741	-0.0623333	-0.424074	0.115855	0.14226	-0.0535203	0.121449	-0.067776	-0.158111	-0.00133988	0.705128	0.0879284	1.49244e-06	0.000325947	4.22892e-07
VIT_00s0313g00040	-0.12821	-0.512039	-0.446021	-0.489505	-0.671602	-0.495893	-0.791025	-0.826836	-0.211433	-0.378021	-0.252818	-0.434772	-0.273931	-0.437396	-0.0616086	-0.467184	-0.138343	-0.330189	0.159629	0.192796	0.164982	-0.018012	0.00230844	0.359951	0.284886	0.789728	0.690512	0.830688	0.511626	0.558857	0.559716	0.444122	0.279641	0.454803	0.159437	0.155366	-0.115402	0.455951	0.418247	0.31856	0.248155	0.294008	0.163449	0.097144	0.328939	2.89123e-05	0.000354724	7.21071e-05	4.25895e-09
VIT_00s0313g00070	0.106642	-0.497148	-0.621303	-0.434585	-0.254997	-0.322031	-0.668059	-0.41958	0.354961	0.122723	-0.0894416	0.0170243	-0.265551	-0.0915359	-0.432733	-0.681775	-0.330095	-0.0474248	0.282896	0.316587	0.316756	0.371189	0.448167	0.718018	0.428667	0.452771	0.451988	0.59002	0.420009	0.708147	0.77406	0.593688	-0.255344	-0.0278426	0.086126	-0.254318	-0.220335	-0.0413204	0.160307	-0.162343	0.172197	-0.16609	-0.0930826	0.361153	0.417373	5.32679e-05	1.17687e-07	0.000521226	0.0492656
VIT_00s0313g00080	0.134361	-0.360086	-0.781147	-0.523135	-0.419712	-0.456063	-0.477862	-0.123348	0.461237	0.180094	0.240176	0.673947	0.302962	0.3027	0.0112215	-0.229822	0.0837402	0.30187	0.185218	0.0823815	0.216338	0.0974584	0.26017	0.36022	0.0698489	0.0968663	0.345024	0.412497	0.445634	0.734792	0.495969	0.752963	-0.14445	-0.175745	-0.0758626	-0.26214	0.00655255	-0.0435075	-0.0258786	-0.548285	-0.365513	-0.592848	-0.668519	0.729042	0.306065	0.00471317	1.80229e-13	1.79936e-05	0.000842974
VIT_00s0316g00010	0.133007	-0.0396871	-0.471791	-0.090593	-0.136187	-0.36287	0.10799	0.152077	0.526226	0.376956	0.53282	0.582484	0.675465	0.691713	0.103236	0.221743	0.390505	0.592841	-0.0847231	-0.052777	0.0406603	-0.0533155	-0.0499586	-0.131685	-0.435038	-0.33839	0.068263	0.0649004	0.300859	0.141838	0.202722	0.538834	-0.249271	-0.147669	-0.402366	-0.45264	0.0525855	-0.0607856	-0.051701	-0.409795	-0.698344	-0.665352	-0.583337	0.508593	0.311011	0.763364	0.000141604	0.49121	0.299479
VIT_00s0317g00020	-0.0526763	-0.263001	0.563277	0.238319	0.173347	0.172913	0.132681	-0.106271	-0.168882	-0.466431	-0.576185	-0.358994	-0.268506	-0.336517	0.242668	0.010132	-0.0241059	-0.137965	-0.348801	-0.695673	-0.476582	-0.350476	0.245743	-0.0717114	0.323532	0.272436	-0.126904	-0.153977	-0.542469	-0.303122	-0.344894	-0.524157	0.0429267	-0.10988	0.576194	0.478589	0.518429	0.386053	-0.0969658	0.248574	0.278909	0.551859	0.352496	-0.0149337	0.68936	0.0423322	2.79403e-06	0.0666994	0.185323
VIT_00s0317g00030	-0.0381516	0.0320406	0.186819	-0.232892	-0.516476	-0.0257889	-0.235945	-0.26659	-0.808831	-0.513525	-0.0606452	-0.375336	-0.0148383	-0.503605	0.436914	0.275034	0.0817954	-0.506257	0.0903851	0.154063	0.106743	-0.280295	-0.621081	-0.358686	-0.100565	0.37189	0.240818	0.235046	0.299205	-0.01649	-0.27232	-0.134849	0.814678	0.661957	0.0633592	0.543193	-0.100526	0.397955	0.00613943	0.313447	0.257799	0.396395	0.138315	-0.52591	0.772268	0.807985	0.152927	0.073335	2.39655e-05
VIT_00s0317g00050	-0.162269	0.312378	0.614365	0.885094	0.533105	0.592553	0.562316	0.376213	-0.0625388	0.110961	0.0206223	-0.246041	-0.0247266	0.00855667	-0.032876	0.250779	-0.0462847	-0.105507	-0.00113709	-0.2562	-0.201437	0.000138	-0.10082	-0.389107	-0.208024	-0.325594	-0.332321	-0.551936	-0.411344	-0.643247	-0.412197	-0.506141	-0.120094	0.136647	-0.132468	-0.0271874	0.0219487	-0.130243	-0.280569	0.124889	0.0825922	0.286812	0.333502	-0.395524	0.21545	0.0151022	1.77771e-07	6.36715e-21	1.15828e-05
VIT_00s0317g00060	0.0870052	0.458707	-0.0301121	0.120308	0.281347	0.326035	0.21577	0.441946	0.0496745	0.366764	0.323615	0.358232	0.0719237	0.175562	-0.170492	0.0636367	0.103539	0.187177	0.257056	0.239943	0.410147	0.378694	-0.0659491	-0.00378993	0.0483912	-0.379928	-0.332913	-0.418981	0.130177	-0.0472006	-0.113063	-0.011557	0.0566421	-0.166846	-0.144832	-0.171677	-0.286078	-0.549059	-0.386307	-0.355825	-0.0927537	-0.302123	-0.0514123	-0.127613	0.508601	0.000227772	0.819341	0.359859	0.0294314
VIT_00s0317g00070	0.62604	-0.0351383	-0.0251915	-0.0364019	0.180054	0.0300332	-0.00583428	-0.0127828	0.290848	0.0820413	-0.145625	-0.0025645	-0.128988	0.0614312	-0.159049	-0.185787	-0.143	0.0730242	-0.00156519	0.0324786	-0.0903782	0.0723204	0.37437	0.256851	0.174611	0.0358796	-0.0370642	0.0154277	-0.132658	0.0905883	0.158058	0.00530352	-0.30111	-0.220716	0.12946	-0.0886024	0.100707	-0.0600297	0.057258	-0.0205842	0.094948	0.0306587	0.0313535	0.241699	8.82856e-08	0.789826	0.84848	0.78245	0.168626
VIT_00s0317g00080	0.263027	-0.35479	0.0651874	-0.326013	-0.246628	-0.183427	-0.441244	-0.429441	-0.273785	-0.551655	-0.660177	-0.368208	-0.494641	-0.602589	0.120041	-0.320751	-0.288048	-0.380703	-0.0168774	0.0227612	-0.293952	-0.227603	0.296298	0.357966	0.496781	0.622785	0.383911	0.365281	-0.202645	0.324453	0.0595087	-0.146618	0.124871	0.0167456	0.647684	0.527166	0.302281	0.410732	0.147514	0.181803	0.510255	0.395336	0.137992	0.0615837	0.0423117	0.00541099	0.62071	0.0110211	0.0574802
VIT_00s0317g00100	0.0974249	-0.0175874	-0.410133	0.00110351	0.160211	-0.0892796	0.100352	0.413128	0.600145	0.518266	0.409393	0.742172	0.362982	0.583729	-0.180432	-0.0120453	-0.0471556	0.409696	-0.0274428	0.0569837	0.137475	0.238476	0.228843	0.169102	-0.144596	-0.456614	-0.100108	-0.113963	0.0672068	0.216834	0.212879	0.428325	-0.436613	-0.351902	-0.257835	-0.472072	-0.0708673	-0.381196	-0.177533	-0.592349	-0.470913	-0.691066	-0.588882	0.459441	0.458973	0.893896	0.00113588	0.993323	0.221405
VIT_00s0317g00110	0.201384	0.246334	-0.240535	0.00177074	-0.0131897	-0.193874	0.425101	0.319917	0.415181	0.374184	0.606483	0.550942	0.784053	0.831877	0.204164	0.511703	0.598219	0.726581	0.0528581	0.0159949	-0.0652602	-0.184666	-0.27416	-0.438108	-0.664702	-0.557573	-0.294757	-0.207049	0.170629	-0.223287	-0.0739997	0.298008	-0.183202	-0.200775	-0.53604	-0.449578	0.0909014	-0.1272	-0.178285	-0.284578	-0.823612	-0.58853	-0.470159	0.334238	0.122841	0.0577871	0.0641311	0.989287	0.920327
VIT_00s0317g00130	-0.286274	-0.323381	-0.0723725	-0.321415	-0.341063	-0.538105	-0.3143	-0.68416	-0.185339	-0.394664	-0.401522	-0.541311	-0.269438	-0.253167	-0.00921887	-0.215869	-0.0110588	-0.0999494	-0.494504	-0.116133	-0.18625	-0.240635	0.0158755	0.198023	0.173278	0.480372	0.222693	0.525842	-0.0274425	0.0992336	0.211165	-0.0318749	0.0570632	-0.104387	0.253646	0.197752	0.130093	0.436902	0.932283	0.77341	0.179624	0.347625	0.437482	-0.00449392	0.0265918	0.0117247	0.582646	0.0122754	0.00765863
VIT_00s0317g00140	0.0667773	0.355655	0.204626	0.399411	0.3532	0.0451151	0.686829	0.298446	0.332921	0.154704	0.14832	0.237607	0.403787	0.615933	0.152765	0.44984	0.557421	0.759922	-0.202144	-0.215656	-0.355431	-0.258385	-0.00189442	-0.307043	-0.357291	-0.521197	-0.366829	-0.402799	-0.32507	-0.52042	-0.301994	-0.187354	-0.290146	-0.480196	-0.118423	-0.175219	0.38314	-0.0697944	0.0126751	0.0145677	-0.554013	-0.259794	-0.0785021	0.285126	0.612197	0.00529121	0.116804	0.00156991	0.00563753
VIT_00s0317g00150	0.0642617	-0.370135	-0.027511	-0.158098	0.00709986	-0.0925149	-0.361319	-0.332417	0.0767041	-0.321099	-0.620915	-0.170905	-0.523137	-0.42277	-0.0852111	-0.482169	-0.216883	-0.0935392	-0.0290608	-0.114921	-0.194917	-0.0104618	0.621802	0.596002	0.667133	0.500401	0.346502	0.255535	-0.213756	0.414423	0.20852	-0.0612762	-0.157054	-0.285934	0.647861	0.305588	0.318414	0.155454	0.11926	-0.00105984	0.463233	0.212985	0.101184	0.344522	0.62569	0.00360396	0.834717	0.227639	0.957063
VIT_00s0319g00010	-0.0925886	-0.281947	-0.538459	-0.0291626	0.247576	-0.228481	-0.135872	-0.0492771	0.827109	0.542454	0.122176	0.274473	-0.0666584	0.449422	-0.654103	-0.555729	-0.203891	0.426961	-0.0264502	0.101431	0.169902	0.438519	0.599539	0.601202	0.199717	-0.115731	0.042102	0.158114	0.0871726	0.302764	0.687403	0.489199	-0.776735	-0.454027	-0.157369	-0.690837	-0.156634	-0.386587	0.150248	-0.267332	-0.241486	-0.421526	-0.12284	0.553089	0.481673	0.0290726	9.08953e-06	0.824946	0.0564966
VIT_00s0319g00060	0.025022	0.464484	0.188949	0.18079	0.173029	0.213477	0.54223	0.557324	-0.0453689	0.270528	0.515828	0.40315	0.555565	0.465733	0.25805	0.631307	0.232791	0.19955	0.0179078	0.0508048	0.0437721	-0.0758832	-0.461906	-0.533398	-0.543123	-0.61713	-0.435014	-0.453623	-0.0240415	-0.408031	-0.41995	-0.0900872	0.135057	0.0123738	-0.385055	-0.10394	-0.0688868	-0.19419	-0.224979	-0.172463	-0.454469	-0.371709	-0.269353	-0.212476	0.849488	0.000185086	0.148215	0.166861	0.186141
VIT_00s0322g00020	0.126349	-0.146153	-0.331856	-0.336795	-0.461714	-0.111424	-0.363712	-0.0851976	-0.154134	0.0276376	0.323597	0.14233	0.253446	-0.0531294	0.141595	0.0508841	-0.126187	-0.302172	0.541538	0.348739	0.263397	0.0182973	-0.353508	-0.115752	-0.252561	0.142395	0.388976	0.294936	0.523762	0.334574	0.210671	0.454935	0.276646	0.642383	-0.287444	-0.0429899	-0.284642	0.0636534	-0.216663	-0.265442	-0.104722	-0.198181	-0.373801	-0.0908661	0.336067	0.265159	0.0095883	0.00850624	0.000204545
VIT_00s0322g00030	-0.17272	-0.0557975	0.00908792	-0.0280651	-0.356939	0.110402	-0.312103	-0.285023	-0.454069	-0.222728	0.0381201	-0.355886	-0.10669	-0.406348	0.0511701	-0.0299872	-0.171779	-0.505212	0.334197	0.249955	0.272044	0.0668982	-0.383953	-0.0881878	-0.0557621	0.336906	0.481127	0.347383	0.4044	0.0644499	0.12566	0.134352	0.479545	0.792689	-0.10912	0.205305	-0.295124	0.247469	-0.0192635	0.164926	0.231821	0.287044	0.117485	-0.394311	0.18694	0.671971	0.945057	0.831436	0.00511757
VIT_00s0322g00040	-0.0659044	0.254859	0.375376	0.425534	0.47957	0.209537	0.592305	0.339163	0.207243	0.116866	-0.0506396	0.112157	0.102447	0.314755	0.0420156	0.271217	0.147928	0.331242	-0.410705	-0.357643	-0.349636	-0.14379	0.135266	-0.182411	-0.132481	-0.460864	-0.486312	-0.474604	-0.556984	-0.502121	-0.380526	-0.408914	-0.316202	-0.486939	0.0366824	-0.0509011	0.299065	-0.141586	0.164933	0.149244	-0.210764	-0.0549571	0.118601	0.0914873	0.616865	0.0493924	0.00312282	0.000700182	0.000105762
VIT_00s0323g00020	-0.279551	0.119602	0.588512	0.58776	0.483365	0.291863	0.404967	0.101241	-0.0781667	-0.0501217	-0.277595	-0.506522	-0.296349	-0.137476	-0.150135	0.0215579	-0.095665	-0.107828	-0.434708	-0.358709	-0.285539	-0.0405394	0.0686236	-0.147018	0.0474336	-0.0981446	-0.352225	-0.338435	-0.521632	-0.579941	-0.295585	-0.60413	-0.190535	-0.129863	0.116564	0.0586108	0.104399	0.0321589	0.128201	0.432634	0.264837	0.455398	0.575663	-0.369792	0.0305278	0.362709	7.60212e-07	7.91517e-07	9.14953e-05
VIT_00s0323g00030	-0.192447	-0.021795	0.0676989	0.528625	0.440292	0.124329	0.409592	0.403551	0.53405	0.405752	0.224937	0.368414	0.247243	0.464899	-0.15513	0.106035	-0.100509	0.250448	-0.397166	-0.316362	-0.153247	0.0771381	0.215427	-0.0448576	-0.249569	-0.516438	-0.168332	-0.289062	-0.302586	-0.24073	-0.00843617	0.00823953	-0.555617	-0.283384	-0.256534	-0.402816	0.0677847	-0.223903	0.0180461	-0.229043	-0.312032	-0.293436	-0.256658	0.256353	0.140714	0.868714	0.607285	1.41424e-05	0.000430867
VIT_00s0323g00040	-0.192817	-0.37791	-0.357962	-0.50448	-0.579317	-0.352901	-0.702635	-0.616739	-0.337865	-0.233735	-0.0627866	-0.330198	-0.215696	-0.419792	-0.0883266	-0.353417	-0.224308	-0.457086	-0.0169712	0.121381	0.429723	0.157627	-0.153043	0.289241	0.283674	0.60544	0.464509	0.646899	0.552252	0.512166	0.406399	0.340433	0.446143	0.426617	0.0737921	0.166201	-0.3371	0.252438	0.450982	0.308491	0.312552	0.171734	0.181265	-0.154461	0.139937	0.00291133	0.0049829	3.95675e-05	1.23712e-06
VIT_00s0323g00050	-0.221438	-0.236427	0.0174086	-0.119195	-0.445765	-0.282165	-0.322209	-0.504056	-0.368064	-0.430123	-0.232671	-0.456106	-0.127255	-0.376319	0.193324	-0.0247353	-0.0679419	-0.350111	-0.188186	0.038502	-0.102203	-0.25903	-0.226639	-0.0198177	-0.0233262	0.467427	0.514118	0.567115	0.135821	0.0589513	0.128486	0.0478318	0.31821	0.404338	0.11196	0.310781	0.0572938	0.644512	0.415781	0.452161	0.168475	0.389078	0.148131	-0.17346	0.0890645	0.0689555	0.894969	0.364355	0.000357841
VIT_00s0323g00060	-0.0284159	0.252444	0.0172095	0.349869	0.427888	0.461698	0.187826	0.526874	0.17028	0.727443	0.592409	0.116418	0.0606809	0.211678	-0.517942	-0.0466277	-0.515387	-0.340903	0.154961	0.308789	0.553073	0.638451	-0.168443	-0.0555329	-0.247224	-0.488254	-0.234124	-0.333047	0.172335	-0.142113	0.127132	0.0811142	-0.215127	0.352452	-0.632004	-0.561266	-0.735109	-0.620777	-0.222222	-0.256314	0.0597042	-0.257274	-0.0178407	-0.503212	0.82936	0.0516628	0.896163	0.00613911	0.000648966
VIT_00s0323g00080	0.0443873	-0.45741	-0.762627	-0.574168	-0.53114	-0.468688	-0.823196	-0.427232	0.168199	0.0229416	-0.0105031	0.137866	-0.159938	-0.168949	-0.211249	-0.569903	-0.258165	-0.160743	0.263934	0.293531	0.323431	0.239869	0.261708	0.568932	0.30641	0.496444	0.59888	0.672418	0.527859	0.924228	0.670258	0.669942	-0.0385323	0.0934515	0.0180766	-0.151388	-0.238604	0.0179701	0.168253	-0.260155	0.171621	-0.232957	-0.331363	0.352223	0.736301	0.000238513	1.43594e-12	1.61445e-06	1.26474e-05
VIT_00s0323g00100	-0.0103441	0.479573	0.656658	0.649164	0.674221	0.767548	0.613721	0.614741	-0.167369	0.238918	0.115275	-0.0243969	-0.103581	-0.0501876	-0.104842	0.284371	-0.28361	-0.288188	-0.00255888	-0.0517405	0.0436598	0.222752	-0.144643	-0.287523	-0.12665	-0.537631	-0.442145	-0.742647	-0.44013	-0.600191	-0.511189	-0.58479	-0.0242536	0.125135	-0.128984	0.0203294	-0.182345	-0.437176	-0.322779	-0.0563058	0.193847	0.10181	0.202809	-0.534074	0.937477	0.000105751	1.2183e-08	2.01944e-08	3.52034e-09
VIT_00s0324g00010	0.0430102	0.00640268	-0.260733	0.0278142	-0.0751661	-0.0940501	0.12648	0.202621	0.3234	0.176845	0.345185	0.641372	0.509141	0.444967	0.237667	0.275298	0.238988	0.368175	0.0750956	-0.0906199	-0.00767399	-0.0923043	0.00296102	-0.0984127	-0.283077	-0.318768	0.19083	-0.0247902	0.133705	0.142602	0.0347381	0.3658	-0.0839743	-0.029056	-0.199095	-0.151287	0.156369	-0.0720351	-0.102302	-0.462379	-0.513466	-0.52726	-0.640593	0.51214	0.744199	0.961276	0.0442101	0.832921	0.568139
VIT_00s0324g00020	0.000178022	0.0889783	-0.0365383	0.105466	-0.255731	-0.112315	0.196485	0.181443	-0.0723013	-0.00450571	0.399559	0.367844	0.61804	0.33354	0.464582	0.551005	0.252611	0.105508	-0.0377629	-0.178934	-0.108352	-0.340027	-0.461954	-0.533157	-0.575196	-0.274948	0.0575914	-0.0482107	0.123407	-0.115171	-0.23823	0.180906	0.20607	0.258898	-0.325837	0.0023638	0.0974186	0.144465	-0.0920299	-0.148031	-0.510821	-0.312158	-0.470076	0.0468649	0.998923	0.498998	0.781655	0.422559	0.0485931
VIT_00s0324g00030	-0.0140997	0.131327	0.292993	0.430999	0.262437	0.445849	0.161839	0.297727	-0.119072	0.0350592	-0.0079376	0.0661064	-0.0817749	-0.153284	0.0623551	0.0987121	-0.222921	-0.275752	0.136866	-0.108759	0.0241164	0.096257	0.0564652	-0.0851675	0.0976463	-0.12849	0.0963454	-0.305985	-0.18288	-0.0613171	-0.260909	-0.222251	0.0869704	0.143359	0.0756291	0.165965	-0.012959	-0.209794	-0.237919	-0.176806	0.218022	0.083547	-0.0433287	-0.131443	0.914849	0.317217	0.0230939	0.000586461	0.042793
VIT_00s0324g00040	-0.0615757	-0.347195	-0.56953	-0.381175	-0.411744	-0.340302	-0.708839	-0.431772	0.0289038	0.0329156	-0.0134763	-0.0636936	-0.253049	-0.269715	-0.269605	-0.519555	-0.382329	-0.35179	0.169019	0.30818	0.364336	0.287787	0.150974	0.51142	0.248528	0.436483	0.626351	0.625676	0.46474	0.747911	0.608778	0.509446	-0.00360495	0.237286	-0.0519895	-0.125567	-0.354357	0.00167699	0.389835	-0.0346772	0.297555	-0.101202	-0.14968	0.109416	0.640232	0.00656975	2.04414e-06	0.00265761	0.00108099
VIT_00s0324g00050	-0.0409247	0.621052	0.377198	0.3851	0.460525	0.298144	0.795065	0.61725	0.0203891	0.34322	0.431367	0.24587	0.397303	0.49736	0.068717	0.611787	0.232948	0.289919	-0.225052	0.0419024	-0.0622243	-0.0409297	-0.414537	-0.550091	-0.5784	-0.789059	-0.633812	-0.663683	-0.277869	-0.709747	-0.504808	-0.34733	-0.0786028	-0.158065	-0.426984	-0.220014	-0.0709522	-0.33944	-0.114438	0.00263195	-0.41422	-0.237792	-0.0222892	-0.305587	0.756209	1.19475e-07	0.00296939	0.00237888	0.000213456
VIT_00s0324g00060	0.047223	0.53397	0.670315	0.501745	0.545998	0.486949	0.795853	0.627236	-0.130838	0.110292	0.124181	0.0898374	0.194747	0.207455	0.214685	0.59813	0.0438879	0.0163727	-0.222638	-0.200838	-0.312883	-0.187824	-0.266477	-0.562358	-0.417017	-0.653026	-0.614386	-0.758021	-0.586312	-0.7401	-0.700982	-0.623201	-0.0625168	-0.0940693	-0.1448	0.0667761	0.133084	-0.232669	-0.206711	0.0292908	-0.124271	-0.00426569	0.0412297	-0.368845	0.720124	1.11408e-05	4.6734e-09	4.42438e-05	6.4155e-06
VIT_00s0324g00070	-0.146401	-0.0615264	0.234313	-0.08328	-0.164245	0.195959	-0.208993	-0.187254	-0.485206	-0.432418	-0.34099	-0.254451	-0.340444	-0.571839	0.174664	-0.0417811	-0.2392	-0.492963	0.235634	0.075891	-0.0224097	-0.0693836	-0.0851098	0.067325	0.22462	0.324544	0.288999	0.142554	-0.0398964	0.0869914	-0.10498	-0.181328	0.371755	0.345136	0.310989	0.491162	0.0215918	0.166755	0.0152781	0.161706	0.433537	0.353762	0.129857	-0.255556	0.264343	0.6405	0.0715491	0.526985	0.209839
VIT_00s0324g00080	-0.00945916	0.500018	0.601287	0.506642	0.469751	0.777415	0.512693	0.600326	-0.329445	0.181641	0.226176	0.00849668	0.0026526	-0.105796	0.0348841	0.394325	-0.251908	-0.401632	0.211447	0.0929098	0.146024	0.198567	-0.343062	-0.378665	-0.236624	-0.476378	-0.296593	-0.619	-0.235081	-0.517579	-0.515845	-0.46883	0.207372	0.355717	-0.206008	0.114901	-0.259936	-0.340437	-0.387587	-0.0818841	0.180234	0.0716955	0.0919685	-0.643315	0.942816	4.74551e-05	3.76747e-07	3.61994e-05	0.000152687
VIT_00s0324g00100	-0.124032	-0.245691	-0.714836	-0.334256	-0.30872	-0.268869	-0.58558	-0.270033	0.223348	0.379929	0.360825	0.0602642	-0.0718631	0.0305114	-0.52464	-0.507648	-0.331728	-0.17162	0.370824	0.677692	0.655071	0.5451	-0.00540761	0.459354	0.020151	0.179828	0.521197	0.595554	0.754604	0.561165	0.829829	0.752934	-0.106765	0.369624	-0.446935	-0.518812	-0.667455	-0.184197	0.134567	-0.216573	0.00338539	-0.279873	-0.20792	0.027991	0.345073	0.0584646	1.40501e-10	0.00904845	0.0163962
VIT_00s0324g00110	0.0339991	-0.516945	-0.514886	-0.612838	-0.66717	-0.368734	-0.896625	-0.64234	-0.247392	-0.310374	-0.227694	-0.242071	-0.331465	-0.515597	-0.0746955	-0.521073	-0.261969	-0.440515	0.323647	0.272236	0.304602	0.115282	0.0842626	0.46195	0.424876	0.776954	0.60328	0.74323	0.531982	0.796826	0.49776	0.440713	0.33731	0.383237	0.209797	0.207072	-0.209286	0.253619	0.280036	0.11005	0.422207	0.168669	0.0233041	0.0809002	0.796492	2.34915e-05	2.56408e-05	1.94403e-07	5.85286e-09
VIT_00s0327g00020	0.118145	0.373721	0.199076	0.068063	0.0482539	0.194246	0.481317	0.477149	-0.131998	0.178007	0.538004	0.388428	0.63886	0.407347	0.402481	0.711477	0.293327	0.124161	0.0328596	0.00425007	0.0555764	-0.154503	-0.552884	-0.621485	-0.594635	-0.535738	-0.355645	-0.425044	0.0633867	-0.371115	-0.465653	-0.0691276	0.288563	0.164223	-0.390633	-0.0126501	-0.0418208	-0.119487	-0.207074	-0.141425	-0.446089	-0.308313	-0.2765	-0.196416	0.368625	0.00326819	0.127282	0.60535	0.714273
VIT_00s0332g00010	-0.112031	0.234278	0.624667	0.402763	0.365944	0.36558	0.30904	0.10444	-0.359846	-0.238339	-0.39058	-0.534052	-0.419551	-0.371168	-0.0330174	0.0313577	-0.00168781	-0.198949	-0.200333	-0.144845	-0.236958	-0.0843422	-0.0154199	-0.201748	0.167711	0.0325116	-0.422033	-0.36876	-0.449315	-0.52487	-0.420873	-0.69763	0.083884	-0.112561	0.245433	0.276021	0.0974991	0.0461748	-0.126895	0.386342	0.419743	0.670943	0.637507	-0.506185	0.394091	0.0715929	9.60043e-08	0.00142047	0.00403479
VIT_00s0332g00030	-0.0694661	0.187066	0.525189	0.371173	0.330246	0.350585	0.222505	0.0418166	-0.320224	-0.192822	-0.352498	-0.483997	-0.424687	-0.362211	-0.0915361	-0.0403149	-0.0676182	-0.235791	-0.0753062	-0.101244	-0.142565	-0.00555264	0.022022	-0.114202	0.2128	0.0677295	-0.351182	-0.290751	-0.361011	-0.420897	-0.315577	-0.578903	0.0947867	-0.0505162	0.220488	0.236897	0.0363454	0.036869	-0.0572743	0.374985	0.390515	0.676022	0.624123	-0.431211	0.597915	0.152374	1.64512e-05	0.00350379	0.00996607
VIT_00s0332g00040	0.174795	-0.140531	0.398484	0.0219871	-0.040928	0.0791657	-0.0267251	-0.113502	-0.387063	-0.538679	-0.555158	-0.283645	-0.305822	-0.469066	0.312992	0.0483051	-0.0824055	-0.254344	-0.0175001	-0.11575	-0.395636	-0.361488	0.0769434	-0.00850679	0.285512	0.329572	0.0295723	-0.016987	-0.377461	-0.0790035	-0.325784	-0.415427	0.213861	-0.0470011	0.574105	0.595024	0.398895	0.334143	-0.0303861	0.239114	0.329897	0.488687	0.222499	-0.124605	0.181621	0.284179	0.00161364	0.867567	0.75619
VIT_00s0332g00050	-0.0304636	-0.00439313	0.557453	0.245591	0.166822	0.216186	0.117908	-0.115086	-0.419311	-0.397662	-0.478587	-0.614619	-0.403522	-0.467655	0.0508297	-0.000339327	-0.100782	-0.312782	-0.131486	-0.0670221	-0.262902	-0.17638	-0.0274538	-0.0897316	0.238055	0.260633	-0.119184	-0.103261	-0.336849	-0.371026	-0.308135	-0.56807	0.187354	0.0644288	0.386978	0.42738	0.165377	0.270686	0.030244	0.46851	0.441721	0.734163	0.592795	-0.421556	0.817269	0.973425	3.71682e-06	0.0585706	0.202677
VIT_00s0332g00060	-0.169403	-0.202259	0.353012	-0.0519685	-0.190393	-0.101762	-0.202704	-0.564223	-0.504945	-0.719706	-0.736908	-0.741656	-0.525762	-0.65009	0.170098	-0.162778	0.0506138	-0.269952	-0.176716	-0.185272	-0.360266	-0.358615	0.0667631	0.062238	0.414489	0.631806	0.162279	0.266804	-0.24026	-0.116901	-0.151375	-0.432694	0.318285	0.0445282	0.604467	0.617949	0.350567	0.550994	0.338077	0.676457	0.47678	0.8976	0.644936	-0.15721	0.195678	0.12119	0.00566481	0.693326	0.145084
VIT_00s0332g00080	-0.0238119	-0.0619689	0.209195	0.329298	0.292266	0.200248	0.0676713	0.101767	0.0270395	0.0360507	-0.206221	-0.191136	-0.274522	-0.191696	-0.192167	-0.193298	-0.200731	-0.149796	-0.0580139	0.0305169	-0.0690725	0.105803	0.218698	0.0832283	0.220833	0.0298575	-0.027793	-0.136535	-0.220559	-0.138801	-0.0110715	-0.215855	-0.191411	-0.134025	0.153529	-0.00808422	-0.0125538	-0.0588345	-0.158293	0.0199475	0.227376	0.312793	0.255459	-0.161342	0.856688	0.638095	0.108684	0.0101944	0.0234526
VIT_00s0332g00090	-0.0356495	0.415173	0.554853	0.586141	0.617636	0.618966	0.494841	0.433338	-0.115176	0.235358	0.0238832	-0.253643	-0.204972	-0.0425989	-0.237546	0.107577	-0.198971	-0.183377	-0.0505981	-0.0470467	0.0291204	0.238819	-0.027748	-0.218657	-0.0136331	-0.353081	-0.51265	-0.605037	-0.385901	-0.529296	-0.377311	-0.557849	-0.0896581	-0.00430294	-0.09624	-0.053767	-0.18569	-0.38538	-0.157973	0.172719	0.255993	0.269715	0.455894	-0.527461	0.786839	0.000971984	4.2145e-06	8.63165e-07	1.46536e-07
VIT_00s0332g00110	-0.120986	-0.235475	0.371302	-0.0125023	-0.136802	-0.024698	-0.22898	-0.581929	-0.467031	-0.684795	-0.743805	-0.77485	-0.582187	-0.688024	0.0973236	-0.237887	-0.0209394	-0.332979	-0.125394	-0.190333	-0.307972	-0.285912	0.122613	0.107705	0.468542	0.659161	0.140343	0.236502	-0.234055	-0.113094	-0.101638	-0.437253	0.282201	0.090395	0.590091	0.572362	0.301417	0.496304	0.270046	0.650298	0.543938	0.922176	0.697668	-0.160841	0.357141	0.0701136	0.0034915	0.924467	0.297281
VIT_00s0332g00130	-0.00360973	0.048822	0.604788	0.357789	0.34609	0.430352	0.185424	0.0955122	-0.345716	-0.231931	-0.398247	-0.490761	-0.423967	-0.44564	-0.0251989	-0.0444179	-0.167101	-0.358232	-0.0644123	-0.234449	-0.179695	-0.0270213	0.0702772	-0.128947	0.295752	0.135044	-0.321984	-0.346646	-0.417274	-0.378898	-0.390382	-0.630115	0.12319	0.0231452	0.327331	0.332655	0.0874903	0.0280379	-0.193574	0.299949	0.489535	0.689509	0.604864	-0.452808	0.978162	0.711055	3.09138e-07	0.00500548	0.00675531
VIT_00s0332g00140	-0.010146	0.0600824	0.295268	0.252488	0.273353	0.226732	0.124145	-0.0471841	-0.0995923	-0.114749	-0.318907	-0.422249	-0.361768	-0.198346	-0.173352	-0.158279	0.125173	0.0517296	0.0321477	-0.126256	-0.0716673	0.0588048	0.193203	0.0305624	0.318534	0.12841	-0.311182	-0.200149	-0.199015	-0.235346	-0.157128	-0.416825	0.00442124	-0.225938	0.24069	0.121568	0.0768686	-0.0423054	-0.0268849	0.29092	0.317858	0.506808	0.557313	-0.14564	0.938672	0.648376	0.0220009	0.0516205	0.0345772
VIT_00s0332g00160	-0.214702	0.0850313	0.582083	0.450657	0.385291	0.396913	0.20031	-0.0579974	-0.317277	-0.224849	-0.441737	-0.664505	-0.534639	-0.425665	-0.187663	-0.141361	-0.0913977	-0.249822	-0.0996833	-0.154109	-0.117583	0.0526807	0.0997114	-0.0327128	0.342616	0.164831	-0.303161	-0.273756	-0.355913	-0.444286	-0.271454	-0.639351	0.0825088	-0.0381968	0.297182	0.255931	0.0285274	0.00573756	0.0102299	0.483612	0.515432	0.776399	0.790702	-0.447446	0.0994841	0.518301	1.0702e-06	0.000302306	0.00236596
VIT_00s0332g00170	-0.1583	0.270467	0.538731	0.349676	0.379172	0.455833	0.211522	0.0489281	-0.350471	-0.0520267	-0.200199	-0.659709	-0.448458	-0.365026	-0.255611	-0.0773489	-0.150811	-0.34455	0.00567585	0.0360342	0.0696953	0.191871	-0.0939062	-0.125467	0.156777	0.0482697	-0.351022	-0.304118	-0.189794	-0.459231	-0.233222	-0.564421	0.128077	0.152895	0.0335855	0.10912	-0.223998	-0.134069	-0.0463171	0.447099	0.517796	0.667596	0.751834	-0.655854	0.227038	0.0366101	8.97748e-06	0.00616935	0.00281082
VIT_00s0333g00010	-0.00532737	-0.250206	-0.559714	-0.412513	-0.574883	-0.521277	-0.345344	-0.176349	0.133434	0.04455	0.357833	0.415634	0.493269	0.263345	0.261961	0.120821	0.0465463	0.036574	0.0813065	0.11987	0.048545	-0.175003	-0.224485	-0.0620446	-0.38094	0.0440174	0.469652	0.477579	0.425736	0.45026	0.30883	0.648114	0.0488611	0.274941	-0.304099	-0.159543	-0.0337215	0.23169	0.198683	-0.234125	-0.433628	-0.489068	-0.642683	0.342891	0.967776	0.0538417	3.32915e-06	0.00105562	1.55631e-06
VIT_00s0333g00020	0.071645	-0.289404	-0.105394	0.00147495	-0.0315415	0.0367275	-0.34217	0.0709268	0.0768234	0.0211102	-0.185671	0.0327625	-0.258115	-0.281324	-0.112564	-0.334094	-0.591213	-0.476392	0.0147764	-0.0661971	-0.113281	0.0826986	0.313684	0.232025	0.188709	0.189418	0.23775	0.11374	-0.187809	0.407558	0.120987	0.0615454	-0.252428	0.0822649	0.122793	0.00315551	-0.0475914	-0.0554553	-0.096796	-0.227263	0.365048	0.0162161	-0.2036	0.00857342	0.586451	0.0249103	0.422879	0.991076	0.81092
VIT_00s0333g00030	0.186196	-0.259107	-0.201611	-0.526063	-0.316701	-0.423471	-0.157924	-0.172884	0.0674487	-0.227722	-0.134368	0.225565	0.175227	0.12481	0.30573	0.0681148	0.208633	0.260355	-0.143925	-0.220888	-0.255384	-0.344217	0.0838504	0.0343002	0.042204	0.151104	-0.0203432	0.178641	-0.072818	0.217295	-0.00746619	0.139997	0.0221293	-0.272158	0.259942	0.169598	0.367207	0.244445	0.0606899	-0.0655619	-0.23844	-0.222107	-0.271401	0.375587	0.154326	0.0455979	0.122411	1.58333e-05	0.0136872
VIT_00s0333g00040	-0.352526	-0.00772612	0.21932	0.174429	0.140423	-0.0910086	0.209538	-0.128705	0.0333001	-0.0522507	-0.119789	-0.319103	-0.0469512	0.0767591	-0.0856159	0.0320675	0.106364	0.130691	-0.517045	-0.251649	-0.144486	-0.0732645	-0.00458799	-0.0493085	-0.0454503	-0.0253662	-0.173894	0.0758114	-0.185989	-0.368511	-0.0208732	-0.20648	-0.0999843	-0.2204	0.0143814	-0.027702	0.0986802	0.291715	0.415503	0.465668	-0.0340748	0.246814	0.352146	-0.10503	0.00573604	0.95328	0.0922437	0.182549	0.284554
VIT_00s0333g00050	-0.15916	-0.258513	-0.175257	-0.313123	-0.746124	-0.524048	-0.329829	-0.54961	-0.323345	-0.477097	-0.0383276	-0.235159	0.287857	-0.122967	0.494749	0.22303	0.247018	-0.112566	-0.158088	-0.106721	-0.215375	-0.529454	-0.43314	-0.292911	-0.309788	0.430523	0.553843	0.628028	0.2766	0.112553	0.0628192	0.266128	0.409901	0.444131	-0.0163696	0.281457	0.207486	0.764102	0.365807	0.37461	-0.219729	0.171886	-0.116504	0.0357064	0.224489	0.0461139	0.180449	0.01485	7.8372e-12
VIT_00s0333g00060	-0.0875474	-0.408825	-0.513174	-0.530253	-0.622957	-0.576654	-0.662856	-0.629814	0.00861818	-0.215036	-0.0986537	-0.197056	-0.0400107	-0.162898	0.00533549	-0.345152	-0.0444491	-0.116726	0.0167011	0.103123	0.0916568	-0.0628594	0.0409379	0.278627	0.133647	0.581188	0.612609	0.801723	0.450505	0.514523	0.548856	0.517637	0.124441	0.176261	0.0644901	0.0151522	-0.0305432	0.520604	0.32991	0.140771	0.00721049	0.0702551	-0.0837896	0.227587	0.505953	0.00118231	2.75649e-05	1.31572e-05	1.06503e-07
VIT_00s0333g00070	-0.0992827	-0.546124	-0.724792	-0.64707	-0.678107	-0.615729	-0.797291	-0.555493	0.072011	-0.149022	-0.0687573	0.0921198	-0.0561073	-0.148616	-0.0625523	-0.467099	-0.123334	-0.0694539	0.121625	0.249116	0.224249	0.0600222	0.138026	0.464296	0.271091	0.55601	0.606133	0.807318	0.533018	0.749338	0.63445	0.693973	0.0961281	0.105139	0.125818	-0.016031	-0.0937862	0.313248	0.225264	-0.107627	-0.0465526	-0.154806	-0.270118	0.370241	0.450411	6.37781e-06	5.85277e-11	2.31994e-08	2.64436e-09
VIT_00s0335g00010	-0.0892469	-0.0152324	-0.243297	-0.11266	-0.290253	-0.35465	0.0197943	-0.0689437	0.195224	-0.0706541	0.14435	0.382355	0.457256	0.308669	0.365602	0.246598	0.406824	0.400635	-0.098157	-0.174479	-0.227877	-0.34771	-0.0863667	-0.167715	-0.310094	-0.0874998	0.143114	0.130767	0.0799753	0.081542	0.0208057	0.289298	-0.0560714	-0.195478	-0.0891668	-0.0552973	0.301045	0.248014	0.0189916	-0.172914	-0.497559	-0.321772	-0.430111	0.430319	0.497698	0.908038	0.0610437	0.391425	0.0244702
VIT_00s0335g00020	-0.0476952	0.17792	-0.0151216	-0.0399307	-0.23163	-0.165973	0.245529	0.161338	-0.0391537	-0.0731821	0.332001	0.38864	0.65321	0.375944	0.550194	0.575455	0.532083	0.357344	-0.144131	-0.365504	-0.137622	-0.38182	-0.375454	-0.507049	-0.443443	-0.253037	-0.0521058	-0.0940097	0.10859	-0.126621	-0.327663	0.0964531	0.282486	-0.00507166	-0.153258	0.105106	0.261536	0.223601	-0.118804	-0.18051	-0.516635	-0.322899	-0.424238	0.193381	0.717442	0.173814	0.908704	0.761954	0.0749512
VIT_00s0335g00080	-0.0295416	-0.283628	-0.0599146	-0.343869	-0.370707	-0.225436	-0.263011	-0.291883	-0.252354	-0.467373	-0.276667	0.0241745	-0.0189013	-0.242154	0.366012	0.0310003	0.176386	0.00468807	-0.0109297	-0.159749	-0.102315	-0.275566	0.0241304	0.0770805	0.265947	0.381474	0.296092	0.271678	0.0714654	0.262267	-0.0759725	0.0555441	0.397693	0.0384448	0.440891	0.486907	0.323979	0.349833	0.0870434	0.0483414	0.0485855	0.106641	-0.0836006	0.251536	0.822708	0.0280871	0.649295	0.00714225	0.0035484
VIT_00s0335g00090	0.045294	-0.0345196	-0.46147	-0.0625958	-0.0354352	-0.0717121	-0.163174	0.0698993	0.407162	0.345678	0.319189	0.415626	0.181246	0.29777	-0.191188	-0.179249	0.0707849	0.245015	0.236292	0.0795864	0.295959	0.276525	0.178922	0.191417	-0.0183064	-0.102395	0.116829	0.075252	0.359596	0.382552	0.352619	0.458734	-0.191927	-0.0334279	-0.278122	-0.399207	-0.180869	-0.280442	-0.190506	-0.476234	-0.190779	-0.395019	-0.371636	0.390971	0.731116	0.793444	0.000206349	0.634693	0.788091
VIT_00s0337g00010	-0.024366	-0.135245	-0.215773	0.0675061	0.399189	-0.0149484	-0.0383883	0.0909761	0.530553	0.330336	-0.160653	0.144355	-0.359065	0.13419	-0.567592	-0.546192	-0.126011	0.337726	-0.127575	0.0600003	0.112516	0.393123	0.629981	0.5635	0.455665	-0.0702748	-0.249056	-0.0813665	-0.138534	0.162727	0.353603	0.0525663	-0.590354	-0.656895	0.137316	-0.38854	-0.0578009	-0.38937	-0.0417609	-0.222529	0.0874603	-0.13317	0.109868	0.322833	0.853389	0.302865	0.0977659	0.608311	0.00158025
VIT_00s0337g00040	0.217726	0.0448101	-0.142145	-0.197117	-0.188932	0.133931	-0.216869	-0.107943	-0.138839	-0.0414474	0.075236	-0.0379005	-0.0282211	-0.156713	0.00565088	-0.0660297	0.0791215	-0.0992074	0.796315	0.353848	0.239784	0.122155	-0.112772	0.0536502	0.0363539	0.182565	0.184411	0.119197	0.374993	0.195367	0.13015	0.182725	0.239611	0.322021	-0.0674102	0.0483486	-0.171488	-0.0421835	-0.263137	-0.12912	0.105508	0.0516649	-0.0191929	-0.0364723	0.0946953	0.733882	0.278631	0.131145	0.148252
VIT_00s0337g00060	-0.213282	-0.445189	-0.332844	-0.418455	-0.265073	-0.527346	-0.404719	-0.550189	0.131346	-0.12175	-0.240273	-0.258167	-0.235205	-0.0679326	-0.234955	-0.382309	-0.179126	-0.0177066	-0.283266	0.0546725	-0.0358445	0.00458214	0.213329	0.441238	0.180897	0.373088	0.284833	0.561157	0.0865985	0.351767	0.475525	0.246592	-0.205213	-0.164109	0.0957865	-0.0853298	-0.01692	0.17872	0.80056	0.431948	0.140502	0.0192217	0.145709	0.192605	0.101796	0.000364957	0.00936276	0.000877068	0.0406753
VIT_00s0337g00070	0.0525645	0.0254701	-0.206913	0.127909	0.417181	0.35468	0.000443438	0.266291	0.422522	0.590864	0.285004	0.216758	-0.157308	0.205324	-0.61661	-0.350868	-0.332173	0.00943238	0.318011	0.294198	0.536123	0.694303	0.329295	0.437345	0.195572	-0.245433	-0.160524	-0.163163	0.19906	0.189565	0.356989	0.196554	-0.336248	-0.0711485	-0.292967	-0.495733	-0.479417	-0.658214	-0.0637181	-0.291185	0.142586	-0.270006	0.0095395	0.0767229	0.689986	0.846825	0.112683	0.330085	0.000912856
VIT_00s0337g00080	0.153487	-0.0949793	-0.28558	0.107598	0.213801	0.10381	-0.0395851	0.213463	0.458289	0.451051	0.267591	0.415672	0.064693	0.248709	-0.302079	-0.185694	-0.299121	0.0445762	0.204322	0.178967	0.263033	0.380585	0.297834	0.36451	0.00475003	-0.243745	0.240002	0.0251604	0.131645	0.309857	0.3637	0.361976	-0.383686	0.0232875	-0.233653	-0.382432	-0.220514	-0.363491	-0.00238533	-0.453168	-0.0704547	-0.477839	-0.425746	0.304857	0.24166	0.470378	0.0269776	0.413189	0.100945
VIT_00s0337g00090	-0.234166	-0.335164	-0.396107	-0.249383	-0.278525	-0.205794	-0.544031	-0.487431	0.0471309	0.0499508	-0.0194193	-0.309683	-0.307573	-0.211165	-0.427527	-0.532243	-0.337534	-0.276802	0.270728	0.324475	0.353694	0.327522	0.065489	0.413894	0.17949	0.413171	0.473494	0.575923	0.449748	0.372701	0.644754	0.419347	-0.0543076	0.350755	-0.148615	-0.237824	-0.401802	0.0507699	0.2487	0.139286	0.217127	0.107743	0.139437	-0.04926	0.0717323	0.00885122	0.00173083	0.0546616	0.0311694
VIT_00s0338g00010	-0.0397466	-0.020083	0.341173	0.088306	0.245422	0.456959	-0.164129	-0.0858011	-0.334538	-0.274056	-0.50468	-0.324804	-0.712114	-0.67543	-0.183702	-0.354532	-0.343956	-0.452354	0.143206	0.00166616	0.181102	0.282849	0.32572	0.42435	0.698795	0.325778	0.118155	-0.0686343	-0.152022	0.117384	-0.06871	-0.395171	0.230896	0.0589988	0.519206	0.448036	-0.0449872	-0.130635	-0.0298024	0.0942401	0.769027	0.460707	0.401042	-0.199105	0.763019	0.878946	0.00763779	0.502259	0.0587503
VIT_00s0338g00020	-0.119314	-0.123168	0.332826	-0.0440733	-0.0453787	0.200223	-0.319899	-0.442264	-0.578346	-0.43507	-0.508556	-0.729983	-0.66587	-0.773207	-0.105413	-0.326098	-0.285498	-0.62522	-0.0175835	-0.0789764	0.16689	0.12671	0.0373784	0.233847	0.578143	0.577682	0.0953862	0.142445	-0.0136019	0.0543355	-0.0508464	-0.399942	0.443754	0.272016	0.443143	0.498438	-0.128672	0.141046	0.318743	0.576824	0.780423	0.712244	0.743538	-0.454368	0.363873	0.348468	0.00936682	0.738099	0.730632
VIT_00s0338g00030	0.155671	0.0386994	0.118822	0.0696673	0.0161251	0.398779	-0.152199	-0.0990996	-0.226851	-0.0642074	-0.0441945	-0.298987	-0.236136	-0.323244	-0.102636	-0.138587	-0.0781689	-0.309211	0.784874	0.217615	0.246989	0.210601	-0.0317396	0.0470463	0.163649	0.236943	0.0733473	-0.0159027	0.247102	0.0420806	0.0558799	-0.0561215	0.250005	0.411973	-0.021651	0.102321	-0.22205	-0.0865178	-0.308821	0.00452992	0.37327	0.322059	0.255232	-0.230647	0.234946	0.769088	0.365867	0.596853	0.902673
VIT_00s0338g00050	-0.0876754	-0.0869693	-0.070549	-0.119686	-0.0241732	0.151757	-0.475397	-0.19448	-0.292217	0.0370792	-0.122894	-0.458864	-0.587619	-0.545741	-0.462321	-0.550762	-0.493384	-0.591992	0.21059	0.306363	0.511888	0.511119	0.0505118	0.372181	0.464344	0.391921	0.117824	0.189515	0.294163	0.310879	0.290776	-0.00834516	0.191764	0.315838	0.0557262	0.00708443	-0.556361	-0.197882	-0.0637023	0.0642306	0.681122	0.315331	0.391771	-0.500179	0.505329	0.508777	0.592206	0.362367	0.854537
VIT_00s0340g00040	0.0360934	-0.303071	-0.430637	-0.614579	-0.918229	-0.738702	-0.482214	-0.623161	-0.239616	-0.506229	-0.0223001	-0.0337252	0.382618	-0.0280062	0.579748	0.187373	0.430803	0.099764	-0.00284546	-0.0815963	-0.208596	-0.574753	-0.345441	-0.193924	-0.24306	0.508107	0.523955	0.699119	0.410833	0.397859	0.136418	0.449685	0.441568	0.259407	0.0542989	0.291466	0.299278	0.73023	0.337959	0.215851	-0.306891	-0.0480311	-0.295711	0.296884	0.784249	0.0185804	0.000593437	1.75549e-07	5.29199e-25
VIT_00s0340g00050	0.019975	0.334156	0.353463	0.320256	0.307888	-0.0534538	0.777906	0.350763	0.205104	0.0158215	0.0858904	0.203601	0.486173	0.580943	0.360509	0.616955	0.651376	0.738349	-0.437887	-0.417461	-0.56821	-0.488618	-0.137292	-0.542909	-0.468346	-0.540274	-0.53333	-0.498168	-0.490851	-0.670505	-0.531327	-0.352912	-0.22678	-0.545756	-0.0538469	-0.0480883	0.533062	0.0817411	-0.0564219	0.0793203	-0.594526	-0.176867	-0.0605364	0.172094	0.879593	0.00907042	0.00559939	0.0126103	0.0167035
VIT_00s0340g00060	0.0766974	0.265183	0.22114	0.236581	0.224616	-0.101817	0.663278	0.324155	0.274437	-0.00154841	0.0857944	0.357174	0.515254	0.591313	0.401302	0.572219	0.639572	0.75796	-0.35662	-0.376277	-0.545166	-0.489439	-0.0395159	-0.444096	-0.401567	-0.49233	-0.431229	-0.427525	-0.419976	-0.495382	-0.456059	-0.219237	-0.221578	-0.552398	0.00163611	-0.0233142	0.575989	0.0494984	-0.0867449	-0.0455844	-0.62743	-0.241251	-0.200647	0.374648	0.560259	0.0405884	0.0895078	0.0687693	0.084457
VIT_00s0340g00070	0.182961	0.228406	0.323701	0.0110117	-0.170459	-0.0718799	0.404464	0.0935246	-0.249576	-0.370843	0.0059891	0.118444	0.502543	0.175939	0.765117	0.726088	0.615495	0.281034	-0.102652	-0.385495	-0.512934	-0.6851	-0.375102	-0.65576	-0.434364	-0.152791	-0.197311	-0.252779	-0.245534	-0.352906	-0.617624	-0.284926	0.31866	-0.0463584	0.0786723	0.397109	0.555727	0.348237	-0.0288812	0.158282	-0.35998	-0.000248039	-0.144823	0.095067	0.161741	0.0792095	0.0116371	0.93345	0.192866
VIT_00s0340g00080	0.143062	-0.024236	-0.47164	0.034916	0.0169629	-0.146117	0.124828	0.458064	0.586001	0.52283	0.570197	0.849822	0.604154	0.676304	0.00312723	0.163797	0.112714	0.470983	0.0665235	0.109275	0.104992	0.103851	0.0447783	-0.0302218	-0.376054	-0.509909	-0.0155046	-0.0916108	0.205898	0.218339	0.170924	0.540428	-0.372001	-0.179778	-0.406943	-0.503324	-0.051857	-0.314931	-0.293153	-0.706883	-0.645113	-0.823714	-0.782923	0.482174	0.275508	0.854163	0.000142398	0.791125	0.897643
VIT_00s0340g00090	-0.0517506	-0.195407	-0.25707	-0.391537	-0.451951	-0.493036	-0.337801	-0.424201	-0.0622159	-0.247682	-0.139289	-0.156969	0.0412703	-0.0700642	0.102507	-0.0965284	0.0215229	-0.0244263	-0.184057	0.13405	-0.111651	-0.216505	-0.0622401	0.0979667	-0.00853457	0.336615	0.254008	0.562725	0.164347	0.184588	0.250957	0.247346	0.0791483	-0.0494689	0.109926	0.0972247	0.0988062	0.531988	0.389179	0.289312	-0.0965548	0.075937	-0.0130802	0.0953673	0.694549	0.134591	0.0473863	0.00197769	0.000288995
VIT_00s0341g00010	0.0930183	0.367935	0.295117	0.105528	-0.0608619	0.20457	0.377957	0.276185	-0.334932	-0.0510551	0.318581	0.0363566	0.424343	0.165179	0.41556	0.59419	0.452608	0.102482	0.140174	-0.0841196	-0.00557328	-0.239155	-0.587753	-0.694516	-0.452327	-0.267687	-0.366396	-0.356364	0.0834064	-0.46425	-0.511601	-0.218517	0.446718	0.206701	-0.248155	0.130021	0.0174765	0.074502	-0.412664	0.0149782	-0.278244	0.047683	0.00635085	-0.345696	0.479632	0.00382482	0.0220722	0.422282	0.64412
VIT_00s0341g00020	-0.000362358	0.198841	0.496852	0.360649	0.37925	0.333225	0.528986	0.533046	-0.0849605	-0.0466947	-0.0781649	0.122715	0.0708904	0.0771011	0.223745	0.364821	0.177943	0.148966	-0.242584	-0.214808	-0.318777	-0.200074	-0.0520854	-0.360446	-0.112894	-0.352793	-0.524732	-0.567567	-0.462405	-0.480671	-0.592048	-0.520157	-0.0135131	-0.293733	0.131129	0.173684	0.274296	-0.0752591	-0.398998	-0.102239	-0.0250743	0.0793203	0.0333313	-0.178252	0.997808	0.127741	5.39052e-05	0.00464388	0.00280469
VIT_00s0341g00030	-0.252598	-0.0902101	-0.159892	0.0330836	-0.0300959	-0.206035	-0.0566761	-0.247838	0.157406	0.174825	0.154187	-0.215309	0.034306	0.131963	-0.26517	-0.134118	-0.0474761	0.0292273	-0.086698	0.123935	0.128533	0.127826	-0.0795275	0.0928343	-0.159389	0.0191889	0.151642	0.230594	0.219926	-0.0461195	0.353678	0.224903	-0.192711	0.108166	-0.294161	-0.328516	-0.233707	0.00460617	0.357827	0.251262	-0.0909832	-0.0370407	0.163349	-0.0668062	0.0515157	0.49305	0.222338	0.801859	0.819437
VIT_00s0341g00040	0.13531	0.199624	-0.169386	0.181297	0.437543	0.298783	0.18358	0.562185	0.45834	0.695198	0.449883	0.421217	0.106978	0.407779	-0.443593	-0.141876	-0.184304	0.158839	0.134249	0.11278	0.367873	0.526105	0.189179	0.0821709	-0.0254352	-0.476588	-0.447765	-0.411136	0.0547821	0.0114253	0.11815	0.146244	-0.393554	-0.207176	-0.379033	-0.574136	-0.390259	-0.67591	-0.463796	-0.512318	-0.135231	-0.399272	-0.146805	-0.00968543	0.302631	0.126218	0.195725	0.165655	0.000472446
VIT_00s0341g00050	0.000279294	-0.0736604	0.143607	-0.0459092	-0.191149	-0.318931	0.0343685	-0.310761	-0.0914894	-0.345228	-0.280074	-0.347456	0.0402275	-0.0193795	0.237211	0.103609	0.205006	0.0979818	-0.409803	-0.310532	-0.462131	-0.462785	-0.062292	-0.204163	-0.102103	0.22306	-0.0623829	0.210822	-0.245717	-0.258286	-0.116894	-0.164014	0.0143462	-0.0806908	0.186299	0.182373	0.37837	0.614994	0.240855	0.426424	-0.135522	0.32779	0.224324	0.0389889	0.99831	0.575937	0.273666	0.727604	0.143464
VIT_00s0341g00060	0.0569498	0.0241954	-0.280976	0.0971552	0.222578	0.114156	0.121696	0.394724	0.500408	0.449633	0.334634	0.65946	0.246273	0.398605	-0.158731	-0.0147741	-0.0808857	0.270961	0.14705	0.132124	0.144099	0.261275	0.227062	0.175659	-0.126344	-0.433534	0.0351785	-0.163945	0.0334111	0.184152	0.171583	0.31296	-0.390744	-0.17355	-0.241792	-0.386449	-0.0897288	-0.403224	-0.249413	-0.627748	-0.302869	-0.576332	-0.570908	0.400131	0.665594	0.854405	0.0296554	0.460223	0.0873905
VIT_00s0341g00070	0.113314	-0.312515	-0.371911	-0.309817	-0.507499	-0.418526	-0.20828	-0.152597	0.125432	-0.0349051	0.291542	0.241169	0.531136	0.293483	0.306669	0.206669	0.15283	0.122172	0.132543	0.0169637	-0.0903234	-0.296617	-0.254331	-0.197759	-0.430952	0.0916922	0.365662	0.411837	0.362735	0.215532	0.209634	0.524553	0.0615609	0.299554	-0.254065	-0.108408	0.0904068	0.392061	-0.0452192	-0.185727	-0.463543	-0.322337	-0.529359	0.250554	0.388663	0.0150557	0.00343403	0.0159987	3.49394e-05
VIT_00s0341g00080	-0.123472	-0.497981	-0.396999	-0.352524	-0.482278	-0.370467	-0.568774	-0.33357	0.0185075	-0.170261	-0.116101	0.0352352	-0.00737768	-0.171535	0.0744211	-0.284991	-0.177258	-0.188492	0.0471861	-0.0233384	-0.0108212	-0.0688564	0.110898	0.219151	0.188927	0.452326	0.398367	0.480403	0.226248	0.514818	0.292428	0.38752	0.0669505	0.0741704	0.179993	0.0805391	0.0445349	0.318154	0.0362842	-0.0763554	0.0200769	-0.0482721	-0.178108	0.203777	0.347272	5.15172e-05	0.00168599	0.00573625	9.53876e-05
VIT_00s0346g00060	-0.00518176	0.147887	-0.13439	-0.281148	-0.524788	-0.126618	-0.156651	-0.107815	-0.542289	-0.108467	0.443469	-0.0409587	0.370925	-0.0478635	0.321445	0.377128	0.304286	-0.182428	0.207819	0.280411	0.440863	-0.0541469	-0.765243	-0.422936	-0.351342	0.0765044	0.116017	0.202057	0.677325	0.0519038	-0.108794	0.209363	0.773867	0.621652	-0.356306	0.15206	-0.352322	0.162416	0.00168587	0.0989041	-0.115077	-0.0339679	-0.0838159	-0.395343	0.968656	0.259469	0.30596	0.0295513	1.6743e-05
VIT_00s0346g00080	0.245747	-0.331555	0.250828	-0.120569	-0.115463	-0.113709	-0.238699	-0.461338	-0.2174	-0.723463	-0.876529	-0.347111	-0.496972	-0.55155	0.278728	-0.231039	0.0269058	-0.0694836	-0.0986691	-0.407438	-0.535932	-0.423009	0.47951	0.315142	0.641186	0.616584	0.195738	0.180236	-0.447367	0.172851	-0.150447	-0.358721	0.097675	-0.296408	0.912473	0.693205	0.670819	0.451627	0.179999	0.297196	0.423897	0.498886	0.28527	0.31454	0.0584052	0.00965813	0.0532286	0.35881	0.37967
VIT_00s0346g00110	-0.143904	0.382097	0.305604	0.503094	0.594342	0.19177	0.678599	0.438864	0.318126	0.338757	0.149543	0.111391	0.160522	0.472197	-0.158302	0.24786	0.155901	0.435766	-0.373171	-0.150988	-0.204265	0.0188637	0.0543192	-0.217934	-0.234767	-0.581629	-0.580286	-0.536038	-0.420085	-0.586515	-0.2698	-0.317743	-0.406437	-0.48667	-0.174565	-0.302153	0.107035	-0.260085	-0.0463002	0.0426174	-0.315036	-0.0932713	0.144407	-0.0239187	0.272664	0.00258963	0.0175721	4.1878e-05	5.53908e-07
VIT_00s0347g00030	0.0540178	0.401218	0.531576	0.585485	0.493206	0.620396	0.638262	0.658058	-0.0433454	0.297714	0.366667	0.140605	0.299406	0.231504	0.105034	0.516089	-0.104103	-0.140116	0.054678	-0.172089	-0.0238082	0.053467	-0.30377	-0.507837	-0.441319	-0.593918	-0.356666	-0.663914	-0.279183	-0.559589	-0.512088	-0.366665	-0.00731327	0.238306	-0.337841	-0.0774416	-0.104854	-0.306938	-0.373584	-0.152981	-0.0898025	-0.0978177	-0.0658267	-0.397776	0.681866	0.00148767	1.24037e-05	8.93829e-07	6.2328e-05
VIT_00s0347g00040	0.142949	-0.13992	-0.29561	-0.407505	-0.545028	-0.660546	-0.0531275	-0.309491	0.00882965	-0.208109	0.191302	0.154633	0.555856	0.329872	0.483411	0.379995	0.54608	0.373781	-0.227467	-0.0421973	-0.2378	-0.528173	-0.36356	-0.313945	-0.48422	0.0480403	0.178811	0.328302	0.262847	0.0568448	0.0155404	0.31359	0.160672	0.00204439	-0.182456	0.00313283	0.275805	0.437246	0.317356	0.132152	-0.537669	-0.240459	-0.329239	0.322947	0.275894	0.286301	0.0218407	0.00123086	6.71272e-06
VIT_00s0347g00050	0.0736252	0.0730906	0.00021729	0.424007	0.640344	0.20714	0.424583	0.491736	0.693537	0.531994	0.135009	0.415451	0.0562442	0.490657	-0.371007	-0.107779	-0.0850352	0.452959	-0.104129	-0.107357	-0.0909749	0.243129	0.480163	0.186667	-0.00337532	-0.523757	-0.255022	-0.40996	-0.337651	-0.165002	0.10369	0.00829625	-0.743947	-0.494185	-0.129341	-0.508427	0.0674628	-0.464844	-0.284306	-0.48162	-0.257882	-0.398932	-0.243644	0.346517	0.57612	0.578901	0.998685	0.000735344	3.59687e-08
VIT_00s0347g00060	-0.0767092	0.139492	0.343577	-0.00954937	-0.0194732	0.33574	-0.0261186	0.0284244	-0.617609	-0.345516	-0.214985	-0.205177	-0.308498	-0.523819	0.200153	0.0871361	0.098999	-0.297144	0.23927	0.138714	0.189467	0.0145729	-0.200415	-0.0821934	0.292951	0.188509	-0.0283992	-0.150703	0.0448593	-0.0523618	-0.354443	-0.381685	0.604112	0.229412	0.293536	0.517562	-0.0428523	0.0192676	-0.263939	0.038552	0.447941	0.364416	0.233455	-0.3905	0.560198	0.287792	0.00719444	0.942272	0.882595
VIT_00s0347g00070	0.125264	0.457925	0.220492	0.337468	0.326832	0.104543	0.73648	0.566731	0.252218	0.277048	0.396762	0.466796	0.583005	0.64461	0.284243	0.643367	0.466004	0.56171	-0.292143	-0.228076	-0.261503	-0.251492	-0.222478	-0.528341	-0.586556	-0.718895	-0.420859	-0.53627	-0.287215	-0.523401	-0.450352	-0.16967	-0.19024	-0.28095	-0.331581	-0.212873	0.244254	-0.153293	-0.202144	-0.215057	-0.60268	-0.406331	-0.334974	0.129764	0.340265	0.000234198	0.0904743	0.00836741	0.0108096
VIT_00s0347g00080	0.130813	0.492485	0.272108	0.129536	0.0195274	0.00540425	0.636181	0.454798	-0.154686	0.0477545	0.448896	0.345255	0.708682	0.492527	0.554366	0.863556	0.555438	0.350741	-0.261043	-0.170645	-0.198604	-0.415535	-0.612429	-0.780032	-0.687407	-0.583011	-0.454526	-0.46146	-0.104001	-0.538342	-0.63864	-0.211519	0.26743	-0.0453136	-0.310966	0.0638405	0.190258	0.0219364	-0.106259	0.00903289	-0.585225	-0.284276	-0.239521	-0.137345	0.319129	6.41313e-05	0.0354426	0.323919	0.882271
VIT_00s0347g00110	-0.0530278	0.219222	-0.0525305	-0.0791719	-0.339909	-0.0921799	0.177398	0.202714	-0.271306	-0.00921624	0.524672	0.382431	0.645221	0.248597	0.518633	0.638367	0.426292	0.0906199	0.0286924	0.0486292	0.142767	-0.255602	-0.679773	-0.590872	-0.58988	-0.295364	0.0609139	-0.0473849	0.374634	-0.12276	-0.285327	0.179407	0.495657	0.394558	-0.392384	0.0777325	-0.0604088	0.127456	-0.125409	-0.183189	-0.467892	-0.313076	-0.455047	-0.0976385	0.687394	0.0923934	0.690177	0.547635	0.00788016
VIT_00s0349g00020	0.143286	-0.365968	-0.340382	-0.464279	-0.713031	-0.278216	-0.624291	-0.393094	-0.314724	-0.363123	-0.0368846	0.0223046	0.0903223	-0.343828	0.356129	-0.0631978	-0.0941696	-0.386717	0.36232	0.0613997	0.0793326	-0.191762	-0.197119	0.0188568	0.0375256	0.530593	0.60981	0.535292	0.427515	0.545158	0.187313	0.423311	0.461202	0.598953	0.130009	0.329598	0.00626744	0.407979	-0.0901016	-0.126348	0.045396	0.00267095	-0.308235	0.0805957	0.274752	0.00403225	0.00778865	0.000186469	1.64029e-10
VIT_00s0349g00030	-0.142014	-0.107508	0.138402	0.0143365	-0.0320977	-0.147997	0.0858254	-0.192648	-0.0545344	-0.131076	-0.134694	-0.256011	0.0340478	0.0355447	0.0719916	0.0551323	0.129726	0.0668579	-0.292183	-0.321064	-0.201261	-0.199838	-0.0557764	-0.166668	0.0204184	0.0935021	-0.193502	-0.0311002	-0.179319	-0.254695	-0.1329	-0.171159	0.0210625	-0.149485	0.137441	0.084236	0.175559	0.184962	0.319606	0.467591	-0.129017	0.226409	0.405238	-0.0494052	0.279079	0.413583	0.291613	0.913425	0.807649
VIT_00s0349g00060	0.0678949	0.275877	0.297659	0.389711	0.397267	0.210294	0.549314	0.488651	0.145987	0.177032	0.1452	0.235921	0.273838	0.325505	0.137036	0.356025	0.277042	0.352399	-0.210428	-0.187708	-0.230692	-0.127648	-0.0319419	-0.350378	-0.249168	-0.492056	-0.5143	-0.553011	-0.326841	-0.443254	-0.412539	-0.300743	-0.177075	-0.359988	-0.0798817	-0.09476	0.193306	-0.167653	-0.355803	-0.20987	-0.27058	-0.132914	-0.0851411	-0.0147581	0.606243	0.0328777	0.0209001	0.00208484	0.0016727
VIT_00s0352g00020	0.151852	0.292166	0.103314	0.0331412	-0.0748266	0.0120334	0.405479	0.370599	-0.126224	0.0469699	0.414123	0.488701	0.641308	0.391786	0.508297	0.690922	0.36234	0.232653	-0.0824307	-0.092681	-0.0695986	-0.304844	-0.474234	-0.552516	-0.518494	-0.468583	-0.262255	-0.323123	-0.00251851	-0.247503	-0.464849	-0.0232833	0.273512	0.0354767	-0.226869	0.0890221	0.130802	-0.0140091	-0.11962	-0.17294	-0.523399	-0.409684	-0.411582	0.00290378	0.246772	0.023502	0.432138	0.801521	0.569893
VIT_00s0353g00020	0.0531232	-0.0444644	-0.040767	0.0383004	-0.025531	-0.371595	0.390827	0.16395	0.427681	0.0983705	0.210847	0.341613	0.662709	0.681822	0.348281	0.445043	0.405133	0.597395	-0.417016	-0.463011	-0.554548	-0.499425	-0.0455375	-0.416224	-0.534898	-0.349501	-0.228663	-0.11039	-0.285131	-0.275184	-0.178521	0.105965	-0.361529	-0.356891	-0.172168	-0.214431	0.482934	0.247745	0.0597932	-0.0455699	-0.718455	-0.364954	-0.365569	0.418499	0.686861	0.73586	0.757119	0.771404	0.846462
VIT_00s0353g00030	-0.00455304	0.0135611	-0.136614	0.00588131	-0.0549284	-0.408959	0.349626	0.124135	0.473785	0.169024	0.29	0.353616	0.682664	0.717552	0.292253	0.414156	0.38075	0.588898	-0.343986	-0.362308	-0.4912	-0.44134	-0.0712023	-0.383883	-0.604358	-0.372241	-0.137611	-0.0542585	-0.200698	-0.215803	-0.0763136	0.201532	-0.404979	-0.336967	-0.28546	-0.315902	0.388632	0.198859	0.114825	-0.0646027	-0.741685	-0.442957	-0.415917	0.42658	0.972458	0.918091	0.297951	0.964427	0.676797
VIT_00s0353g00050	0.175902	0.119018	-0.280493	0.0634984	0.294472	0.0388488	0.136614	0.225357	0.585079	0.409486	0.170504	0.456396	0.0975942	0.424274	-0.281585	-0.14912	0.0612502	0.475502	0.0956432	0.0683657	0.1007	0.26746	0.432184	0.295013	0.0876678	-0.310518	0.0030191	-0.123346	-0.00963115	0.13986	0.249038	0.256328	-0.45825	-0.409425	-0.0919367	-0.382624	0.021374	-0.403893	-0.0864219	-0.400329	-0.269521	-0.433298	-0.293396	0.515582	0.178826	0.365071	0.0299486	0.629808	0.0223782
VIT_00s0353g00060	-0.0481408	0.309415	-0.0281008	0.3709	0.405429	0.0950092	0.576435	0.479137	0.468477	0.466773	0.405475	0.459546	0.398366	0.65753	-0.11681	0.268255	0.381456	0.698666	-0.0360144	0.0831449	-0.0265943	0.0840834	-0.014522	-0.186275	-0.385473	-0.667039	-0.327311	-0.420328	-0.0715739	-0.387617	-0.0608304	0.0727712	-0.406921	-0.338212	-0.365247	-0.474975	0.0236591	-0.369214	-0.303834	-0.363884	-0.599049	-0.475656	-0.26777	0.210982	0.714914	0.0161434	0.831225	0.00352988	0.00131085
VIT_00s0357g00010	0.0472089	0.419978	0.598609	0.680132	0.763802	0.864476	0.579958	0.68298	0.0131719	0.392588	0.175107	-0.0324682	-0.11996	0.0397182	-0.269626	0.146538	-0.282795	-0.208981	0.199754	-0.0641602	0.118241	0.364423	-0.00571371	-0.229368	-0.0811319	-0.523522	-0.584794	-0.77468	-0.365904	-0.569421	-0.384345	-0.516902	-0.167009	0.0822142	-0.215888	-0.164163	-0.25901	-0.536836	-0.559701	-0.185433	0.229459	0.0937932	0.240813	-0.511377	0.720204	0.000835919	4.37574e-07	2.27425e-09	1.26593e-12
[truncated: 20,739 more rows]
[truncated: 64 more columns]
