# Supplementary material for: Drought tolerance of the grapevine, Vitis champinii cv. Ramsey, is associated with higher photosynthesis and greater transcriptomic responsiveness of abscisic acid biosynthesis and signaling
Source: BMC Plant Biol. 2020 Feb 4;20:55. doi: 10.1186/s12870-019-2012-7 (PMC7001288; doi:10.1186/s12870-019-2012-7)
Supplement: Supplementary file 17 — Summary of the WGCNA modules in the leaves. (XLSX 29 kb) [file 12870_2019_2012_MOESM17_ESM.xlsx]

## Sheet: Additional_file_17
Additional file 17: Summary of the WGCNA modules in the leaves. For each module, the number of associated genes, the most connected gene, its name and its description are presented in the first columns, followed by the top 5 enrichments of GOs and their corresponding adjusted p-values. The correlation of the module with the WD treatment and the associated p-value are presented in the last columns…
MEsnames	freq	TopGene	Name	Description	top100GO1.term	top100GO1.padj	top100GO2.term	top100GO2.padj	top100GO3.term	top100GO3.padj	top100GO4.term	top100GO4.padj	top100GO5.term	top100GO5.padj	correlation.WD	p.value.WD
MMivory	38	VIT_06s0061g00320	"NRT2.4"	"(at5g60770 : 822.0) member of High affinity nitrate transporter family; nitrate transporter 2.4 (NRT2.4); FUNCTIONS IN: nitrate transmembrane transporter activity; INVOLVED IN: transmembrane transport; CONTAINS InterPro DOMAIN/s: Major facilitator superfamily (InterPro:IPR020846), Major facilitator superfamily MFS-1 (InterPro:IPR011701), Major facilitator superfamily, general substrate transport…	oxidation-reduction process	3.4e-08	hydrogen peroxide catabolic process	3.6e-08	antibiotic catabolic process	5.1e-08	cofactor catabolic process	7e-07	detoxification	1.5e-06	0.0645184	0.624307
MMdarkorange	149	VIT_12s0028g03270	NA	"(q9lw49|erf4_nicsy : 121.0) Ethylene-responsive transcription factor 4 (Ethylene-responsive element-binding factor 4 homolog) (EREBP-3) (NsERF3) - Nicotiana sylvestris (Wood tobacco) & (at5g44210 : 95.9) encodes a member of the ERF (ethylene response factor) subfamily B-1 of ERF/AP2 transcription factor family (ATERF-9). The protein contains one AP2 domain. There are 15 members in this subfamily…	response to chitin	5.5e-13	response to organic substance	2.1e-12	response to oxygen-containing compound	8.2e-12	defense response	3.1e-11	response to chemical	5e-11	0.385521	0.00235056
MMpink	705	VIT_14s0066g01920	NA	"(at2g04690 : 264.0) Pyridoxamine 5-phosphate oxidase family protein; FUNCTIONS IN: FMN binding; INVOLVED IN: biological_process unknown; EXPRESSED IN: 22 plant structures; EXPRESSED DURING: 13 growth stages; CONTAINS InterPro DOMAIN/s: Cellular repressor of E1A-stimulated genes (CREG) (InterPro:IPR014631), FMN-binding split barrel (InterPro:IPR012349), FMN-binding split barrel, related (InterPro…	proline biosynthetic process	0.00055	response to water deprivation	0.00112	response to water	0.00117	proline metabolic process	0.00117	fatty acid beta-oxidation	0.00136	0.4287	0.000632097
MMdarkgrey	181	VIT_04s0008g01590	NA	"(p05477|hsp21_soybn : 184.0) 17.9 kDa class II heat shock protein - Glycine max (Soybean) & (at5g12020 : 143.0) 17.6 kDa class II heat shock protein (HSP17.6II); CONTAINS InterPro DOMAIN/s: Heat shock protein Hsp20 (InterPro:IPR002068), HSP20-like chaperone (InterPro:IPR008978); BEST Arabidopsis thaliana protein match is: heat shock protein 17.6A (TAIR:AT5G12030.1); Has 1807 Blast hits to 1807 p…	response to abscisic acid	1e-30	response to alcohol	1e-30	response to lipid	1e-30	response to acid chemical	1e-30	response to oxygen-containing compound	1e-30	0.481892	9.6807e-05
MMgrey60	291	VIT_08s0058g00870	NA	"(at5g01750 : 258.0) Protein of unknown function (DUF567); FUNCTIONS IN: molecular_function unknown; INVOLVED IN: biological_process unknown; LOCATED IN: chloroplast; EXPRESSED IN: 23 plant structures; EXPRESSED DURING: 13 growth stages; CONTAINS InterPro DOMAIN/s: Protein of unknown function DUF567 (InterPro:IPR007612); BEST Arabidopsis thaliana protein match is: Protein of unknown function (DUF…	response to water deprivation	8.5e-08	response to water	9.2e-08	response to inorganic substance	2.8e-06	oxidation-reduction process	8.3e-06	S-glycoside metabolic process	2.1e-05	0.537986	9.28775e-06
MMpaleturquoise	123	VIT_19s0090g01200	NA	"(at5g55210 : 88.2) unknown protein; FUNCTIONS IN: molecular_function unknown; INVOLVED IN: biological_process unknown; LOCATED IN: chloroplast; EXPRESSED IN: 23 plant structures; EXPRESSED DURING: 13 growth stages; BEST Arabidopsis thaliana protein match is: unknown protein (TAIR:AT4G22320.1); Has 1807 Blast hits to 1807 proteins in 277 species: Archae - 0; Bacteria - 0; Metazoa - 736; Fungi - 3…	response to abscisic acid	5.4e-28	response to alcohol	6.3e-28	response to lipid	4.5e-27	response to hormone	1.8e-24	response to endogenous stimulus	2.9e-24	0.734523	2.39537e-11
MMblue	2663	VIT_01s0010g03930	"WRKY75"	"(at5g13080 : 172.0) WRKY75 is one of several transcription factors induced during Pi deprivation. It is nuclear localized and regulated differentially during Pi starvation. RNAi mediated suppression of WRKY75 made the plants more susceptible to Pi stress as indicated by the higher accumulation of anthocyanin during Pi starvation.; WRKY DNA-binding protein 75 (WRKY75); CONTAINS InterPro DOMAIN/s:…	organonitrogen compound catabolic process	1.9e-06	response to stress	6.6e-06	cellular catabolic process	1.7e-05	catabolic process	2.4e-05	response to stimulus	2.7e-05	0.409725	0.00115018
MMgreen	1081	VIT_12s0034g02390	NA	"(at1g22930 : 973.0) T-complex protein 11; INVOLVED IN: biological_process unknown; EXPRESSED IN: 24 plant structures; EXPRESSED DURING: 13 growth stages; CONTAINS InterPro DOMAIN/s: T-complex 11 (InterPro:IPR008862); BEST Arabidopsis thaliana protein match is: T-complex protein 11 (TAIR:AT4G09150.2); Has 30201 Blast hits to 17322 proteins in 780 species: Archae - 12; Bacteria - 1396; Metazoa - 1…	response to abiotic stimulus	3e-07	regulation of metabolic process	3.5e-07	regulation of macromolecule metabolic process	8.5e-07	lipid modification	1.6e-06	regulation of biological process	2.1e-06	0.539563	8.64206e-06
MMroyalblue	235	VIT_00s0238g00060	NA	"(at5g17680 : 634.0) disease resistance protein (TIR-NBS-LRR class), putative; FUNCTIONS IN: transmembrane receptor activity, ATP binding; INVOLVED IN: signal transduction, defense response, apoptosis, innate immune response; LOCATED IN: intrinsic to membrane; EXPRESSED IN: 14 plant structures; EXPRESSED DURING: 6 growth stages; CONTAINS InterPro DOMAIN/s: Leucine-rich repeat, typical subtype (In…	defense response	2.2e-05	plant-type primary cell wall biogenesis	6.2e-05	regulation of salicylic acid mediated signaling pathway	0.00012	regulation of response to drug	0.00012	regulation of cellular response to drug	0.00012	0.0480308	0.715538
MMlightcyan	311	VIT_13s0064g00810	"CCD1"	"(at3g63520 : 913.0) Encodes a protein with 9-<i>cis</i>-epoxycarotenoid dioxygenase activity. The enzyme was shown to act on a variety of carotenoid including &"	response to starvation	0.0031	spliceosomal snRNP assembly	0.0042	triglyceride biosynthetic process	0.0045	neutral lipid biosynthetic process	0.0051	acylglycerol biosynthetic process	0.0051	0.203042	0.119726
MMmidnightblue	325	VIT_13s0074g00310	"EIF2 GAMMA"	"(at1g04170 : 843.0) protein synthesis initiation factor eIF2 gamma; eukaryotic translation initiation factor 2 gamma subunit (EIF2 GAMMA); CONTAINS InterPro DOMAIN/s: Translation elongation factor EFTu/EF1A, domain 2 (InterPro:IPR004161), Initiation factor eIF2 gamma, C-terminal (InterPro:IPR015256), Translation elongation factor EF1A/initiation factor IF2gamma, C-terminal (InterPro:IPR009001), …	defense response	7.9e-05	recognition of pollen	0.00016	cell recognition	0.00018	pollen-pistil interaction	0.00019	cell communication	0.00022	0.0500261	0.704252
MMyellow	1205	VIT_09s0002g01910	"MYA1"	"(at5g20490 : 2231.0) Encodes a member of the type XI myosin protein family involved in root hair growth, trichome development, and organelle trafficking. This gene appears to be expressed at low levels throughout the plant.; XIK; FUNCTIONS IN: motor activity; INVOLVED IN: in 11 processes; LOCATED IN: myosin complex; EXPRESSED IN: stem, fruit, flower, root, leaf; EXPRESSED DURING: seedling growth…	negative regulation of gene expression	6e-12	negative regulation of metabolic process	3.7e-11	negative regulation of biological process	4.9e-11	negative regulation of macromolecule metabolic process	1.3e-10	chromosome organization	2.2e-10	0.144045	0.272189
MMmagenta	655	VIT_10s0003g04870	NA	"(at5g20480 : 509.0) Encodes a predicted leucine-rich repeat receptor kinase (LRR-RLK). Functions as the receptor for bacterial PAMP (pathogen associated molecular patterns) EF-Tu.; EF-TU receptor (EFR); FUNCTIONS IN: protein serine/threonine kinase activity, transmembrane receptor protein kinase activity, kinase activity, ATP binding; INVOLVED IN: in 7 processes; LOCATED IN: endomembrane system;…	protein phosphorylation	1.5e-07	cell migration	2.6e-06	phosphorylation	3e-06	cell motility	4e-06	localization of cell	4e-06	-0.0593143	0.652582
MMorange	176	VIT_00s0160g00130	NA	"(at5g54260 : 62.0) DNA repair and meiotic recombination protein, component of MRE11 complex with RAD50 and NBS1; MEIOTIC RECOMBINATION 11 (MRE11); FUNCTIONS IN: hydrolase activity, manganese ion binding, protein serine/threonine phosphatase activity, exonuclease activity, endonuclease activity; INVOLVED IN: double-strand break repair, DNA metabolic process; LOCATED IN: nucleus; EXPRESSED IN: 10 …	protein phosphorylation	8.3e-07	phosphorylation	1e-06	cell communication	0.00027	phosphate-containing compound metabolic process	0.00032	phosphorus metabolic process	0.00037	0.00258899	0.984337
MMlightyellow	266	VIT_16s0022g01650	NA	"(at5g38280 : 340.0) putative receptor serine/threonine kinase PR5K (PR5K) mRNA, PR5-like receptor kinase; PR5-like receptor kinase (PR5K); FUNCTIONS IN: transmembrane receptor protein serine/threonine kinase activity, kinase activity; INVOLVED IN: response to fungus; LOCATED IN: endomembrane system; EXPRESSED IN: 6 plant structures; EXPRESSED DURING: petal differentiation and expansion stage; CO…	defense response	2.2e-05	oxidation-reduction process	0.0012	protein phosphorylation	0.0013	response to stress	0.0044	phosphorylation	0.0063	-0.0516291	0.695231
MMtan	466	VIT_07s0104g00420	NA	"(at3g23600 : 348.0) alpha/beta-Hydrolases superfamily protein; FUNCTIONS IN: hydrolase activity; INVOLVED IN: response to salt stress; LOCATED IN: apoplast, nucleus, plasma membrane, cytoplasm; EXPRESSED IN: 24 plant structures; EXPRESSED DURING: 14 growth stages; CONTAINS InterPro DOMAIN/s: Dienelactone hydrolase (InterPro:IPR002925); BEST Arabidopsis thaliana protein match is: alpha/beta-Hydro…	protein phosphorylation	1.5e-07	phosphorylation	7.9e-07	phosphate-containing compound metabolic process	3.3e-05	phosphorus metabolic process	4e-05	cellular protein metabolic process	0.0007	0.135158	0.303178
MMdarkred	234	VIT_00s0388g00020	NA	"(at5g38280 : 346.0) putative receptor serine/threonine kinase PR5K (PR5K) mRNA, PR5-like receptor kinase; PR5-like receptor kinase (PR5K); FUNCTIONS IN: transmembrane receptor protein serine/threonine kinase activity, kinase activity; INVOLVED IN: response to fungus; LOCATED IN: endomembrane system; EXPRESSED IN: 6 plant structures; EXPRESSED DURING: petal differentiation and expansion stage; CO…	protein phosphorylation	4.2e-12	phosphorylation	2.7e-10	phosphate-containing compound metabolic process	1.4e-07	phosphorus metabolic process	1.8e-07	positive regulation of cell death	4.6e-07	-0.0826641	0.530056
MMwhite	146	VIT_07s0031g01120	NA	"(at4g39830 : 246.0) Cupredoxin superfamily protein; FUNCTIONS IN: oxidoreductase activity, L-ascorbate oxidase activity, copper ion binding; INVOLVED IN: oxidation reduction; LOCATED IN: endomembrane system, extracellular region; EXPRESSED IN: 19 plant structures; EXPRESSED DURING: 12 growth stages; CONTAINS InterPro DOMAIN/s: Multicopper oxidase, type 3 (InterPro:IPR011707), Multicopper oxidase…	defense response to oomycetes	2.5e-08	response to oomycetes	2.8e-08	response to biotic stimulus	3.6e-07	defense response	7.9e-06	regulation of response to biotic stimulus	1.8e-05	-0.049141	0.709251
MMorangered4	71	VIT_06s0080g00330	NA	"(at3g44510 : 436.0) alpha/beta-Hydrolases superfamily protein; FUNCTIONS IN: molecular_function unknown; INVOLVED IN: biological_process unknown; LOCATED IN: cellular_component unknown; EXPRESSED IN: inflorescence meristem, root; CONTAINS InterPro DOMAIN/s: Alpha/beta hydrolase fold-1 (InterPro:IPR000073); BEST Arabidopsis thaliana protein match is: alpha/beta-Hydrolases superfamily protein (TAI…	cellular response to phosphate starvation	1.7e-16	galactolipid metabolic process	4.9e-14	cellular response to starvation	1.4e-12	glycolipid biosynthetic process	2.1e-12	galactolipid biosynthetic process	2.4e-12	0.432522	0.000557894
MMyellowgreen	78	VIT_06s0004g02620	"PAL4"	"(p24481|pal1_petcr : 1201.0) Phenylalanine ammonia-lyase 1 (EC 4.3.1.5) - Petroselinum crispum (Parsley) (Petroselinum hortense) & (at2g37040 : 1174.0) Encodes PAL1, a phenylalanine ammonia-lyase. Arabidopsis has four PALs: AT2G37040 (PAL1), AT3G53260 (PAL2), AT5G04230 (PAL3) and AT3G10340 (PAL4).; PHE ammonia lyase 1 (PAL1); FUNCTIONS IN: phenylalanine ammonia-lyase activity; INVOLVED IN: in 10…	flavonoid biosynthetic process	9.9e-19	flavonoid metabolic process	8.3e-18	secondary metabolic process	4.1e-13	secondary metabolite biosynthetic process	3.3e-12	biosynthetic process	1.3e-10	-0.0974016	0.459081
MMsienna3	106	VIT_09s0018g00780	NA	"(at2g34930 : 479.0) disease resistance family protein / LRR family protein; INVOLVED IN: signal transduction, defense response to fungus, defense response; LOCATED IN: cell wall; EXPRESSED IN: 10 plant structures; EXPRESSED DURING: 7 growth stages; CONTAINS InterPro DOMAIN/s: Leucine-rich repeat-containing N-terminal domain, type 2 (InterPro:IPR013210), Leucine-rich repeat (InterPro:IPR001611); …	sequestering of metal ion	0.003	response to UV-B	0.0038	cellular response to iron ion	0.0056	oxidation-reduction process	0.0073	response to zinc ion	0.0082	0.0103161	0.937646
MMsteelblue	130	VIT_19s0027g01260	NA	"(at5g08020 : 94.7) Encodes a homolog of Replication Protein A. rpa70b mutants are hypersensitive to UV-B radiation and MMS treatments suggesting a role for this protein in DNA damage repair.; RPA70-kDa subunit B (RPA70B); FUNCTIONS IN: DNA binding, nucleic acid binding; INVOLVED IN: DNA repair, response to UV-B, DNA replication; LOCATED IN: nucleus; EXPRESSED IN: 19 plant structures; EXPRESSED D…	terpene biosynthetic process	5.9e-06	terpene metabolic process	2e-05	terpenoid biosynthetic process	0.00014	terpenoid metabolic process	0.00022	isoprenoid biosynthetic process	0.00228	0.200946	0.123675
MMviolet	123	VIT_18s0122g01160	NA	"(at1g76680 : 520.0) Encodes a member of an alpha/beta barrel fold family of FMN-containing oxidoreductases. One of the closely related 12-oxophytodienoic acid reductases. This enzyme is not expected to participate in jasmonic acid biosynthesis because during in vitro assays, it shows very little activity with the naturally occurring OPDA isomer. Shows activity towards 2,4,6-trinitrotoluene. Expr…	regulation of salicylic acid mediated signaling pathway	0.00015	regulation of response to drug	0.00015	regulation of cellular response to drug	0.00015	defense response	0.00159	starch catabolic process	0.00222	0.125624	0.338869
MMplum1	76	VIT_19s0014g02590	NA	"(ipr008949 : 1500.0) Terpenoid synthase & (p93665|dcs1_goshi : 599.0) (+)-delta-cadinene synthase (EC 4.2.3.13) (D-cadinene synthase) - Gossypium hirsutum (Upland cotton) & (at5g23960 : 447.0) Encodes a sesquiterpene synthase involved in generating all of the group A sesquiterpenes found in the Arabidopsis floral volatile blend. Strongly expressed in the stigma.; terpene synthase 21 (TPS21); CON…	cellular aldehyde metabolic process	5.5e-05	pyridoxal phosphate metabolic process	0.00076	pyridoxal phosphate biosynthetic process	0.00076	vitamin B6 metabolic process	0.0009	vitamin B6 biosynthetic process	0.0009	-0.135618	0.301522
MMskyblue	141	VIT_11s0016g00030	"DGD2"	"(q6dw73|dgdg2_lotja : 502.0) Digalactosyldiacylglycerol synthase 2, chloroplast (EC 2.4.1.241) - Lotus japonicus & (at4g00550 : 463.0) encodes a UDP-galactose-dependent digalactosyldiacylglycerol(DGDG) synthase. Located in chloroplast outer membrane.; digalactosyl diacylglycerol deficient 2 (DGD2); CONTAINS InterPro DOMAIN/s: Glycosyl transferase, group 1 (InterPro:IPR001296); BEST Arabidopsis t…	oxidation-reduction process	2e-06	defense response	0.0011	regulation of growth	0.0011	glutamine family amino acid metabolic process	0.0034	arginine metabolic process	0.0053	0.0372214	0.777676
MMblack	855	VIT_06s0004g06170	NA	" no hits & (original description: no original description)"	photosynthesis	1e-30	photosynthesis, light reaction	1e-30	generation of precursor metabolites and energy	1e-30	photosynthesis, light harvesting in photosystem I	5.7e-17	glyceraldehyde-3-phosphate metabolic process	1.2e-16	-0.3503	0.00607213
MMdarkmagenta	108	VIT_03s0038g04000	"XCP1"	"(at4g35350 : 562.0) tracheary element vacuolar protein; xylem cysteine peptidase 1 (XCP1); FUNCTIONS IN: cysteine-type peptidase activity, cysteine-type endopeptidase activity; INVOLVED IN: proteolysis, developmental programmed cell death; LOCATED IN: plant-type vacuole; EXPRESSED IN: 20 plant structures; EXPRESSED DURING: 10 growth stages; CONTAINS InterPro DOMAIN/s: Peptidase C1A, papain (Inte…	phloem development	2e-14	xylan metabolic process	4.4e-14	hemicellulose metabolic process	6.7e-14	cell wall polysaccharide metabolic process	4.6e-13	xylan biosynthetic process	7.2e-13	-0.348349	0.00638087
MMturquoise	2878	VIT_02s0154g00080	"SKU5"	"(at4g12420 : 916.0) Encodes a protein of unknown function involved in directed root tip growth. It is a member of 19-member gene family and is distantly related structurally to the multiple-copper oxidases ascorbate oxidase and laccase, though it lacks the copper-binding domains. The protein is glycosylated and GPI-anchored. It is localized to the plasma membrane and the cell wall. The gene is e…	regulation of meristem growth	2.5e-06	regulation of meristem development	2.8e-06	meristem growth	5e-06	regulation of developmental growth	8.9e-06	enzyme linked receptor protein signaling pathway	3.5e-05	-0.591117	6.60413e-07
MMlightcyan1	45	VIT_12s0134g00140	NA	"(ipr008949 : 244.53606) Terpenoid synthase & (at4g16730 : 238.0) In the Col ecotype, no functional protein is encoded at this locus due to the presence of a two-base (AT) insertion 184 nucleotides downstream of the start codon leading to a frame shift and premature translational termination. However, in the Ws ecotype, a functional terpene synthase that localizes to the chloroplast is encoded at…	secondary metabolite biosynthetic process	4.1e-05	secondary metabolic process	0.00053	cellular biogenic amine metabolic process	0.00525	cellular response to iron ion	0.00687	amine catabolic process	0.00858	-0.309527	0.0161029
MMbrown	1626	VIT_01s0011g00730	NA	"(p53535|phsl2_soltu : 1432.0) Alpha-1,4 glucan phosphorylase L-2 isozyme, chloroplast precursor (EC 2.4.1.1) (Starch phosphorylase L-2) - Solanum tuberosum (Potato) & (at3g29320 : 1352.0) Encodes a plastidic alpha-glucan phosphorylase. In vitro, the enzyme has a preference for maltooligosaccharides, such as maltoheptaose.; Glycosyl transferase, family 35; FUNCTIONS IN: phosphorylase activity, tr…	glyceraldehyde-3-phosphate metabolic process	1e-30	plastid organization	1e-30	cellular aldehyde metabolic process	1e-30	plastid membrane organization	1e-30	thylakoid membrane organization	1e-30	-0.310694	0.0156867
MMdarkolivegreen	115	VIT_03s0088g00380	NA	"(q6vaf9|tba4_goshi : 835.0) Tubulin alpha-4 chain (Alpha-4 tubulin) - Gossypium hirsutum (Upland cotton) & (at1g50010 : 830.0) Encodes alpha-2,4 tubulin. TUA2 and TUA4 encode identical proteins.; tubulin alpha-2 chain (TUA2); FUNCTIONS IN: structural constituent of cytoskeleton; INVOLVED IN: microtubule-based process, response to salt stress; LOCATED IN: tubulin complex, cytosol, cell wall, memb…	carboxylic acid metabolic process	2.4e-05	small molecule metabolic process	3e-05	oxoacid metabolic process	5.4e-05	organic acid metabolic process	5.6e-05	lipid metabolic process	0.00013	-0.338394	0.00817958
MMred	902	VIT_08s0056g00080	"GAUT7"	"(at2g38650 : 622.0) galacturonosyltransferase 7 (GAUT7); CONTAINS InterPro DOMAIN/s: Glycosyl transferase, family 8 (InterPro:IPR002495); BEST Arabidopsis thaliana protein match is: galacturonosyltransferase 4 (TAIR:AT5G47780.1). & (ipr002495 : 80.90519) Glycosyl transferase, family 8 & (gnl|cdd|36139 : 55.7) no description available & (gnl|cdd|33678 : 55.4) no description available & (reliabili…	cell wall organization or biogenesis	2.1e-08	cell wall organization	2.4e-07	external encapsulating structure organization	3.8e-07	polysaccharide biosynthetic process	3e-06	microtubule-based movement	4e-06	-0.362567	0.00441445
MMdarkturquoise	200	VIT_19s0014g04520	NA	"(at1g51650 : 77.4) ATP synthase epsilon chain, mitochondrial; FUNCTIONS IN: hydrogen ion transporting ATP synthase activity, rotational mechanism, proton-transporting ATPase activity, rotational mechanism; INVOLVED IN: ATP biosynthetic process, ATP synthesis coupled proton transport; LOCATED IN: mitochondrion; EXPRESSED IN: 25 plant structures; EXPRESSED DURING: 15 growth stages; CONTAINS InterP…	response to acidic pH	0.0002	response to pH	0.00038	nitrate metabolic process	0.00389	nitrate assimilation	0.00389	reactive nitrogen species metabolic process	0.00594	-0.0886065	0.5008
MMmediumpurple3	63	VIT_14s0060g01830	NA	"(at1g02816 : 172.0) Protein of unknown function, DUF538; FUNCTIONS IN: molecular_function unknown; INVOLVED IN: biological_process unknown; LOCATED IN: plasma membrane, vacuole; EXPRESSED IN: 25 plant structures; EXPRESSED DURING: 14 growth stages; CONTAINS InterPro DOMAIN/s: Protein of unknown function DUF538 (InterPro:IPR007493); BEST Arabidopsis thaliana protein match is: Protein of unknown f…	glycerol ether metabolic process	0.00033	ether metabolic process	0.00033	cellular response to oxidative stress	0.00037	aging	0.00117	morphogenesis of a branching structure	0.00277	-0.0574786	0.662675
MMdarkgreen	205	VIT_08s0007g02020	NA	"(at3g53960 : 202.0) Major facilitator superfamily protein; FUNCTIONS IN: transporter activity; INVOLVED IN: oligopeptide transport; LOCATED IN: plasma membrane, membrane; EXPRESSED IN: 22 plant structures; EXPRESSED DURING: 13 growth stages; CONTAINS InterPro DOMAIN/s: PTR2 family proton/oligopeptide symporter, conserved site (InterPro:IPR018456), Oligopeptide transporter (InterPro:IPR000109), M…	amino acid transmembrane transport	0.005	organic acid transport	0.0086	carboxylic acid transport	0.0086	NA	NA	NA	NA	-0.0123004	0.925683
MMpurple	514	VIT_04s0008g05160	NA	"(at4g31980 : 271.0) unknown protein; CONTAINS InterPro DOMAIN/s: Protein of unknown function DUF247, plant (InterPro:IPR004158), Protein of unknown function DUF862, eukaryotic (InterPro:IPR008580); BEST Arabidopsis thaliana protein match is: Plant protein of unknown function (DUF247) (TAIR:AT5G11290.1); Has 1967 Blast hits to 1844 proteins in 183 species: Archae - 0; Bacteria - 6; Metazoa - 223;…	positive regulation of nuclear division	0.00014	positive regulation of chromosome segregation	0.00014	positive regulation of cell cycle phase transition	0.00026	positive regulation of mitotic cell cycle phase transition	0.00026	positive regulation of mitotic cell cycle	0.00033	0.00152558	0.99077
MMgreenyellow	482	VIT_04s0023g01240	"UGT72D1"	"(at3g50740 : 447.0) UGT72E1 is an UDPG:coniferyl alcohol glucosyltransferase which specifically glucosylates sinapyl- and coniferyl aldehydes. The enzyme is thought to be involved in lignin metabolism.; UDP-glucosyl transferase 72E1 (UGT72E1); CONTAINS InterPro DOMAIN/s: UDP-glucuronosyl/UDP-glucosyltransferase (InterPro:IPR002213); BEST Arabidopsis thaliana protein match is: UDP-Glycosyltransfe…	recognition of pollen	4e-12	cell recognition	5.1e-12	pollen-pistil interaction	5.5e-12	pollination	2.6e-08	multi-multicellular organism process	2.6e-08	-0.00273571	0.983449
MMskyblue3	78	VIT_03s0017g00870	NA	"(at3g26040 : 214.0) HXXXD-type acyl-transferase family protein; FUNCTIONS IN: transferase activity, transferring acyl groups other than amino-acyl groups, transferase activity; INVOLVED IN: biological_process unknown; LOCATED IN: cellular_component unknown; EXPRESSED IN: root; CONTAINS InterPro DOMAIN/s: Transferase (InterPro:IPR003480); BEST Arabidopsis thaliana protein match is: HXXXD-type acy…	secondary metabolic process	0.00013	cell wall organization	0.00444	external encapsulating structure organization	0.00544	polarity specification of adaxial/abaxial axis	0.00978	NA	NA	-0.32647	0.0109026
MMcyan	332	VIT_16s0050g01160	"RPS10B"	"(at5g52650 : 179.0) RNA binding Plectin/S10 domain-containing protein; FUNCTIONS IN: structural constituent of ribosome; INVOLVED IN: translation; LOCATED IN: cytosolic small ribosomal subunit, cytosolic ribosome, cell wall, membrane; EXPRESSED IN: 22 plant structures; EXPRESSED DURING: 13 growth stages; CONTAINS InterPro DOMAIN/s: Plectin/S10, N-terminal (InterPro:IPR005326); BEST Arabidopsis t…	translation	1e-30	peptide biosynthetic process	1e-30	amide biosynthetic process	1e-30	peptide metabolic process	1e-30	cellular amide metabolic process	1e-30	-0.634038	5.37384e-08
MMsalmon	433	VIT_14s0066g00560	"RPL27AA"	"(at1g70600 : 277.0) Ribosomal protein L18e/L15 superfamily protein; FUNCTIONS IN: structural constituent of ribosome; INVOLVED IN: translation; LOCATED IN: cytosolic ribosome, ribosome, cytosolic large ribosomal subunit, membrane; EXPRESSED IN: guard cell, leaf; CONTAINS InterPro DOMAIN/s: Ribosomal protein L18e/L15 (InterPro:IPR021131), Ribosomal protein L15, conserved site (InterPro:IPR001196)…	translation	4.5e-29	peptide biosynthetic process	5.6e-29	amide biosynthetic process	1.4e-27	peptide metabolic process	1.3e-26	cellular protein-containing complex assembly	3.8e-26	-0.343931	0.00713111
MMsaddlebrown	135	VIT_18s0001g05440	NA	"(at1g78140 : 422.0) S-adenosyl-L-methionine-dependent methyltransferases superfamily protein; FUNCTIONS IN: methyltransferase activity; INVOLVED IN: metabolic process; LOCATED IN: chloroplast, plastoglobule; EXPRESSED IN: 24 plant structures; EXPRESSED DURING: 15 growth stages; CONTAINS InterPro DOMAIN/s: Methyltransferase type 11 (InterPro:IPR013216); BEST Arabidopsis thaliana protein match is:…	cytochrome b6f complex assembly	1.7e-08	isoprenoid biosynthetic process	5.8e-07	isoprenoid metabolic process	1e-06	cofactor metabolic process	1.2e-06	glyceraldehyde-3-phosphate metabolic process	1.4e-06	0.147632	0.260302
MMlightgreen	267	VIT_00s2608g00010	"PSBB"	"(q9bbq8|psbb_lotja : 371.0) Photosystem II P680 chlorophyll A apoprotein (CP-47 protein) - Lotus japonicus & (atcg00680 : 363.0) encodes for CP47, subunit of the photosystem II reaction center.; photosystem II reaction center protein B (PSBB); FUNCTIONS IN: chlorophyll binding; INVOLVED IN: photosynthesis, light reaction, photosystem II assembly; LOCATED IN: in 6 components; EXPRESSED IN: 24 pla…	electron transport chain	1.6e-27	photosynthesis	8.8e-23	generation of precursor metabolites and energy	2e-21	ATP metabolic process	1.8e-18	purine ribonucleoside triphosphate metabolic process	3.7e-18	0.00767725	0.953575
MMlightsteelblue1	56	VIT_05s0094g00400	"SRP14"	"(at2g43640 : 156.0) Signal recognition particle, SRP9/SRP14 subunit; FUNCTIONS IN: endoplasmic reticulum signal peptide binding, 7S RNA binding, RNA binding; INVOLVED IN: negative regulation of translational elongation, protein targeting, SRP-dependent cotranslational protein targeting to membrane; LOCATED IN: signal recognition particle, signal recognition particle, endoplasmic reticulum target…	electron transport chain	4e-09	oxidative phosphorylation	6.8e-07	ATP synthesis coupled electron transport	6.8e-07	mitochondrial electron transport, NADH to ubiquinone	1.6e-06	photorespiration	1.7e-06	0.00209238	0.987341
MMgrey	2273	VIT_04s0023g02340	NA	"(at5g66420 : 946.0) LOCATED IN: cellular_component unknown; EXPRESSED IN: 23 plant structures; EXPRESSED DURING: 13 growth stages; CONTAINS InterPro DOMAIN/s: Uncharacterised conserved protein UCP033271 (InterPro:IPR008322), TIM-barrel signal transduction protein, predicted (InterPro:IPR009215); Has 1232 Blast hits to 1230 proteins in 311 species: Archae - 18; Bacteria - 959; Metazoa - 1; Fungi …	nucleobase-containing compound metabolic process	0.00024	CTP salvage	0.00025	nucleotide biosynthetic process	0.00039	nucleoside phosphate biosynthetic process	0.00041	pyrimidine ribonucleotide salvage	0.00047	-0.169031	0.196676
