# Supplementary material for: Drought tolerance of the grapevine, Vitis champinii cv. Ramsey, is associated with higher photosynthesis and greater transcriptomic responsiveness of abscisic acid biosynthesis and signaling
Source: BMC Plant Biol. 2020 Feb 4;20:55. doi: 10.1186/s12870-019-2012-7 (PMC7001288; doi:10.1186/s12870-019-2012-7)
Supplement: Supplementary file 18 — Genes strongly induced by the WD in the roots and the shoot of RM. (XLSX 30 kb) [file 12870_2019_2012_MOESM18_ESM.xlsx]

## Sheet: Additional_file_18
Additional file 18: Genes strongly induced by the WD in the roots and the shoot of RM.
Identifier	Ath_ortholog_loci	V3_gene_loci	Ath_gene_name	VIT_gene_name	PrctIDAth	Ensembl_Ath_ortholog_gene_name	Ensembl_Ath_ortholog_percID	Araport11_symbol	manual_annot	Check_gene_name	Araport11_Alias	Araport11_full_name	Araport11_computational_description	Ath_gene_desc_Ensembl	TAIR_ortholog_desc_with_add_annot_GRC	Grimplet_annot2012	mercBIN	mercName	mercDESC	Araport11_Name	Araport11_Note	Araport11_curator_summary	Araport11_computational_description.1	Araport11_Dbxref	Araport11_locus_type	Consensus
VIT_05s0049g02240	AT1G04560	Vitvi05g00857	NA	NA	72.3164	NA	72.3164	NA	NA	4	NA	NA	AWPM-19-like family protein%3B FUNCTIONS IN: molecular_function unknown%3B INVOLVED IN: biological_process unknown%3B LOCATED IN: endomembrane system%3B CONTAINS InterPro DOMAIN/s: AWPM-19-like (InterPro:IPR008390)%3B BEST Arabidopsis thaliana protein match is: AWPM-19-like family protein (TAIR:AT5G46530.1)%3B Has 177 Blast hits to 177 proteins in 19 species: Archae - 0%3B Bacteria - 0%3B Metazoa…	AWPM-19-like family protein [Source:UniProtKB/TrEMBL;Acc:O23029]	AWPM-19-like family protein [Source:TAIR;Acc:AT1G04560]	AWPM-19	34.99	transport.misc	"(at1g04560 : 171.0) AWPM-19-like family protein; FUNCTIONS IN: molecular_function unknown; INVOLVED IN: biological_process unknown; LOCATED IN: endomembrane system; CONTAINS InterPro DOMAIN/s: AWPM-19-like (InterPro:IPR008390); BEST Arabidopsis thaliana protein match is: AWPM-19-like family protein (TAIR:AT5G46530.1); Has 177 Blast hits to 177 proteins in 19 species: Archae - 0; Bacteria - 0; Me…	AT1G04560	AWPM-19-like family protein	NA	AWPM-19-like family protein%3B FUNCTIONS IN: molecular_function unknown%3B INVOLVED IN: biological_process unknown%3B LOCATED IN: endomembrane system%3B CONTAINS InterPro DOMAIN/s: AWPM-19-like (InterPro:IPR008390)%3B BEST Arabidopsis thaliana protein match is: AWPM-19-like family protein (TAIR:AT5G46530.1)%3B Has 177 Blast hits to 177 proteins in 19 species: Archae - 0%3B Bacteria - 0%3B Metazoa…	PMID:16146321,PMID:16412086,PMID:20736450,locus:2197823	protein_coding	NA
VIT_09s0054g01040	AT1G16770	Vitvi09g01409	NA	NA	64.0867	NA	64.0867	NA	NA	4	NA	NA	unknown protein%3B Has 109 Blast hits to 109 proteins in 52 species: Archae - 0%3B Bacteria - 4%3B Metazoa - 0%3B Fungi - 71%3B Plants - 32%3B Viruses - 0%3B Other Eukaryotes - 2 (source: NCBI BLink).	F17F16.3 protein [Source:UniProtKB/TrEMBL;Acc:Q9FWR1]	unknown protein; Has 109 Blast hits to 109 proteins in 52 species: Archae - 0; Bacteria - 4; Metazoa - 0; Fungi - 71; Plants - 32; Viruses - 0; Other Eukaryotes - 2 (source: NCBI BLink). [Source:TAIR;Acc:AT1G16770]	Unknown protein	35.2	not assigned.unknown	"(at1g16770 : 369.0) unknown protein; FUNCTIONS IN: molecular_function unknown; INVOLVED IN: biological_process unknown; LOCATED IN: cellular_component unknown; Has 103 Blast hits to 103 proteins in 50 species: Archae - 0; Bacteria - 4; Metazoa - 0; Fungi - 65; Plants - 32; Viruses - 0; Other Eukaryotes - 2 (source: NCBI BLink). & (gnl|cdd|38301 : 54.2) no description available & (reliability: 73…	AT1G16770	hypothetical protein	NA	unknown protein%3B Has 109 Blast hits to 109 proteins in 52 species: Archae - 0%3B Bacteria - 4%3B Metazoa - 0%3B Fungi - 71%3B Plants - 32%3B Viruses - 0%3B Other Eukaryotes - 2 (source: NCBI BLink).	locus:2015641	protein_coding	NA
VIT_10s0003g03790	AT1G30135	Vitvi10g01879	"TIFY 5B"	"TIFY 5B"	44.8819	"TIFY 5B"	44.8819	"JAZ8"	NA	3	TIFY5A	jasmonate-zim-domain protein 8	jasmonate-zim-domain protein 8 (JAZ8)%3B CONTAINS InterPro DOMAIN/s: Tify (InterPro:IPR010399)%2C CCT domain-like (InterPro:IPR018467)%3B BEST Arabidopsis thaliana protein match is: jasmonate-zim-domain protein 7 (TAIR:AT2G34600.1)%3B Has 89 Blast hits to 89 proteins in 12 species: Archae - 0%3B Bacteria - 0%3B Metazoa - 0%3B Fungi - 0%3B Plants - 89%3B Viruses - 0%3B Other Eukaryotes - 0 (source…	NA	jasmonate-zim-domain protein 8 [Source:TAIR;Acc:AT1G30135]	Jasmonate ZIM domain-containing protein 8	35.2	not assigned.unknown	"(at1g30135 : 95.9) jasmonate-zim-domain protein 8 (JAZ8); CONTAINS InterPro DOMAIN/s: Tify (InterPro:IPR010399), CCT domain-like (InterPro:IPR018467); BEST Arabidopsis thaliana protein match is: jasmonate-zim-domain protein 7 (TAIR:AT2G34600.1); Has 89 Blast hits to 89 proteins in 12 species: Archae - 0; Bacteria - 0; Metazoa - 0; Fungi - 0; Plants - 89; Viruses - 0; Other Eukaryotes - 0 (source…	AT1G30135	jasmonate-zim-domain protein 8	NA	jasmonate-zim-domain protein 8 (JAZ8)%3B CONTAINS InterPro DOMAIN/s: Tify (InterPro:IPR010399)%2C CCT domain-like (InterPro:IPR018467)%3B BEST Arabidopsis thaliana protein match is: jasmonate-zim-domain protein 7 (TAIR:AT2G34600.1)%3B Has 89 Blast hits to 89 proteins in 12 species: Archae - 0%3B Bacteria - 0%3B Metazoa - 0%3B Fungi - 0%3B Plants - 89%3B Viruses - 0%3B Other Eukaryotes - 0 (source…	PMID:17499004,PMID:17565617,PMID:17637675,PMID:17675405,PMID:18252252,PMID:18775970,PMID:20360743,PMID:21447791,PMID:22327740,locus:505006155	protein_coding	"JAZ8"
VIT_05s0020g00600	AT1G48130	Vitvi05g00235	"PER1"	"PER1"	73.516	"PER1"	73.516	"PER1"	NA	4	ATPER1,1-cysteine peroxiredoxin 1	1-cysteine peroxiredoxin 1	1-cysteine peroxiredoxin 1 (PER1)%3B FUNCTIONS IN: thioredoxin peroxidase activity%2C antioxidant activity%3B INVOLVED IN: maintenance of seed dormancy%2C response to desiccation%3B LOCATED IN: cellular_component unknown%3B EXPRESSED IN: embryo%2C aleurone layer%2C seed%3B EXPRESSED DURING: seed development stages%3B CONTAINS InterPro DOMAIN/s: Peroxiredoxin%2C C-terminal (InterPro:IPR019479)%2C …	1-Cys peroxiredoxin PER1 [Source:UniProtKB/Swiss-Prot;Acc:O04005]	1-cysteine peroxiredoxin 1 [Source:TAIR;Acc:AT1G48130]	1-cys peroxiredoxin	21.5.2	redox.peroxiredoxin.PER1	"(p52573|rehy_orysa : 352.0) Probable peroxiredoxin (EC 1.11.1.15) (Thioredoxin peroxidase) (RAB24 protein) - Oryza sativa (Rice) & (at1g48130 : 332.0) encodes a protein similar to the 1-cysteine (1-Cys) peroxiredoxin family of antioxidants. Expression is limited to seed (aleurone and embryo) and is not induced by ABA or drought.; 1-cysteine peroxiredoxin 1 (PER1); FUNCTIONS IN: thioredoxin perox…	AT1G48130	1-cysteine peroxiredoxin 1	encodes a protein similar to the 1-cysteine (1-Cys) peroxiredoxin family of antioxidants. Expression is limited to seed (aleurone and embryo) and is not induced by ABA or drought.	1-cysteine peroxiredoxin 1 (PER1)%3B FUNCTIONS IN: thioredoxin peroxidase activity%2C antioxidant activity%3B INVOLVED IN: maintenance of seed dormancy%2C response to desiccation%3B LOCATED IN: cellular_component unknown%3B EXPRESSED IN: embryo%2C aleurone layer%2C seed%3B EXPRESSED DURING: seed development stages%3B CONTAINS InterPro DOMAIN/s: Peroxiredoxin%2C C-terminal (InterPro:IPR019479)%2C …	PMID:9580097,PMID:11997378,PMID:12913160,PMID:15356394,PMID:15890615,PMID:16125897,PMID:16504176,PMID:16606633,PMID:16679420,PMID:16927204,PMID:17346263,PMID:18493039,PMID:20118269,PMID:25266977,locus:2023772	protein_coding	"PER1"
VIT_03s0063g01790	AT1G49450	Vitvi03g00397	NA	NA	60.8989	NA	60.8989	NA	NA	4	NA	NA	Transducin/WD40 repeat-like superfamily protein%3B CONTAINS InterPro DOMAIN/s: WD40 repeat 2 (InterPro:IPR019782)%2C WD40 repeat-like-containing domain (InterPro:IPR011046)%2C WD40-repeat-containing domain (InterPro:IPR017986)%2C WD40/YVTN repeat-like-containing domain (InterPro:IPR015943)%2C WD40 repeat (InterPro:IPR001680)%2C WD40 repeat%2C subgroup (InterPro:IPR019781)%2C G-protein beta WD-40 …	F13F21.11 protein [Source:UniProtKB/TrEMBL;Acc:Q9XIB2]	Transducin/WD40 repeat-like superfamily protein [Source:TAIR;Acc:AT4G34380]	Transducin protein	28.1	DNA.synthesis/chromatin structure	"(at2g26490 : 561.0) Transducin/WD40 repeat-like superfamily protein; CONTAINS InterPro DOMAIN/s: WD40 repeat 2 (InterPro:IPR019782), WD40 repeat-like-containing domain (InterPro:IPR011046), WD40-repeat-containing domain (InterPro:IPR017986), WD40/YVTN repeat-like-containing domain (InterPro:IPR015943), WD40 repeat (InterPro:IPR001680), WD40 repeat, subgroup (InterPro:IPR019781), G-protein beta W…	AT1G49450	Transducin/WD40 repeat-like superfamily protein	NA	Transducin/WD40 repeat-like superfamily protein%3B CONTAINS InterPro DOMAIN/s: WD40 repeat 2 (InterPro:IPR019782)%2C WD40 repeat-like-containing domain (InterPro:IPR011046)%2C WD40-repeat-containing domain (InterPro:IPR017986)%2C WD40/YVTN repeat-like-containing domain (InterPro:IPR015943)%2C WD40 repeat (InterPro:IPR001680)%2C WD40 repeat%2C subgroup (InterPro:IPR019781)%2C G-protein beta WD-40 …	PMID:15086809,PMID:15047898,PMID:15448178,PMID:15713015,PMID:17888165,PMID:18156220,locus:2010157	protein_coding	NA
VIT_14s0060g00810	AT1G56600	Vitvi14g02461	NA	NA	NA	NA	NA	"GolS2"	NA	4	AtGolS2,galactinol synthase 2	galactinol synthase 2	galactinol synthase 2 (GolS2)%3B CONTAINS InterPro DOMAIN/s: Glycosyl transferase%2C family 8 (InterPro:IPR002495)%3B BEST Arabidopsis thaliana protein match is: galactinol synthase 3 (TAIR:AT1G09350.1)%3B Has 1296 Blast hits to 1295 proteins in 304 species: Archae - 0%3B Bacteria - 134%3B Metazoa - 258%3B Fungi - 290%3B Plants - 471%3B Viruses - 73%3B Other Eukaryotes - 70 (source: NCBI BLink).	NA	galactinol synthase 2 [Source:TAIR;Acc:AT1G56600]	Galactinol synthase	3.1.1.2	minor CHO metabolism.raffinose family.galactinol synthases.putative	"(at2g47180 : 492.0) galactinol synthase 1 (GolS1); FUNCTIONS IN: transferase activity, transferring hexosyl groups, transferase activity, transferring glycosyl groups; INVOLVED IN: response to high light intensity, carbohydrate biosynthetic process, response to hydrogen peroxide, response to heat; LOCATED IN: cellular_component unknown; EXPRESSED IN: 19 plant structures; EXPRESSED DURING: 11 gro…	AT1G56600	galactinol synthase 2	GolS2 is a galactinol synthase that catalyzes the formation of galactinol from UDP-galactose and myo-inositol. GolS2 transcript levels rise in response to methyl viologen%2C an oxidative damage-inducing agent. Plants over-expressing GolS2 have increased tolerance to salt%2C chilling%2C and high-light stress.	galactinol synthase 2 (GolS2)%3B CONTAINS InterPro DOMAIN/s: Glycosyl transferase%2C family 8 (InterPro:IPR002495)%3B BEST Arabidopsis thaliana protein match is: galactinol synthase 3 (TAIR:AT1G09350.1)%3B Has 1296 Blast hits to 1295 proteins in 304 species: Archae - 0%3B Bacteria - 134%3B Metazoa - 258%3B Fungi - 290%3B Plants - 471%3B Viruses - 73%3B Other Eukaryotes - 70 (source: NCBI BLink).	PMID:11846875,PMID:12795706,PMID:15047901,PMID:15247402,PMID:15610345,PMID:15713015,PMID:16121258,PMID:16500996,PMID:16673935,PMID:16864593,PMID:17059409,PMID:17085508,PMID:18230142,PMID:18502973,PMID:18599647,PMID:18552202,PMID:18793471,PMID:19502356,PMID:19955262,PMID:19568949,PMID:22505693,PMID:23728391,locus:2027549	protein_coding	"GolS2"
VIT_14s0060g00770	AT1G56600	Vitvi14g00064	NA	NA	NA	NA	NA	"GolS2"	NA	4	AtGolS2,galactinol synthase 2	galactinol synthase 2	galactinol synthase 2 (GolS2)%3B CONTAINS InterPro DOMAIN/s: Glycosyl transferase%2C family 8 (InterPro:IPR002495)%3B BEST Arabidopsis thaliana protein match is: galactinol synthase 3 (TAIR:AT1G09350.1)%3B Has 1296 Blast hits to 1295 proteins in 304 species: Archae - 0%3B Bacteria - 134%3B Metazoa - 258%3B Fungi - 290%3B Plants - 471%3B Viruses - 73%3B Other Eukaryotes - 70 (source: NCBI BLink).	NA	galactinol synthase 2 [Source:TAIR;Acc:AT1G56600]	Glycosyl transferase family 8 protein	3.1.1.2	minor CHO metabolism.raffinose family.galactinol synthases.putative	"(at2g47180 : 492.0) galactinol synthase 1 (GolS1); FUNCTIONS IN: transferase activity, transferring hexosyl groups, transferase activity, transferring glycosyl groups; INVOLVED IN: response to high light intensity, carbohydrate biosynthetic process, response to hydrogen peroxide, response to heat; LOCATED IN: cellular_component unknown; EXPRESSED IN: 19 plant structures; EXPRESSED DURING: 11 gro…	AT1G56600	galactinol synthase 2	GolS2 is a galactinol synthase that catalyzes the formation of galactinol from UDP-galactose and myo-inositol. GolS2 transcript levels rise in response to methyl viologen%2C an oxidative damage-inducing agent. Plants over-expressing GolS2 have increased tolerance to salt%2C chilling%2C and high-light stress.	galactinol synthase 2 (GolS2)%3B CONTAINS InterPro DOMAIN/s: Glycosyl transferase%2C family 8 (InterPro:IPR002495)%3B BEST Arabidopsis thaliana protein match is: galactinol synthase 3 (TAIR:AT1G09350.1)%3B Has 1296 Blast hits to 1295 proteins in 304 species: Archae - 0%3B Bacteria - 134%3B Metazoa - 258%3B Fungi - 290%3B Plants - 471%3B Viruses - 73%3B Other Eukaryotes - 70 (source: NCBI BLink).	PMID:11846875,PMID:12795706,PMID:15047901,PMID:15247402,PMID:15610345,PMID:15713015,PMID:16121258,PMID:16500996,PMID:16673935,PMID:16864593,PMID:17059409,PMID:17085508,PMID:18230142,PMID:18502973,PMID:18599647,PMID:18552202,PMID:18793471,PMID:19502356,PMID:19955262,PMID:19568949,PMID:22505693,PMID:23728391,locus:2027549	protein_coding	"GolS2"
VIT_14s0060g00740	AT1G56600	Vitvi14g02458	"GOLS10"	"GOLS10"	73.4568	"GOLS10"	73.4568	"GolS2"	NA	3	AtGolS2,galactinol synthase 2	galactinol synthase 2	galactinol synthase 2 (GolS2)%3B CONTAINS InterPro DOMAIN/s: Glycosyl transferase%2C family 8 (InterPro:IPR002495)%3B BEST Arabidopsis thaliana protein match is: galactinol synthase 3 (TAIR:AT1G09350.1)%3B Has 1296 Blast hits to 1295 proteins in 304 species: Archae - 0%3B Bacteria - 134%3B Metazoa - 258%3B Fungi - 290%3B Plants - 471%3B Viruses - 73%3B Other Eukaryotes - 70 (source: NCBI BLink).	NA	galactinol synthase 2 [Source:TAIR;Acc:AT1G56600]	Galactinol synthase [Vitis riparia]	3.1.1.2	minor CHO metabolism.raffinose family.galactinol synthases.putative	"(at2g47180 : 256.0) galactinol synthase 1 (GolS1); FUNCTIONS IN: transferase activity, transferring hexosyl groups, transferase activity, transferring glycosyl groups; INVOLVED IN: response to high light intensity, carbohydrate biosynthetic process, response to hydrogen peroxide, response to heat; LOCATED IN: cellular_component unknown; EXPRESSED IN: 19 plant structures; EXPRESSED DURING: 11 gro…	AT1G56600	galactinol synthase 2	GolS2 is a galactinol synthase that catalyzes the formation of galactinol from UDP-galactose and myo-inositol. GolS2 transcript levels rise in response to methyl viologen%2C an oxidative damage-inducing agent. Plants over-expressing GolS2 have increased tolerance to salt%2C chilling%2C and high-light stress.	galactinol synthase 2 (GolS2)%3B CONTAINS InterPro DOMAIN/s: Glycosyl transferase%2C family 8 (InterPro:IPR002495)%3B BEST Arabidopsis thaliana protein match is: galactinol synthase 3 (TAIR:AT1G09350.1)%3B Has 1296 Blast hits to 1295 proteins in 304 species: Archae - 0%3B Bacteria - 134%3B Metazoa - 258%3B Fungi - 290%3B Plants - 471%3B Viruses - 73%3B Other Eukaryotes - 70 (source: NCBI BLink).	PMID:11846875,PMID:12795706,PMID:15047901,PMID:15247402,PMID:15610345,PMID:15713015,PMID:16121258,PMID:16500996,PMID:16673935,PMID:16864593,PMID:17059409,PMID:17085508,PMID:18230142,PMID:18502973,PMID:18599647,PMID:18552202,PMID:18793471,PMID:19502356,PMID:19955262,PMID:19568949,PMID:22505693,PMID:23728391,locus:2027549	protein_coding	"GolS2"
VIT_14s0060g00790	AT1G56600	Vitvi14g00065	NA	NA	NA	NA	NA	"GolS2"	NA	4	AtGolS2,galactinol synthase 2	galactinol synthase 2	galactinol synthase 2 (GolS2)%3B CONTAINS InterPro DOMAIN/s: Glycosyl transferase%2C family 8 (InterPro:IPR002495)%3B BEST Arabidopsis thaliana protein match is: galactinol synthase 3 (TAIR:AT1G09350.1)%3B Has 1296 Blast hits to 1295 proteins in 304 species: Archae - 0%3B Bacteria - 134%3B Metazoa - 258%3B Fungi - 290%3B Plants - 471%3B Viruses - 73%3B Other Eukaryotes - 70 (source: NCBI BLink).	NA	galactinol synthase 2 [Source:TAIR;Acc:AT1G56600]	Galactinol synthase	3.1.1.2	minor CHO metabolism.raffinose family.galactinol synthases.putative	"(at2g47180 : 487.0) galactinol synthase 1 (GolS1); FUNCTIONS IN: transferase activity, transferring hexosyl groups, transferase activity, transferring glycosyl groups; INVOLVED IN: response to high light intensity, carbohydrate biosynthetic process, response to hydrogen peroxide, response to heat; LOCATED IN: cellular_component unknown; EXPRESSED IN: 19 plant structures; EXPRESSED DURING: 11 gro…	AT1G56600	galactinol synthase 2	GolS2 is a galactinol synthase that catalyzes the formation of galactinol from UDP-galactose and myo-inositol. GolS2 transcript levels rise in response to methyl viologen%2C an oxidative damage-inducing agent. Plants over-expressing GolS2 have increased tolerance to salt%2C chilling%2C and high-light stress.	galactinol synthase 2 (GolS2)%3B CONTAINS InterPro DOMAIN/s: Glycosyl transferase%2C family 8 (InterPro:IPR002495)%3B BEST Arabidopsis thaliana protein match is: galactinol synthase 3 (TAIR:AT1G09350.1)%3B Has 1296 Blast hits to 1295 proteins in 304 species: Archae - 0%3B Bacteria - 134%3B Metazoa - 258%3B Fungi - 290%3B Plants - 471%3B Viruses - 73%3B Other Eukaryotes - 70 (source: NCBI BLink).	PMID:11846875,PMID:12795706,PMID:15047901,PMID:15247402,PMID:15610345,PMID:15713015,PMID:16121258,PMID:16500996,PMID:16673935,PMID:16864593,PMID:17059409,PMID:17085508,PMID:18230142,PMID:18502973,PMID:18599647,PMID:18552202,PMID:18793471,PMID:19502356,PMID:19955262,PMID:19568949,PMID:22505693,PMID:23728391,locus:2027549	protein_coding	"GolS2"
VIT_14s0060g00760	AT1G56600	Vitvi14g00063	NA	NA	NA	NA	NA	"GolS2"	NA	4	AtGolS2,galactinol synthase 2	galactinol synthase 2	galactinol synthase 2 (GolS2)%3B CONTAINS InterPro DOMAIN/s: Glycosyl transferase%2C family 8 (InterPro:IPR002495)%3B BEST Arabidopsis thaliana protein match is: galactinol synthase 3 (TAIR:AT1G09350.1)%3B Has 1296 Blast hits to 1295 proteins in 304 species: Archae - 0%3B Bacteria - 134%3B Metazoa - 258%3B Fungi - 290%3B Plants - 471%3B Viruses - 73%3B Other Eukaryotes - 70 (source: NCBI BLink).	NA	galactinol synthase 2 [Source:TAIR;Acc:AT1G56600]	Galactinol synthase	3.1.1.1	minor CHO metabolism.raffinose family.galactinol synthases.known	"(at2g47180 : 489.0) galactinol synthase 1 (GolS1); FUNCTIONS IN: transferase activity, transferring hexosyl groups, transferase activity, transferring glycosyl groups; INVOLVED IN: response to high light intensity, carbohydrate biosynthetic process, response to hydrogen peroxide, response to heat; LOCATED IN: cellular_component unknown; EXPRESSED IN: 19 plant structures; EXPRESSED DURING: 11 gro…	AT1G56600	galactinol synthase 2	GolS2 is a galactinol synthase that catalyzes the formation of galactinol from UDP-galactose and myo-inositol. GolS2 transcript levels rise in response to methyl viologen%2C an oxidative damage-inducing agent. Plants over-expressing GolS2 have increased tolerance to salt%2C chilling%2C and high-light stress.	galactinol synthase 2 (GolS2)%3B CONTAINS InterPro DOMAIN/s: Glycosyl transferase%2C family 8 (InterPro:IPR002495)%3B BEST Arabidopsis thaliana protein match is: galactinol synthase 3 (TAIR:AT1G09350.1)%3B Has 1296 Blast hits to 1295 proteins in 304 species: Archae - 0%3B Bacteria - 134%3B Metazoa - 258%3B Fungi - 290%3B Plants - 471%3B Viruses - 73%3B Other Eukaryotes - 70 (source: NCBI BLink).	PMID:11846875,PMID:12795706,PMID:15047901,PMID:15247402,PMID:15610345,PMID:15713015,PMID:16121258,PMID:16500996,PMID:16673935,PMID:16864593,PMID:17059409,PMID:17085508,PMID:18230142,PMID:18502973,PMID:18599647,PMID:18552202,PMID:18793471,PMID:19502356,PMID:19955262,PMID:19568949,PMID:22505693,PMID:23728391,locus:2027549	protein_coding	"GolS2"
VIT_09s0002g01320	AT1G72610	Vitvi09g01513	"GER3"	"GER3"	57.8947	"GER3"	57.8947	"GER1"	NA	3	ATGER1,A. THALIANA GERMIN-LIKE PROTEIN 1,GLP1,GERMIN-LIKE PROTEIN 1	germin-like protein 1	germin-like protein 1 (GER1)%3B INVOLVED IN: biological_process unknown%3B LOCATED IN: extracellular matrix%3B EXPRESSED IN: 23 plant structures%3B EXPRESSED DURING: 13 growth stages%3B CONTAINS InterPro DOMAIN/s: Cupin%2C RmlC-type (InterPro:IPR011051)%2C Cupin 1 (InterPro:IPR006045)%2C Germin (InterPro:IPR001929)%2C RmlC-like jelly roll fold (InterPro:IPR014710)%2C Germin%2C manganese binding s…	Germin-like protein subfamily 3 member 1 [Source:UniProtKB/Swiss-Prot;Acc:P94040]	NA	Germin-like protein	20.2.99	stress.abiotic.unspecified	"(q9zra4|ab19a_prupe : 243.0) Auxin-binding protein ABP19a precursor - Prunus persica (Peach) & (at5g20630 : 231.0) Encodes a germin-like protein. Its transcripts are more abundant in RNA from leaves collected in the evening, suggesting some kind of circadian regulation.; germin 3 (GER3); INVOLVED IN: response to cold, peptidyl-cysteine S-nitrosylation; LOCATED IN: extracellular matrix, apoplast,…	AT1G72610	germin-like protein 1	germin-like protein (GLP1)	germin-like protein 1 (GER1)%3B INVOLVED IN: biological_process unknown%3B LOCATED IN: extracellular matrix%3B EXPRESSED IN: 23 plant structures%3B EXPRESSED DURING: 13 growth stages%3B CONTAINS InterPro DOMAIN/s: Cupin%2C RmlC-type (InterPro:IPR011051)%2C Cupin 1 (InterPro:IPR006045)%2C Germin (InterPro:IPR001929)%2C RmlC-like jelly roll fold (InterPro:IPR014710)%2C Germin%2C manganese binding s…	PMID:10987552,PMID:9869400,PMID:9349269,PMID:12566592,PMID:18650403,PMID:21255608,locus:2030205	protein_coding	"GER1"
VIT_03s0038g04390	AT2G21490	Vitvi03g01481	"LEA"	"LEA"	47.644	"LEA"	47.644	"LEA"	NA	4	NA	dehydrin LEA	dehydrin LEA (LEA)%3B FUNCTIONS IN: molecular_function unknown%3B INVOLVED IN: response to water%2C response to stress%3B LOCATED IN: cellular_component unknown%3B EXPRESSED IN: petal%2C leaf whorl%2C sepal%2C flower%3B EXPRESSED DURING: 4 anthesis%2C petal differentiation and expansion stage%3B CONTAINS InterPro DOMAIN/s: Dehydrin (InterPro:IPR000167)%3B BEST Arabidopsis thaliana protein match i…	Probable dehydrin LEA [Source:UniProtKB/Swiss-Prot;Acc:Q96261]	dehydrin LEA [Source:TAIR;Acc:AT2G21490]	Dehydrin 1	20.2.99	stress.abiotic.unspecified	"(p21298|dhle_rapsa : 88.2) Late embryogenesis abundant protein (Protein LEA) - Raphanus sativus (Radish) & (at2g21490 : 84.0) dehydrin LEA (LEA); FUNCTIONS IN: molecular_function unknown; INVOLVED IN: response to water, response to stress; LOCATED IN: cellular_component unknown; EXPRESSED IN: petal, leaf whorl, sepal, flower; EXPRESSED DURING: 4 anthesis, petal differentiation and expansion stag…	AT2G21490	dehydrin LEA	NA	dehydrin LEA (LEA)%3B FUNCTIONS IN: molecular_function unknown%3B INVOLVED IN: response to water%2C response to stress%3B LOCATED IN: cellular_component unknown%3B EXPRESSED IN: petal%2C leaf whorl%2C sepal%2C flower%3B EXPRESSED DURING: 4 anthesis%2C petal differentiation and expansion stage%3B CONTAINS InterPro DOMAIN/s: Dehydrin (InterPro:IPR000167)%3B BEST Arabidopsis thaliana protein match i…	PMID:19014980,PMID:17526751,PMID:19880399,PMID:20022976,PMID:22648014,PMID:25638043,locus:2050095	protein_coding	"LEA"
VIT_04s0008g00540	AT2G25890	Vitvi04g00042	NA	NA	58.9041	NA	58.9041	NA	NA	4	NA	NA	Oleosin family protein%3B FUNCTIONS IN: molecular_function unknown%3B INVOLVED IN: lipid storage%3B LOCATED IN: monolayer-surrounded lipid storage body%2C integral to membrane%2C membrane%3B EXPRESSED IN: petal%2C leaf whorl%2C flower%2C carpel%3B EXPRESSED DURING: 4 anthesis%2C petal differentiation and expansion stage%3B CONTAINS InterPro DOMAIN/s: Oleosin (InterPro:IPR000136)%3B BEST Arabidops…	Oleosin [Source:UniProtKB/TrEMBL;Acc:O82308]	Oleosin family protein [Source:TAIR;Acc:AT2G25890]	Oleosin OLE-3	11.4	lipid metabolism.TAG synthesis	"(at2g25890 : 133.0) Oleosin family protein; FUNCTIONS IN: molecular_function unknown; INVOLVED IN: lipid storage; LOCATED IN: monolayer-surrounded lipid storage body, integral to membrane, membrane; EXPRESSED IN: petal, leaf whorl, flower, carpel; EXPRESSED DURING: 4 anthesis, petal differentiation and expansion stage; CONTAINS InterPro DOMAIN/s: Oleosin (InterPro:IPR000136); BEST Arabidopsis th…	AT2G25890	Oleosin family protein	NA	Oleosin family protein%3B FUNCTIONS IN: molecular_function unknown%3B INVOLVED IN: lipid storage%3B LOCATED IN: monolayer-surrounded lipid storage body%2C integral to membrane%2C membrane%3B EXPRESSED IN: petal%2C leaf whorl%2C flower%2C carpel%3B EXPRESSED DURING: 4 anthesis%2C petal differentiation and expansion stage%3B CONTAINS InterPro DOMAIN/s: Oleosin (InterPro:IPR000136)%3B BEST Arabidops…	PMID:11929861,PMID:16291648,PMID:16412086,PMID:17337630,PMID:23505340,locus:2043470	protein_coding	NA
VIT_03s0017g01460	AT2G32210	Vitvi03g01203	NA	NA	55.4054	NA	55.4054	NA	NA	4	NA	NA	unknown protein%3B BEST Arabidopsis thaliana protein match is: unknown protein (TAIR:AT2G32190.1)%3B Has 214 Blast hits to 214 proteins in 21 species: Archae - 0%3B Bacteria - 0%3B Metazoa - 1%3B Fungi - 10%3B Plants - 203%3B Viruses - 0%3B Other Eukaryotes - 0 (source: NCBI BLink).	NA	unknown protein; BEST Arabidopsis thaliana protein match is: unknown protein (TAIR:AT2G32190.1); Has 214 Blast hits to 214 proteins in 21 species: Archae - 0; Bacteria - 0; Metazoa - 1; Fungi - 10; Plants - 203; Viruses - 0; Other Eukaryotes - 0 (so /.../NCBI BLink). [Source:TAIR;Acc:AT2G32210]	No hit	35.2	not assigned.unknown	"(gnl|cdd|38301 : 56.9) no description available & (gnl|cdd|33678 : 55.0) no description available & (reliability: 100.0) & (original description: no original description)"	AT2G32210	cysteine-rich/transmembrane domain A-like protein	NA	unknown protein%3B BEST Arabidopsis thaliana protein match is: unknown protein (TAIR:AT2G32190.1)%3B Has 214 Blast hits to 214 proteins in 21 species: Archae - 0%3B Bacteria - 0%3B Metazoa - 1%3B Fungi - 10%3B Plants - 203%3B Viruses - 0%3B Other Eukaryotes - 0 (source: NCBI BLink).	PMID:12172015,PMID:12535341,PMID:14576160,PMID:14614626,PMID:15047898,PMID:15205481,PMID:15634198,PMID:16262716,PMID:16299181,PMID:16766693,PMID:18650403,PMID:18854047,locus:2045492	protein_coding	NA
VIT_08s0007g02360	AT2G35980	Vitvi08g01377	"YLS9"	"YLS9"	52.4272	"YLS9"	52.4272	"YLS9"	NA	4	ATNHL10,ARABIDOPSIS NDR1/HIN1-LIKE 10,NHL10,NDR1/HIN1-LIKE	YELLOW-LEAF-SPECIFIC GENE 9	YELLOW-LEAF-SPECIFIC GENE 9 (YLS9)%3B FUNCTIONS IN: molecular_function unknown%3B INVOLVED IN: defense response to virus%2C leaf senescence%2C response to other organism%3B LOCATED IN: chloroplast%3B EXPRESSED IN: 7 plant structures%3B EXPRESSED DURING: 4 anthesis%2C 4 leaf senescence stage%2C petal differentiation and expansion stage%3B CONTAINS InterPro DOMAIN/s: Late embryogenesis abundant pro…	NDR1/HIN1-like protein 10 [Source:UniProtKB/Swiss-Prot;Acc:Q9SJ52]	Late embryogenesis abundant (LEA) hydroxyproline-rich glycoprotein family [Source:TAIR;Acc:AT2G35980]	Harpin inducing protein 1-like 9	33.99	development.unspecified	"(at2g35980 : 173.0) Encodes a protein whose sequence is similar to tobacco hairpin-induced gene (HIN1) and Arabidopsis non-race specific disease resistance gene (NDR1). Expression of this gene is induced by cucumber mosaic virus, spermine and during senescence. The gene product is localized to the chloroplast.; YELLOW-LEAF-SPECIFIC GENE 9 (YLS9); FUNCTIONS IN: molecular_function unknown; INVOLVE…	AT2G35980	Late embryogenesis abundant (LEA) hydroxyproline-rich glycoprotein family	Encodes a protein whose sequence is similar to tobacco hairpin-induced gene (HIN1) and Arabidopsis non-race specific disease resistance gene (NDR1). Expression of this gene is induced by cucumber mosaic virus%2C spermine and during senescence. The gene product is localized to the chloroplast.	YELLOW-LEAF-SPECIFIC GENE 9 (YLS9)%3B FUNCTIONS IN: molecular_function unknown%3B INVOLVED IN: defense response to virus%2C leaf senescence%2C response to other organism%3B LOCATED IN: chloroplast%3B EXPRESSED IN: 7 plant structures%3B EXPRESSED DURING: 4 anthesis%2C 4 leaf senescence stage%2C petal differentiation and expansion stage%3B CONTAINS InterPro DOMAIN/s: Late embryogenesis abundant pro…	PMID:11230571,PMID:12805589,PMID:14666423,PMID:15181213,PMID:15235117,PMID:15824099,PMID:16766693,PMID:16941219,PMID:17061125,PMID:17142483,PMID:17194768,PMID:17665211,PMID:22947164,PMID:23221759,locus:2039185	protein_coding	"YLS9"
VIT_08s0007g05580	AT2G41380	Vitvi08g01670	NA	NA	60	NA	60	NA	NA	4	NA	NA	S-adenosyl-L-methionine-dependent methyltransferases superfamily protein%3B FUNCTIONS IN: methyltransferase activity%3B INVOLVED IN: response to cadmium ion%3B LOCATED IN: mitochondrion%3B EXPRESSED IN: 12 plant structures%3B EXPRESSED DURING: LP.04 four leaves visible%2C 4 anthesis%2C petal differentiation and expansion stage%3B CONTAINS InterPro DOMAIN/s: Methyltransferase type 11 (InterPro:IPR…	NA	S-adenosyl-L-methionine-dependent methyltransferases superfamily protein [Source:TAIR;Acc:AT2G41380]	Embryo-abundant protein	33.99	development.unspecified	"(at2g41380 : 329.0) S-adenosyl-L-methionine-dependent methyltransferases superfamily protein; FUNCTIONS IN: methyltransferase activity; INVOLVED IN: response to cadmium ion; LOCATED IN: mitochondrion; EXPRESSED IN: 12 plant structures; EXPRESSED DURING: LP.04 four leaves visible, 4 anthesis, petal differentiation and expansion stage; CONTAINS InterPro DOMAIN/s: Methyltransferase type 11 (InterPr…	AT2G41380	S-adenosyl-L-methionine-dependent methyltransferases superfamily protein	NA	S-adenosyl-L-methionine-dependent methyltransferases superfamily protein%3B FUNCTIONS IN: methyltransferase activity%3B INVOLVED IN: response to cadmium ion%3B LOCATED IN: mitochondrion%3B EXPRESSED IN: 12 plant structures%3B EXPRESSED DURING: LP.04 four leaves visible%2C 4 anthesis%2C petal differentiation and expansion stage%3B CONTAINS InterPro DOMAIN/s: Methyltransferase type 11 (InterPro:IPR…	PMID:11743115,PMID:14671022,PMID:15824099,PMID:16258012,PMID:16258011,PMID:16367964,PMID:16502469,PMID:18053238,PMID:18424626,PMID:18452589,PMID:18650403,PMID:18702669,PMID:22253603,locus:2040277	protein_coding	NA
VIT_08s0007g08280	AT2G41870	Vitvi08g01887	NA	NA	51.6605	NA	51.6605	NA	NA	4	AtREM4.2,REM4.2,remorin group 4 2	NA	Remorin family protein%3B CONTAINS InterPro DOMAIN/s: Remorin%2C C-terminal (InterPro:IPR005516)%3B BEST Arabidopsis thaliana protein match is: Remorin family protein (TAIR:AT3G57540.1)%3B Has 469 Blast hits to 467 proteins in 36 species: Archae - 0%3B Bacteria - 7%3B Metazoa - 9%3B Fungi - 6%3B Plants - 437%3B Viruses - 0%3B Other Eukaryotes - 10 (source: NCBI BLink).	Putative DNA binding protein [Source:UniProtKB/TrEMBL;Acc:P93758]	Remorin family protein [Source:TAIR;Acc:AT2G41870]	Remorin	27.3.67	RNA.regulation of transcription.putative transcription regulator	"(at2g41870 : 172.0) Remorin family protein; CONTAINS InterPro DOMAIN/s: Remorin, C-terminal (InterPro:IPR005516); BEST Arabidopsis thaliana protein match is: Remorin family protein (TAIR:AT3G57540.1); Has 469 Blast hits to 467 proteins in 36 species: Archae - 0; Bacteria - 7; Metazoa - 9; Fungi - 6; Plants - 437; Viruses - 0; Other Eukaryotes - 10 (source: NCBI BLink). & (ipr005516 : 77.22318) R…	AT2G41870	Remorin family protein	NA	Remorin family protein%3B CONTAINS InterPro DOMAIN/s: Remorin%2C C-terminal (InterPro:IPR005516)%3B BEST Arabidopsis thaliana protein match is: Remorin family protein (TAIR:AT3G57540.1)%3B Has 469 Blast hits to 467 proteins in 36 species: Archae - 0%3B Bacteria - 7%3B Metazoa - 9%3B Fungi - 6%3B Plants - 437%3B Viruses - 0%3B Other Eukaryotes - 10 (source: NCBI BLink).	PMID:12102506,PMID:14973164,PMID:18650403,PMID:25289013,locus:2054376	protein_coding	NA
VIT_07s0005g00140	AT2G47770	Vitvi07g00298	"TSPO"	"TSPO"	49.7297	"TSPO"	49.7297	"TSPO"	NA	4	ATTSPO,TSPO(outer membrane tryptophan-rich sensory protein)-related	TSPO(outer membrane tryptophan-rich sensory protein)-related	TSPO(outer membrane tryptophan-rich sensory protein)-related (TSPO)%3B CONTAINS InterPro DOMAIN/s: TspO/MBR-related protein (InterPro:IPR004307)%3B Has 567 Blast hits to 567 proteins in 188 species: Archae - 24%3B Bacteria - 226%3B Metazoa - 151%3B Fungi - 6%3B Plants - 53%3B Viruses - 0%3B Other Eukaryotes - 107 (source: NCBI BLink).	TSPO [Source:UniProtKB/TrEMBL;Acc:A0A178W1Q1]	TSPO(outer membrane tryptophan-rich sensory protein)-related [Source:TAIR;Acc:AT2G47770]	Peripheral-type benzodiazepine receptor	17.1.3	hormone metabolism.abscisic acid.induced-regulated-responsive-activated	"(at2g47770 : 154.0) Encodes a membrane-bound protein designated AtTSPO (Arabidopsis thaliana TSPO-related). AtTSPO is related to the bacterial outer membrane tryptophan-rich sensory protein (TspO) and the mammalian mitochondrial 18 kDa Translocator Protein (18 kDa TSPO), members of the TspO/MBR domain-containing membrane proteins. Mainly detected in dry seeds, but can be induced in vegetative ti…	AT2G47770	TSPO(outer membrane tryptophan-rich sensory protein)-like protein	Encodes a membrane-bound protein designated AtTSPO (Arabidopsis thaliana TSPO-related). AtTSPO is related to the bacterial outer membrane tryptophan-rich sensory protein (TspO) and the mammalian mitochondrial 18 kDa Translocator Protein (18 kDa TSPO)%2C members of the TspO/MBR domain-containing membrane proteins. Mainly detected in dry seeds%2C but can be induced in vegetative tissues by osmotic …	TSPO(outer membrane tryptophan-rich sensory protein)-related (TSPO)%3B CONTAINS InterPro DOMAIN/s: TspO/MBR-related protein (InterPro:IPR004307)%3B Has 567 Blast hits to 567 proteins in 188 species: Archae - 24%3B Bacteria - 226%3B Metazoa - 151%3B Fungi - 6%3B Plants - 53%3B Viruses - 0%3B Other Eukaryotes - 107 (source: NCBI BLink).	PMID:12481097,PMID:15215507,PMID:15448178,PMID:15356394,PMID:16307366,PMID:16673935,PMID:17662035,PMID:18775970,PMID:19548979,PMID:19838071,PMID:21317376,PMID:21689410,PMID:22112216,PMID:22318862,PMID:25538184,locus:2043358	protein_coding	"TSPO"
VIT_14s0006g01580	AT3G03341	Vitvi14g00971	NA	NA	68.8312	NA	68.8312	NA	NA	4	NA	NA	unknown protein%3B Has 30201 Blast hits to 17322 proteins in 780 species: Archae - 12%3B Bacteria - 1396%3B Metazoa - 17338%3B Fungi - 3422%3B Plants - 5037%3B Viruses - 0%3B Other Eukaryotes - 2996 (source: NCBI BLink).	Cold-regulated protein [Source:UniProtKB/TrEMBL;Acc:Q1G3B4]	unknown protein; Has 30201 Blast hits to 17322 proteins in 780 species: Archae - 12; Bacteria - 1396; Metazoa - 17338; Fungi - 3422; Plants - 5037; Viruses - 0; Other Eukaryotes - 2996 (source: NCBI BLink). [Source:TAIR;Acc:AT3G03341]	Unknown protein	35.2	not assigned.unknown	"(at3g03341 : 119.0) unknown protein; Has 30201 Blast hits to 17322 proteins in 780 species: Archae - 12; Bacteria - 1396; Metazoa - 17338; Fungi - 3422; Plants - 5037; Viruses - 0; Other Eukaryotes - 2996 (source: NCBI BLink). & (gnl|cdd|38301 : 53.9) no description available & (reliability: 238.0) & (original description: no original description)"	AT3G03341	cold-regulated protein	NA	unknown protein%3B Has 30201 Blast hits to 17322 proteins in 780 species: Archae - 12%3B Bacteria - 1396%3B Metazoa - 17338%3B Fungi - 3422%3B Plants - 5037%3B Viruses - 0%3B Other Eukaryotes - 2996 (source: NCBI BLink).	PMID:17395691,locus:4515103014	protein_coding	NA
VIT_19s0093g00550	AT3G14440	Vitvi19g01356	"NCED3"	"NCED3"	70.6076	"NCED3"	70.6076	"NCED3"	NA	4	ATNCED3,SIS7,SUGAR INSENSITIVE 7,STO1,SALT TOLERANT 1	nine-cis-epoxycarotenoid dioxygenase 3	nine-cis-epoxycarotenoid dioxygenase 3 (NCED3)%3B CONTAINS InterPro DOMAIN/s: Carotenoid oxygenase (InterPro:IPR004294)%3B BEST Arabidopsis thaliana protein match is: nine-cis-epoxycarotenoid dioxygenase 9 (TAIR:AT1G78390.1)%3B Has 2945 Blast hits to 2901 proteins in 493 species: Archae - 16%3B Bacteria - 796%3B Metazoa - 281%3B Fungi - 204%3B Plants - 893%3B Viruses - 0%3B Other Eukaryotes - 755…	NCED3 (9-cis-epoxycarotenoid dioxygenase 3)	NCED3 (9-cis-epoxycarotenoid dioxygenase 3)	9-cis-epoxycarotenoid dioxygenase 2	17.1.1.1.10	hormone metabolism.abscisic acid.synthesis-degradation.synthesis.9-cis-epoxycarotenoid dioxygenase	"(at3g14440 : 864.0) Encodes 9-<i>cis</i>-epoxycarotenoid dioxygenase, a key enzyme in the biosynthesis of abscisic acid. Regulated in response to drought and salinity. Expressed in roots, flowers and seeds. Localized to the chloroplast stroma and thylakoid membrane.; nine-cis-epoxycarotenoid dioxygenase 3 (NCED3); CONTAINS InterPro DOMAIN/s: Carotenoid oxygenase (InterPro:IPR004294); BEST Arabid…	AT3G14440	nine-cis-epoxycarotenoid dioxygenase 3	Encodes 9-%3Ci%3Ecis%3C/i%3E-epoxycarotenoid dioxygenase%2C a key enzyme in the biosynthesis of abscisic acid. Regulated in response to drought and salinity. Expressed in roots%2C flowers and seeds. Localized to the chloroplast stroma and thylakoid membrane.	nine-cis-epoxycarotenoid dioxygenase 3 (NCED3)%3B CONTAINS InterPro DOMAIN/s: Carotenoid oxygenase (InterPro:IPR004294)%3B BEST Arabidopsis thaliana protein match is: nine-cis-epoxycarotenoid dioxygenase 9 (TAIR:AT1G78390.1)%3B Has 2945 Blast hits to 2901 proteins in 493 species: Archae - 16%3B Bacteria - 796%3B Metazoa - 281%3B Fungi - 204%3B Plants - 893%3B Viruses - 0%3B Other Eukaryotes - 755…	PMID:11779861,PMID:11532178,PMID:12417697,PMID:12834401,PMID:14535888,PMID:15466233,PMID:15994234,PMID:15862093,PMID:16361523,PMID:16412079,PMID:16618520,PMID:16792696,PMID:16870153,PMID:16930325,PMID:17304219,PMID:18060348,PMID:18550687,PMID:18523487,PMID:18701673,PMID:18854047,PMID:19269833,PMID:19200156,PMID:19513806,PMID:19484493,PMID:20490504,PMID:20656895,PMID:20633954,PMID:21309869,PMID:21…	protein_coding	"NCED3"
VIT_16s0050g00390	AT3G48990	Vitvi16g01036	"AAE3"	"AAE3"	78.3939	"AAE3"	78.3939	"AAE3"	NA	4	NA	ACYL-ACTIVATING ENZYME 3	AMP-dependent synthetase and ligase family protein%3B FUNCTIONS IN: catalytic activity%2C AMP binding%3B INVOLVED IN: response to cadmium ion%3B LOCATED IN: apoplast%2C chloroplast%3B EXPRESSED IN: 26 plant structures%3B EXPRESSED DURING: 15 growth stages%3B CONTAINS InterPro DOMAIN/s: AMP-binding%2C conserved site (InterPro:IPR020845)%2C AMP-dependent synthetase/ligase (InterPro:IPR000873)%3B BE…	NA	Oxalate--CoA ligase [Source:UniProtKB/Swiss-Prot;Acc:Q9SMT7]	4-coumarate-CoA ligase	11.1.8	lipid metabolism.FA synthesis and FA elongation.acyl coa ligase	"(at3g48990 : 787.0) AMP-dependent synthetase and ligase family protein; FUNCTIONS IN: catalytic activity, AMP binding; INVOLVED IN: response to cadmium ion; LOCATED IN: apoplast, chloroplast; EXPRESSED IN: 26 plant structures; EXPRESSED DURING: 15 growth stages; CONTAINS InterPro DOMAIN/s: AMP-binding, conserved site (InterPro:IPR020845), AMP-dependent synthetase/ligase (InterPro:IPR000873); BES…	AT3G48990	AMP-dependent synthetase and ligase family protein	Encodes an oxalyl-CoA synthetase and is required for oxalate degradation%2C for normal seed development%2C and for defense against an oxalate-producing fungal pathogen.	AMP-dependent synthetase and ligase family protein%3B FUNCTIONS IN: catalytic activity%2C AMP binding%3B INVOLVED IN: response to cadmium ion%3B LOCATED IN: apoplast%2C chloroplast%3B EXPRESSED IN: 26 plant structures%3B EXPRESSED DURING: 15 growth stages%3B CONTAINS InterPro DOMAIN/s: AMP-binding%2C conserved site (InterPro:IPR020845)%2C AMP-dependent synthetase/ligase (InterPro:IPR000873)%3B BE…	PMID:12819348,PMID:12805634,PMID:12777052,PMID:14568076,PMID:15272873,PMID:16099486,PMID:16242667,PMID:16502469,PMID:16679420,PMID:18650403,PMID:18775970,PMID:22447686,PMID:24064926,locus:2101368	protein_coding	"AAE3"
VIT_04s0023g02480	AT3G50980	Vitvi04g01368	"RAB18"	"RAB18"	44.6154	"RAB18"	44.6154	"XERO1"	NA	3	NA	dehydrin xero 1	dehydrin xero 1 (XERO1)%3B FUNCTIONS IN: molecular_function unknown%3B INVOLVED IN: response to water%2C response to stress%3B LOCATED IN: cellular_component unknown%3B EXPRESSED IN: shoot apex%2C inflorescence meristem%2C petal%2C leaf whorl%2C seed%3B EXPRESSED DURING: F mature embryo stage%2C petal differentiation and expansion stage%2C E expanded cotyledon stage%3B CONTAINS InterPro DOMAIN/s:…	Dehydrin Xero 1 [Source:UniProtKB/Swiss-Prot;Acc:P25863]	Dehydrin family protein [Source:TAIR;Acc:AT5G66400]	Dehydrin 1b	35.2	not assigned.unknown	"(gnl|cdd|38301 : 52.3) no description available & (reliability: 100.0) & (original description: no original description)"	AT3G50980	dehydrin xero 1	NA	dehydrin xero 1 (XERO1)%3B FUNCTIONS IN: molecular_function unknown%3B INVOLVED IN: response to water%2C response to stress%3B LOCATED IN: cellular_component unknown%3B EXPRESSED IN: shoot apex%2C inflorescence meristem%2C petal%2C leaf whorl%2C seed%3B EXPRESSED DURING: F mature embryo stage%2C petal differentiation and expansion stage%2C E expanded cotyledon stage%3B CONTAINS InterPro DOMAIN/s:…	PMID:15047901,PMID:16307366,PMID:16920880,PMID:17059406,PMID:18318901,PMID:25005920,locus:2080923	protein_coding	"XERO1"
VIT_12s0059g02510	AT4G15248	Vitvi12g00543	"MIP1B"	"MIP1B"	35.4331	"MIP1B"	35.4331	"BBX30"	NA	3	NA	B-box domain protein 30	B-box type zinc finger family protein%3B FUNCTIONS IN: zinc ion binding%3B INVOLVED IN: biological_process unknown%3B LOCATED IN: intracellular%3B CONTAINS InterPro DOMAIN/s: Zinc finger%2C B-box (InterPro:IPR000315)%3B BEST Arabidopsis thaliana protein match is: B-box type zinc finger family protein (TAIR:AT3G21890.1)%3B Has 35333 Blast hits to 34131 proteins in 2444 species: Archae - 798%3B Bac…	B-box domain protein 30 [Source:UniProtKB/Swiss-Prot;Acc:Q1G3I2]	B-box type zinc finger family protein [Source:TAIR;Acc:AT4G15248]	Zinc finger (B-box type)	28.99	DNA.unspecified	"(at4g15248 : 104.0) B-box type zinc finger family protein; FUNCTIONS IN: zinc ion binding; INVOLVED IN: biological_process unknown; LOCATED IN: intracellular; CONTAINS InterPro DOMAIN/s: Zinc finger, B-box (InterPro:IPR000315); BEST Arabidopsis thaliana protein match is: B-box type zinc finger family protein (TAIR:AT3G21890.1); Has 35333 Blast hits to 34131 proteins in 2444 species: Archae - 798…	AT4G15248	B-box type zinc finger family protein	NA	B-box type zinc finger family protein%3B FUNCTIONS IN: zinc ion binding%3B INVOLVED IN: biological_process unknown%3B LOCATED IN: intracellular%3B CONTAINS InterPro DOMAIN/s: Zinc finger%2C B-box (InterPro:IPR000315)%3B BEST Arabidopsis thaliana protein match is: B-box type zinc finger family protein (TAIR:AT3G21890.1)%3B Has 35333 Blast hits to 34131 proteins in 2444 species: Archae - 798%3B Bac…	PMID:19920209,PMID:24377444,locus:1009023318	protein_coding	"BBX30"
VIT_19s0014g03290	AT4G27410	Vitvi19g00270	"NAC072"	"NAC072"	59.4595	"NAC072"	59.4595	"RD26"	NA	3	ANAC072,Arabidopsis NAC domain containing protein 72,AtRD26	RESPONSIVE TO DESICCATION 26	RESPONSIVE TO DESICCATION 26 (RD26)%3B CONTAINS InterPro DOMAIN/s: No apical meristem (NAM) protein (InterPro:IPR003441)%3B BEST Arabidopsis thaliana protein match is: NAC domain containing protein 19 (TAIR:AT1G52890.1)%3B Has 297 Blast hits to 297 proteins in 44 species: Archae - 0%3B Bacteria - 0%3B Metazoa - 0%3B Fungi - 0%3B Plants - 297%3B Viruses - 0%3B Other Eukaryotes - 0 (source: NCBI BL…	NAC transcription factor RD26 [Source:UniProtKB/TrEMBL;Acc:F4JIU9]	NAC (No Apical Meristem) domain transcriptional regulator superfamily protein [Source:TAIR;Acc:AT4G27410]	NAC domain containing protein 19	27.3.27	RNA.regulation of transcription.NAC domain transcription factor family	"(at4g27410 : 360.0) Encodes a NAC transcription factor induced in response to dessication. It is localized to the nucleus and acts as a transcriptional activator in ABA-mediated dehydration response.; RESPONSIVE TO DESICCATION 26 (RD26); CONTAINS InterPro DOMAIN/s: No apical meristem (NAM) protein (InterPro:IPR003441); BEST Arabidopsis thaliana protein match is: NAC domain containing protein 19 …	AT4G27410	NAC (No Apical Meristem) domain transcriptional regulator superfamily protein	Encodes a NAC transcription factor induced in response to dessication. It is localized to the nucleus and acts as a transcriptional activator in ABA-mediated dehydration response.	RESPONSIVE TO DESICCATION 26 (RD26)%3B CONTAINS InterPro DOMAIN/s: No apical meristem (NAM) protein (InterPro:IPR003441)%3B BEST Arabidopsis thaliana protein match is: NAC domain containing protein 19 (TAIR:AT1G52890.1)%3B Has 297 Blast hits to 297 proteins in 44 species: Archae - 0%3B Bacteria - 0%3B Metazoa - 0%3B Fungi - 0%3B Plants - 297%3B Viruses - 0%3B Other Eukaryotes - 0 (source: NCBI BL…	PMID:11118137,PMID:12481097,PMID:14535885,PMID:14750526,PMID:15029955,PMID:15047879,PMID:15215506,PMID:15247402,PMID:15310832,PMID:15448178,PMID:15546358,PMID:16133218,PMID:16212609,PMID:16463099,PMID:16553894,PMID:16553893,PMID:16581911,PMID:16832061,PMID:16786289,PMID:16873489,PMID:16896234,PMID:17130150,PMID:17217462,PMID:17304219,PMID:17411438,PMID:17497164,PMID:17764576,PMID:18162593,PMID:18…	protein_coding	"RD26"
VIT_14s0219g00040	AT5G40720	Vitvi14g01614	NA	NA	52.1739	NA	52.1739	NA	NA	4	NA	NA	CONTAINS InterPro DOMAIN/s: Protein of unknown function DUF23 (InterPro:IPR008166)%3B BEST Arabidopsis thaliana protein match is: zinc finger (C3HC4-type RING finger) family protein (TAIR:AT3G27330.1)%3B Has 1807 Blast hits to 1807 proteins in 277 species: Archae - 0%3B Bacteria - 0%3B Metazoa - 736%3B Fungi - 347%3B Plants - 385%3B Viruses - 0%3B Other Eukaryotes - 339 (source: NCBI BLink).	Glycosyltransferase [Source:UniProtKB/TrEMBL;Acc:Q9FM26]	zinc finger (C3HC4-type RING finger) family protein [Source:TAIR;Acc:AT3G27330]	Zinc finger (C3HC4-type ring finger)	29.5.11.4.2	protein.degradation.ubiquitin.E3.RING	"(at3g27330 : 621.0) zinc finger (C3HC4-type RING finger) family protein; FUNCTIONS IN: zinc ion binding; EXPRESSED IN: 18 plant structures; EXPRESSED DURING: 8 growth stages; CONTAINS InterPro DOMAIN/s: Zinc finger, RING-type, conserved site (InterPro:IPR017907), Zinc finger, RING-type (InterPro:IPR001841), Protein of unknown function DUF23 (InterPro:IPR008166); BEST Arabidopsis thaliana protein…	AT5G40720	C3H4 type zinc finger protein (DUF23)	NA	CONTAINS InterPro DOMAIN/s: Protein of unknown function DUF23 (InterPro:IPR008166)%3B BEST Arabidopsis thaliana protein match is: zinc finger (C3HC4-type RING finger) family protein (TAIR:AT3G27330.1)%3B Has 1807 Blast hits to 1807 proteins in 277 species: Archae - 0%3B Bacteria - 0%3B Metazoa - 736%3B Fungi - 347%3B Plants - 385%3B Viruses - 0%3B Other Eukaryotes - 339 (source: NCBI BLink).	locus:2168798	protein_coding	NA
VIT_17s0000g01080	AT5G50720	Vitvi17g00085	"HVA22E"	"HVA22E"	58.8652	"HVA22E"	58.8652	"HVA22E"	NA	4	ATHVA22E,ARABIDOPSIS THALIANA HVA22 HOMOLOGUE E	HVA22 homologue E	HVA22 homologue E (HVA22E)%3B FUNCTIONS IN: molecular_function unknown%3B INVOLVED IN: response to water deprivation%2C response to cold%2C hyperosmotic salinity response%2C response to abscisic acid stimulus%3B LOCATED IN: endomembrane system%3B EXPRESSED IN: 22 plant structures%3B EXPRESSED DURING: 12 growth stages%3B CONTAINS InterPro DOMAIN/s: TB2/DP1/HVA22 related protein (InterPro:IPR004345…	HVA22-like protein [Source:UniProtKB/TrEMBL;Acc:A0A178UDD7]	HVA22 homologue E [Source:TAIR;Acc:AT5G50720]	HVA22E (HVA22-like protein E)	17.1.3	hormone metabolism.abscisic acid.induced-regulated-responsive-activated	"(at5g50720 : 173.0) Encodes one of five HVA22 homologs in Arabidopsis. HVA22 is an ABA- and stress-inducible gene first isolated from barley. Members of this gene family have only been found in eukaryotes. AtHVA22e mRNA is upregulated to varying degrees in response to cold stress, salt stress, ABA treatment or dehydration.; HVA22 homologue E (HVA22E); FUNCTIONS IN: molecular_function unknown; IN…	AT5G50720	HVA22 homologue E	Encodes one of five HVA22 homologs in Arabidopsis. HVA22 is an ABA- and stress-inducible gene first isolated from barley. Members of this gene family have only been found in eukaryotes. AtHVA22e mRNA is upregulated to varying degrees in response to cold stress%2C salt stress%2C ABA treatment or dehydration.	HVA22 homologue E (HVA22E)%3B FUNCTIONS IN: molecular_function unknown%3B INVOLVED IN: response to water deprivation%2C response to cold%2C hyperosmotic salinity response%2C response to abscisic acid stimulus%3B LOCATED IN: endomembrane system%3B EXPRESSED IN: 22 plant structures%3B EXPRESSED DURING: 12 growth stages%3B CONTAINS InterPro DOMAIN/s: TB2/DP1/HVA22 related protein (InterPro:IPR004345…	PMID:12081371,PMID:15258262,PMID:16258012,PMID:16214899,PMID:16455359,PMID:18583533,PMID:18775970,locus:2163290	protein_coding	"HVA22E"
VIT_02s0234g00110	AT5G61610	Vitvi02g01778	NA	NA	56.391	NA	56.391	NA	NA	4	NA	NA	Oleosin family protein%3B INVOLVED IN: lipid storage%3B LOCATED IN: monolayer-surrounded lipid storage body%2C endomembrane system%2C integral to membrane%2C membrane%3B CONTAINS InterPro DOMAIN/s: Oleosin (InterPro:IPR000136)%3B BEST Arabidopsis thaliana protein match is: oleosin3 (TAIR:AT5G51210.1)%3B Has 7022 Blast hits to 3384 proteins in 600 species: Archae - 4%3B Bacteria - 1751%3B Metazoa …	Oleosin [Source:UniProtKB/TrEMBL;Acc:F4K3K4]	oleosin3 [Source:TAIR;Acc:AT5G51210]	Oleosin OLE-4	11.4	lipid metabolism.TAG synthesis	"(q42980|oleo1_orysa : 149.0) Oleosin 16 kDa (OSE701) - Oryza sativa (Rice) & (at4g25140 : 142.0) Encodes oleosin1, a protein found in oil bodies, involved in seed lipid accumulation. Suppression of OLEO1 (and OLEO2) resulted in an aberrant phenotype of embryo cells that contain unusually large oilbodies that are not normally observed in seeds. Changes in the size of oilbodies caused disruption o…	AT5G61610	Oleosin family protein	NA	Oleosin family protein%3B INVOLVED IN: lipid storage%3B LOCATED IN: monolayer-surrounded lipid storage body%2C endomembrane system%2C integral to membrane%2C membrane%3B CONTAINS InterPro DOMAIN/s: Oleosin (InterPro:IPR000136)%3B BEST Arabidopsis thaliana protein match is: oleosin3 (TAIR:AT5G51210.1)%3B Has 7022 Blast hits to 3384 proteins in 600 species: Archae - 4%3B Bacteria - 1751%3B Metazoa …	PMID:11929861,PMID:23505340,locus:2151606	protein_coding	NA
VIT_04s0023g01670	AT5G66780	Vitvi04g01282	NA	NA	39.8496	NA	39.8496	NA	NA	4	NA	NA	unknown protein%3B Has 1807 Blast hits to 1807 proteins in 277 species: Archae - 0%3B Bacteria - 0%3B Metazoa - 736%3B Fungi - 347%3B Plants - 385%3B Viruses - 0%3B Other Eukaryotes - 339 (source: NCBI BLink).	AT5g66780/MUD21_2 [Source:UniProtKB/TrEMBL;Acc:Q9FL02]	unknown protein; Has 1807 Blast hits to 1807 proteins in 277 species: Archae - 0; Bacteria - 0; Metazoa - 736; Fungi - 347; Plants - 385; Viruses - 0; Other Eukaryotes - 339 (source: NCBI BLink). [Source:TAIR;Acc:AT5G66780]	Unknown protein	35.2	not assigned.unknown	"(at5g66780 : 95.9) unknown protein; Has 1807 Blast hits to 1807 proteins in 277 species: Archae - 0; Bacteria - 0; Metazoa - 736; Fungi - 347; Plants - 385; Viruses - 0; Other Eukaryotes - 339 (source: NCBI BLink). & (gnl|cdd|38301 : 57.7) no description available & (gnl|cdd|70912 : 56.6) no description available & (reliability: 191.8) & (original description: no original description)"	AT5G66780	late embryogenesis abundant protein	NA	unknown protein%3B Has 1807 Blast hits to 1807 proteins in 277 species: Archae - 0%3B Bacteria - 0%3B Metazoa - 736%3B Fungi - 347%3B Plants - 385%3B Viruses - 0%3B Other Eukaryotes - 339 (source: NCBI BLink).	PMID:14576160,PMID:15743445,locus:2174984	protein_coding	NA
VIT_06s0009g03670	NA	Vitvi06g01255	NA	NA	NA	NA	NA	NA	NA	4	NA	NA	NA	NA	NA	F-box family protein	29.5.11.4.3.2	protein.degradation.ubiquitin.E3.SCF.FBOX	"(at5g46170 : 180.0) F-box family protein; CONTAINS InterPro DOMAIN/s: F-box domain, Skp2-like (InterPro:IPR022364); BEST Arabidopsis thaliana protein match is: F-box family protein (TAIR:AT4G18380.2); Has 1807 Blast hits to 1807 proteins in 277 species: Archae - 0; Bacteria - 0; Metazoa - 736; Fungi - 347; Plants - 385; Viruses - 0; Other Eukaryotes - 339 (source: NCBI BLink). & (gnl|cdd|38301 :…	NA	NA	NA	NA	NA	NA	NA
VIT_08s0007g06420	NA	Vitvi08g02343	NA	NA	NA	NA	NA	NA	NA	4	NA	NA	NA	NA	Late Embryogenesis Abundant 4-5 [Source:TAIR;Acc:AT5G06760]	No hit	35.2	not assigned.unknown	"(q01417|pm1_soybn : 54.3) 18 kDa seed maturation protein - Glycine max (Soybean) & (gnl|cdd|38301 : 53.1) no description available & (reliability: 100.0) & (original description: no original description)"	NA	NA	NA	NA	NA	NA	NA
VIT_08s0007g06430	NA	Vitvi08g02344	NA	NA	NA	NA	NA	NA	NA	4	NA	NA	NA	NA	Late Embryogenesis Abundant 4-5 [Source:TAIR;Acc:AT5G06760]	No hit	35.2	not assigned.unknown	"(q01417|pm1_soybn : 69.7) 18 kDa seed maturation protein - Glycine max (Soybean) & (gnl|cdd|38301 : 53.5) no description available & (reliability: 100.0) & (original description: no original description)"	NA	NA	NA	NA	NA	NA	NA
VIT_04s0044g01230	NA	Vitvi04g01685	NA	NA	NA	NA	NA	NA	NA	4	NA	NA	NA	NA	NA	Unknown	35.1	not assigned.no ontology	"(at4g33467 : 68.9) unknown protein; Has 25 Blast hits to 25 proteins in 9 species: Archae - 0; Bacteria - 0; Metazoa - 0; Fungi - 0; Plants - 25; Viruses - 0; Other Eukaryotes - 0 (source: NCBI BLink). & (gnl|cdd|38301 : 56.9) no description available & (reliability: 137.8) & (original description: no original description)"	NA	NA	NA	NA	NA	NA	NA
VIT_06s0004g05460	NA	Vitvi06g00533	NA	NA	62.0865	NA	62.0865	NA	NA	4	NA	NA	NA	NA	highly ABA-induced PP2C gene 3 [Source:TAIR;Acc:AT2G29380]	Protein phosphatase 2C DBP	29.4	protein.postranslational modification	"(at5g59220 : 410.0) highly ABA-induced PP2C gene 1 (HAI1); FUNCTIONS IN: protein serine/threonine phosphatase activity, catalytic activity; INVOLVED IN: response to water deprivation, response to abscisic acid stimulus; LOCATED IN: chloroplast; EXPRESSED IN: 18 plant structures; EXPRESSED DURING: 11 growth stages; CONTAINS InterPro DOMAIN/s: Protein phosphatase 2C-related (InterPro:IPR001932), P…	NA	NA	NA	NA	NA	NA	NA
VIT_13s0067g01240	NA	Vitvi13g00070	NA	NA	NA	NA	NA	NA	NA	4	NA	NA	NA	NA	NA	Em protein GEA6 (EM6)	17.1.3	hormone metabolism.abscisic acid.induced-regulated-responsive-activated	"(p17639|emb1_dauca : 159.0) EMB-1 protein - Daucus carota (Carrot) & (at2g40170 : 155.0) Encodes a group 1 LEA gene that is activated by direct binding of ABI5 to its promoter and is involved in response to ABA. Is required for normal seed development. Involved in regulating the timing of dessication tolerance and rate of water loss during seed maturation.; LATE EMBRYOGENESIS ABUNDANT 6 (GEA6); …	NA	NA	NA	NA	NA	NA	NA
VIT_05s0020g00840	NA	Vitvi05g01833	NA	NA	NA	NA	NA	NA	NA	4	NA	NA	NA	NA	NA	No hit	35.2	not assigned.unknown	"(gnl|cdd|36139 : 53.4) no description available & (reliability: 100.0) & (original description: no original description)"	NA	NA	NA	NA	NA	NA	NA
VIT_19s0090g01350	NA	Vitvi19g02038	NA	NA	NA	NA	NA	NA	NA	4	NA	NA	NA	NA	NA	Aspartyl protease	35.2	not assigned.unknown	"(gnl|cdd|38301 : 50.0) no description available & (reliability: 100.0) & (original description: no original description)"	NA	NA	NA	NA	NA	NA	NA
VIT_14s0108g00450	NA	Vitvi14g03078	NA	NA	NA	NA	NA	NA	NA	4	NA	NA	NA	NA	NA	No hit	35.2	not assigned.unknown	"(gnl|cdd|38301 : 60.4) no description available & (reliability: 100.0) & (original description: no original description)"	NA	NA	NA	NA	NA	NA	NA
VIT_13s0019g02190	NA	NA	NA	NA	NA	NA	NA	NA	NA	4	NA	NA	NA	NA	NA	No hit	35.2	not assigned.unknown	" no hits & (original description: no original description)"	NA	NA	NA	NA	NA	NA	NA
VIT_18s0001g01030	NA	Vitvi18g00177	NA	NA	NA	NA	NA	NA	NA	4	NA	NA	NA	NA	NA	Protein disulfide isomerase	35.1.26	not assigned.no ontology.DC1 domain containing protein	"(at1g60420 : 296.0) Reduce transmission through pollen.; DC1 domain-containing protein; FUNCTIONS IN: oxidoreductase activity, antioxidant activity; INVOLVED IN: response to cadmium ion, pollen tube growth, pollen tube guidance; LOCATED IN: cellular_component unknown; EXPRESSED IN: 25 plant structures; EXPRESSED DURING: 15 growth stages; CONTAINS InterPro DOMAIN/s: Thioredoxin fold (InterPro:IPR…	NA	NA	NA	NA	NA	NA	NA
VIT_19s0090g01340	NA	Vitvi19g00581	NA	NA	NA	NA	NA	NA	NA	4	NA	NA	NA	NA	NA	No hit	35.2	not assigned.unknown	"(gnl|cdd|38301 : 53.1) no description available & (reliability: 100.0) & (original description: no original description)"	NA	NA	NA	NA	NA	NA	NA
VIT_18s0072g00260	NA	Vitvi18g01617	NA	NA	NA	NA	NA	NA	NA	4	NA	NA	NA	NA	ethylene response factor 110 [Source:TAIR;Acc:AT5G50080]	Ethylene-responsive transcription factor related to APETALA2 6	27.3.3	RNA.regulation of transcription.AP2/EREBP, APETALA2/Ethylene-responsive element binding protein family	"(at5g50080 : 88.6) encodes a member of the ERF (ethylene response factor) subfamily B-4 of ERF/AP2 transcription factor family. The protein contains one AP2 domain. There are 7 members in this subfamily.; ethylene response factor 110 (ERF110); FUNCTIONS IN: DNA binding, sequence-specific DNA binding transcription factor activity; INVOLVED IN: regulation of transcription, DNA-dependent; LOCATED I…	NA	NA	NA	NA	NA	NA	NA
VIT_08s0040g01820	NA	Vitvi08g02143	NA	NA	NA	NA	NA	NA	NA	4	NA	NA	NA	NA	NA	No hit	35.2	not assigned.unknown	"(gnl|cdd|36433 : 51.2) no description available & (reliability: 100.0) & (original description: no original description)"	NA	NA	NA	NA	NA	NA	NA
VIT_07s0151g00640	NA	Vitvi07g02127	NA	NA	NA	NA	NA	NA	NA	4	NA	NA	NA	NA	cupin family protein [Source:TAIR;Acc:AT3G22640]	Globulin-1 S allele precursor	33.1	development.storage proteins	"(p15590|glb1_maize : 318.0) Globulin-1 S allele precursor (GLB1-S) (7S-like) - Zea mays (Maize) & (at3g22640 : 217.0) PAP85; FUNCTIONS IN: nutrient reservoir activity; INVOLVED IN: biological_process unknown; LOCATED IN: plant-type cell wall; EXPRESSED IN: stem, seed; EXPRESSED DURING: seedling growth, seed development stages; CONTAINS InterPro DOMAIN/s: Cupin, RmlC-type (InterPro:IPR011051), Cu…	NA	NA	NA	NA	NA	NA	NA
VIT_07s0151g00840	NA	Vitvi07g00117	NA	NA	NA	NA	NA	NA	NA	4	NA	NA	NA	NA	Seed maturation protein [Source:TAIR;Acc:AT5G53260]	Late embryogenesis abundant protein D-34 (LEA D-34)	33.2	development.late embryogenesis abundant	"(p09444|lea34_goshi : 286.0) Late embryogenesis abundant protein D-34 (LEA D-34) - Gossypium hirsutum (Upland cotton) & (at3g22490 : 256.0) Seed maturation protein; CONTAINS InterPro DOMAIN/s: Seed maturation protein (InterPro:IPR007011); BEST Arabidopsis thaliana protein match is: Seed maturation protein (TAIR:AT3G22500.1); Has 198 Blast hits to 183 proteins in 40 species: Archae - 2; Bacteria …	NA	NA	NA	NA	NA	NA	NA
VIT_16s0050g02680	NA	Vitvi16g01985	NA	NA	NA	NA	NA	NA	NA	4	NA	NA	NA	NA	NA	Protein phosphatase 2C	17.1.3	hormone metabolism.abscisic acid.induced-regulated-responsive-activated	"(at1g07430 : 201.0) highly ABA-induced PP2C gene 2 (HAI2); FUNCTIONS IN: protein serine/threonine phosphatase activity, catalytic activity; INVOLVED IN: protein amino acid dephosphorylation; LOCATED IN: protein serine/threonine phosphatase complex; EXPRESSED IN: 17 plant structures; EXPRESSED DURING: 9 growth stages; CONTAINS InterPro DOMAIN/s: Protein phosphatase 2C, manganese/magnesium asparta…	NA	NA	NA	NA	NA	NA	NA
VIT_11s0016g03180	NA	Vitvi11g00270	NA	NA	NA	NA	NA	NA	NA	4	NA	NA	NA	NA	NA	ABI1 (ABA insensitive 1)	17.1.2	hormone metabolism.abscisic acid.signal transduction	"(at4g26080 : 283.0) Involved in abscisic acid (ABA) signal transduction. Negative regulator of ABA promotion of stomatal closure.; ABA INSENSITIVE 1 (ABI1); CONTAINS InterPro DOMAIN/s: Protein phosphatase 2C, manganese/magnesium aspartate binding site (InterPro:IPR000222), Protein phosphatase 2C-related (InterPro:IPR001932), Protein phosphatase 2C (InterPro:IPR015655), Protein phosphatase 2C, N-…	NA	NA	NA	NA	NA	NA	NA
