# Supplementary material for: Drought tolerance of the grapevine, Vitis champinii cv. Ramsey, is associated with higher photosynthesis and greater transcriptomic responsiveness of abscisic acid biosynthesis and signaling
Source: BMC Plant Biol. 2020 Feb 4;20:55. doi: 10.1186/s12870-019-2012-7 (PMC7001288; doi:10.1186/s12870-019-2012-7)
Supplement: Supplementary file 19 — Primer list. (XLSX 9 kb) [file 12870_2019_2012_MOESM19_ESM.xlsx]

## Sheet: Additional_file_19
Additional file 19: Primer list
Accession number	Gene name	Forward primer (5'-3')	Reverse primer (5'-3')	Amplicon length (bp)
VIT_17s0000g10430	GAPDH	CCACAGACTTCATCGGTGACA	TTCTCGTTGAGTGCTATTCCA	70
VIT_04s0044g00580	ACT7	TGCAACTCAGTCCTTGCCTT	TCACCAATCACTCTCCTGCT	83
VIT_19s0093g00550	NCED3	GCAGAGGACGAGAGTGTAAAGGA	GCAGAGTAAAAACACATGAAGCTAGTG	130
VIT_04s0023g02480	DHN1	GGACGAGCAGAAGCATACGA	ACGATTAGACCACGTCCCCT	139
